# Supplementary material for: Diet components associated with specific bacterial taxa shape overall gut community compositions in omnivorous African viverrids
Source: Ecol Evol. 2024 Jul 11;14(7):e11486. doi: 10.1002/ece3.11486 (PMC11239323; doi:10.1002/ece3.11486)
Supplement: Supplementary file 2 — Table S1‐S11. [file ECE3-14-e11486-s002.xlsx]

## Sheet: Supplementary Material 
Supplementary tables 1-11
Table S1: Summary of the fecal samples (sample sheet)
Table S2: RNA Later composition and recipe
Table S3: Tissue sample collection data
Table S4: Complete diet composition of C. Civetta and Genetta spp.
Table S5: OTU Table, primer 16S mamF and 16S mamR
Table S6: OTU Table, primer RiazF and RiazR
Table S7: OTU Table, primer Coleop_16Sc and Coleop_16Sd
Table S8: OTU Table, primer ZBJ-ArtF1c and ZBJ-ArtR2c
Table S9: OTU Table, primer Trac01 and ITS 7A
Table S10: ASV Table (microbiom) with taxonomic assignment
Table S11: Distribution of bacterial sequences across phyla

## Sheet: Table S1
Table S1: Summary of the fecal samples (sample sheet) collected at three locations (SA, MZ, SW) of Civettictis civetta and Genetta spp
Sample ID	Latrine ID	Species	Date	Time	Longitude	Lattitude	Sequenced
SA1	1	Genet	2017-09-21	15:23:00	29.4461	-23.0364	no
SA2	1	Genet	2017-09-21	15:23:00	29.4461	-23.0364	no
SA3	1	Genet	2017-09-21	15:23:00	29.4461	-23.0364	yes
SA4	2	Genet	2017-09-21	16:02:00	29.4471	-23.036	yes
SA5	2	Genet	2017-09-21	16:02:00	29.4471	-23.036	no
SA6	2	Genet	2017-09-21	16:02:00	29.4471	-23.036	no
SA7	3	Genet	2017-09-22	09:08:00	29.4516	-23.039	yes
SA8	3	Genet	2017-09-22	09:08:00	29.4516	-23.039	no
SA9	3	Genet	2017-09-22	09:08:00	29.4516	-23.039	no
SA10	4	Civet	2017-09-24	09:59:00	29.4458	-23.0369	yes
SA11	4	Civet	2017-09-24	09:59:00	29.4458	-23.0369	no
SA12	4	Civet	2017-09-24	09:59:00	29.4458	-23.0369	no
SA13	1	Genet	2017-09-24	10:17:00	29.4461	-23.0364	no
SA14	1	Genet	2017-09-24	10:17:00	29.4461	-23.0364	no
SA15	1	Genet	2017-09-24	10:17:00	29.4461	-23.0364	yes
SA16	2	Genet	2017-09-24	11:11:00	29.4471	-23.036	no
SA17	2	Genet	2017-09-24	11:11:00	29.4471	-23.036	yes
SA18	2	Genet	2017-09-24	11:11:00	29.4471	-23.036	no
SA19	5	Civet	2017-09-24	14:14:00	29.4402	-23.0405	no
SA20	5	Civet	2017-09-24	14:14:00	29.4402	-23.0405	no
SA21	5	Civet	2017-09-24	14:14:00	29.4402	-23.0405	yes
SA22	6	Genet	2017-09-24	15:46:00	29.4433	-23.0416	no
SA23	6	Genet	2017-09-24	15:46:00	29.4433	-23.0416	no
SA24	6	Genet	2017-09-24	15:46:00	29.4433	-23.0416	yes
SA25	3	Genet	2017-09-26	11:25:00	29.4516	-23.039	no
SA26	3	Genet	2017-09-26	11:25:00	29.4516	-23.039	no
SA27	3	Genet	2017-09-26	11:25:00	29.4516	-23.039	yes
SA28	3	Genet	2017-09-26	11:25:00	29.4516	-23.039	no
SA29	3	Genet	2017-09-26	11:25:00	29.4516	-23.039	no
SA30	3	Genet	2017-09-26	11:25:00	29.4516	-23.039	yes
SA31	1	Genet	2017-09-26	15:23:00	29.4461	-23.0364	no
SA32	1	Genet	2017-09-26	15:23:00	29.4461	-23.0364	yes
SA33	1	Genet	2017-09-26	15:23:00	29.4461	-23.0364	no
SA34	7	Civet	2017-09-29	09:30:00	29.4263	-23.0333	no
SA35	7	Civet	2017-09-29	09:30:00	29.4263	-23.0333	yes
SA36	7	Civet	2017-09-29	09:30:00	29.4263	-23.0333	no
SA37	8	Genet	2017-09-30	10:51:00	29.4495	-23.0349	no
SA38	8	Genet	2017-09-30	10:51:00	29.4495	-23.0349	yes
SA39	8	Genet	2017-09-30	10:51:00	29.4495	-23.0349	no
SA40	5	Civet	2017-10-01	09:47:00	29.4402	-23.0405	no
SA41	5	Civet	2017-10-01	09:47:00	29.4402	-23.0405	yes
SA42	5	Civet	2017-10-01	09:47:00	29.4402	-23.0405	no
SA43	6	Genet	2017-10-01	10:31:00	29.4433	-23.0416	no
SA44	6	Genet	2017-10-01	10:31:00	29.4433	-23.0416	yes
SA45	6	Genet	2017-10-01	10:31:00	29.4433	-23.0416	no
SA46	3	Genet	2017-10-01	11:04:00	29.4516	-23.039	no
SA47	3	Genet	2017-10-01	11:04:00	29.4516	-23.039	no
SA48	3	Genet	2017-10-01	11:04:00	29.4516	-23.039	no
SA49	1	Genet	2017-10-02	09:22:00	29.4461	-23.0364	no
SA50	1	Genet	2017-10-02	09:22:00	29.4461	-23.0364	yes
SA51	1	Genet	2017-10-02	09:22:00	29.4461	-23.0364	no
SA52	2	Genet	2017-10-02	09:38:00	29.4471	-23.036	no
SA53	2	Genet	2017-10-02	09:38:00	29.4471	-23.036	yes
SA54	2	Genet	2017-10-02	09:38:00	29.4471	-23.036	no
SA55	9	Genet	2017-10-02	10:56:00	29.4538	-23.0399	no
SA56	9	Genet	2017-10-02	10:56:00	29.4538	-23.0399	no
SA57	9	Genet	2017-10-02	10:56:00	29.4538	-23.0399	yes
SA58	10	Genet	2017-10-03	14:59:00	29.4538	-23.0399	no
SA59	10	Genet	2017-10-03	14:59:00	29.4538	-23.0399	yes
SA60	10	Genet	2017-10-03	14:59:00	29.4538	-23.0399	no
SA61	3	Genet	2017-10-04	08:56:00	29.4516	-23.039	no
SA62	3	Genet	2017-10-04	08:56:00	29.4516	-23.039	no
SA63	3	Genet	2017-10-04	08:56:00	29.4516	-23.039	no
SA64	5	Civet	2017-10-05	12:13:00	29.4402	-23.0405	no
SA65	5	Civet	2017-10-05	12:13:00	29.4402	-23.0405	yes
SA66	5	Civet	2017-10-05	12:13:00	29.4402	-23.0405	no
SA67	5	Civet	2017-10-05	12:13:00	29.4402	-23.0405	no
SA68	5	Civet	2017-10-05	12:13:00	29.4402	-23.0405	yes
SA69	5	Civet	2017-10-05	12:13:00	29.4402	-23.0405	no
SA70	3	Genet	2017-10-05	14:42:00	29.4516	-23.039	no
SA71	3	Genet	2017-10-05	14:42:00	29.4516	-23.039	yes
SA72	3	Genet	2017-10-05	14:42:00	29.4516	-23.039	no
SA73	3	Genet	2017-10-08	09:29:00	29.4516	-23.039	no
SA74	3	Genet	2017-10-08	09:29:00	29.4516	-23.039	yes
SA75	3	Genet	2017-10-08	09:29:00	29.4516	-23.039	no
SA76	10	Genet	2017-10-08	10:10:00	29.4538	-23.0399	no
SA77	10	Genet	2017-10-08	10:10:00	29.4538	-23.0399	no
SA78	10	Genet	2017-10-08	10:10:00	29.4538	-23.0399	no
SA79	1	Genet	2017-10-08	14:25:00	29.4461	-23.0364	no
SA80	1	Genet	2017-10-08	14:25:00	29.4461	-23.0364	yes
SA81	1	Genet	2017-10-08	14:25:00	29.4461	-23.0364	no
SA82	2	Genet	2017-10-08	14:38:00	29.4471	-23.036	no
SA83	2	Genet	2017-10-08	14:38:00	29.4471	-23.036	yes
SA84	2	Genet	2017-10-08	14:38:00	29.4471	-23.036	no
SA85	10	Genet	2017-10-11	09:02:00	29.4538	-23.0399	no
SA86	10	Genet	2017-10-11	09:02:00	29.4538	-23.0399	no
SA87	10	Genet	2017-10-11	09:02:00	29.4538	-23.0399	no
SA88	8	Genet	2017-10-12	10:33:00	29.4495	-23.0349	no
SA89	8	Genet	2017-10-12	10:33:00	29.4495	-23.0349	yes
SA90	8	Genet	2017-10-12	10:33:00	29.4495	-23.0349	no
SA91	8	Genet	2017-10-12	10:33:00	29.4495	-23.0349	no
SA92	8	Genet	2017-10-12	10:33:00	29.4495	-23.0349	yes
SA93	8	Genet	2017-10-12	10:33:00	29.4495	-23.0349	no
SA94	11	Mongoose	2017-10-12	10:42:00	29.4495	-23.0348	no
SA95	11	Mongoose	2017-10-12	10:42:00	29.4495	-23.0348	no
SA96	11	Mongoose	2017-10-12	10:42:00	29.4495	-23.0348	no
SA97	3	Genet	2017-10-14	08:40:00	29.4516	-23.039	no
SA98	3	Genet	2017-10-14	08:40:00	29.4516	-23.039	yes
SA99	3	Genet	2017-10-14	08:40:00	29.4516	-23.039	no
SA100	10	Genet	2017-10-14	09:48:00	29.4538	-23.0399	no
SA101	10	Genet	2017-10-14	09:48:00	29.4538	-23.0399	yes
SA102	10	Genet	2017-10-14	09:48:00	29.4538	-23.0399	no
SA103	1	Genet	2017-10-14	14:00:00	29.4461	-23.0364	no
SA104	1	Genet	2017-10-14	14:00:00	29.4461	-23.0364	yes
SA105	1	Genet	2017-10-14	14:00:00	29.4461	-23.0364	no
SA106	11	Mongoose	2017-10-15	14:08:00	29.4495	-23.0348	no
SA107	11	Mongoose	2017-10-15	14:08:00	29.4495	-23.0348	no
SA108	11	Mongoose	2017-10-15	14:08:00	29.4495	-23.0348	no
SA109	10	Genet	2017-10-19	08:36:00	29.4538	-23.0399	no
SA110	10	Genet	2017-10-19	08:36:00	29.4538	-23.0399	yes
SA111	10	Genet	2017-10-19	08:36:00	29.4538	-23.0399	no
SA112	3	Genet	2017-10-19	09:20:00	29.4516	-23.039	no
SA113	3	Genet	2017-10-19	09:20:00	29.4516	-23.039	yes
SA114	3	Genet	2017-10-19	09:20:00	29.4516	-23.039	no
SA115	11	Mongoose	2017-10-20	11:05:00	29.4495	-23.0348	no
SA116	11	Mongoose	2017-10-20	11:05:00	29.4495	-23.0348	no
SA117	11	Mongoose	2017-10-20	11:05:00	29.4495	-23.0348	no
SA118	12	Mongoose	2017-10-20	13:13:00	29.4343	-23.0355	no
SA119	12	Mongoose	2017-10-20	13:13:00	29.4343	-23.0355	no
SA120	12	Mongoose	2017-10-20	13:13:00	29.4343	-23.0355	no
SA121	10	Genet	2017-10-29	10:48:00	29.4538	-23.0399	no
SA122	10	Genet	2017-10-29	10:48:00	29.4538	-23.0399	yes
SA123	10	Genet	2017-10-29	10:48:00	29.4538	-23.0399	no
SA124	10	Genet	2017-10-31	08:59:00	29.4538	-23.0399	no
SA125	10	Genet	2017-10-31	08:59:00	29.4538	-23.0399	yes
SA126	10	Genet	2017-10-31	08:59:00	29.4538	-23.0399	no
SA127	1	Genet	2017-10-31	11:28:00	29.4461	-23.0364	no
SA128	1	Genet	2017-10-31	11:28:00	29.4461	-23.0364	yes
SA129	1	Genet	2017-10-31	11:28:00	29.4461	-23.0364	no
SA130	5	Civet	2017-10-31	12:49:00	29.4402	-23.0405	no
SA131	5	Civet	2017-10-31	12:49:00	29.4402	-23.0405	yes
SA132	5	Civet	2017-10-31	12:49:00	29.4402	-23.0405	no
SA133	13	Mongoose	2017-11-01	10:05:00	29.4477	-23.0331	no
SA134	13	Mongoose	2017-11-01	10:05:00	29.4477	-23.0331	no
SA135	13	Mongoose	2017-11-01	10:05:00	29.4477	-23.0331	no
SA136	8	Genet	2017-11-01	10:27:00	29.4495	-23.0349	no
SA137	8	Genet	2017-11-01	10:27:00	29.4495	-23.0349	no
SA138	8	Genet	2017-11-01	10:27:00	29.4495	-23.0349	no
SA139	11	Mongoose	2017-11-01	10:39:00	29.4495	-23.0348	no
SA140	11	Mongoose	2017-11-01	10:39:00	29.4495	-23.0348	no
SA141	11	Mongoose	2017-11-01	10:39:00	29.4495	-23.0348	no
SA142	10	Genet	2017-11-03	09:07:00	29.4538	-23.0399	no
SA143	10	Genet	2017-11-03	09:07:00	29.4538	-23.0399	yes
SA144	10	Genet	2017-11-03	09:07:00	29.4538	-23.0399	no
SA145	14	Genet	2017-11-04	10:08:00	29.434	-23.0368	no
SA146	14	Genet	2017-11-04	10:08:00	29.434	-23.0368	no
SA147	14	Genet	2017-11-04	10:08:00	29.434	-23.0368	no
SA148	13	Mongoose	2017-11-04	12:17:00	29.4477	-23.0331	no
SA149	13	Mongoose	2017-11-04	12:17:00	29.4477	-23.0331	no
SA150	13	Mongoose	2017-11-04	12:17:00	29.4477	-23.0331	no
SA151	3	Genet	2017-11-07	08:07:00	29.4516	-23.039	no
SA152	3	Genet	2017-11-07	08:07:00	29.4516	-23.039	yes
SA153	3	Genet	2017-11-07	08:07:00	29.4516	-23.039	no
SA154	3	Genet	2017-11-07	08:07:00	29.4516	-23.039	no
SA155	3	Genet	2017-11-07	08:07:00	29.4516	-23.039	no
SA156	3	Genet	2017-11-07	08:07:00	29.4516	-23.039	no
SA157	3	Genet	2017-11-07	08:07:00	29.4516	-23.039	no
SA158	3	Genet	2017-11-07	08:07:00	29.4516	-23.039	yes
SA159	3	Genet	2017-11-07	08:07:00	29.4516	-23.039	no
SA160	15	Civet	2017-11-07	08:52:00	29.4513	-23.0406	no
SA161	15	Civet	2017-11-07	08:52:00	29.4513	-23.0406	no
SA162	15	Civet	2017-11-07	08:52:00	29.4513	-23.0406	no
SA163	14	Genet	2017-11-10	09:53:00	29.434	-23.0368	no
SA164	14	Genet	2017-11-10	09:53:00	29.434	-23.0368	no
SA165	14	Genet	2017-11-10	09:53:00	29.434	-23.0368	no
ME1	ME1	Genet	2017-11-12	14:00:00	29.3654	-22.5854	yes
ME2	ME1	Genet	2017-11-12	14:00:00	29.3654	-22.5854	no
ME3	ME1	Genet	2017-11-12	14:00:00	29.3654	-22.5854	no
SA166	3	Genet	2017-11-13	09:18:00	29.4516	-23.039	yes
SA167	3	Genet	2017-11-13	09:18:00	29.4516	-23.039	no
SA168	3	Genet	2017-11-13	09:18:00	29.4516	-23.039	no
SA169	3	Genet	2017-11-13	09:18:00	29.4516	-23.039	yes
SA170	3	Genet	2017-11-13	09:18:00	29.4516	-23.039	no
SA171	1	Genet	2017-11-13	10:27:00	29.4461	-23.0364	no
SA172	1	Genet	2017-11-13	10:27:00	29.4461	-23.0364	yes
SA173	1	Genet	2017-11-13	10:27:00	29.4461	-23.0364	no
SA174	2	Genet	2017-11-13	10:39:00	29.4471	-23.036	no
SA175	2	Genet	2017-11-13	10:39:00	29.4471	-23.036	no
SA176	2	Genet	2017-11-13	10:39:00	29.4471	-23.036	no
SA177	8	Genet	2017-11-17	10:24:00	29.4495	-23.0349	no
SA178	8	Genet	2017-11-17	10:24:00	29.4495	-23.0349	yes
SA179	8	Genet	2017-11-17	10:24:00	29.4495	-23.0349	no
SA180	13	Mongoose	2017-11-17	10:52:00	29.434	-2303683	no
SA181	13	Mongoose	2017-11-17	10:52:00	29.434	-2303683	no
SA182	13	Mongoose	2017-11-17	10:52:00	29.434	-2303683	no
SA183	10	Genet	2017-11-17	16:06:00	29.4538	-23.0399	no
SA184	10	Genet	2017-11-17	16:06:00	29.4538	-23.0399	yes
SA185	10	Genet	2017-11-17	16:06:00	29.4538	-23.0399	no
SA186	3	Genet	2017-11-19	10:00:00	29.4516	-23.039	no
SA187	3	Genet	2017-11-19	10:00:00	29.4516	-23.039	yes
SA188	3	Genet	2017-11-19	10:00:00	29.4516	-23.039	no
SA189	BB Trap	Genet	2017-11-23	22:56:00	29.436	-23.0303	no
SA190	BB Trap	Genet	2017-11-23	22:56:00	29.436	-23.0303	yes
SA191	BB Trap	Genet	2017-11-23	22:56:00	29.436	-23.0303	no
SA192	Blouberg1	Civet	2017-11-26	18:36:00	29.54	-22.5741	no
SA193	Blouberg1	Civet	2017-11-26	18:36:00	29.54	-22.5741	no
SA194	Blouberg1	Civet	2017-11-26	18:36:00	29.54	-22.5741	yes
SA195	Blouberg2	Civet	2017-11-26	18:36:00	29.347	-22.5918	no
SA196	Blouberg2	Civet	2017-11-26	18:36:00	29.347	-22.5918	no
SA197	Blouberg2	Civet	2017-11-26	18:36:00	29.347	-22.5918	yes
SA198	2	Genet	2017-11-28	14:01:00	29.4471	-23.036	no
SA199	2	Genet	2017-11-28	14:01:00	29.4471	-23.036	yes
SA200	2	Genet	2017-11-28	14:01:00	29.4471	-23.036	no
SA201	4	Civet	2017-11-28	14:16:00	29.4458	-23.0369	no
SA202	4	Civet	2017-11-28	14:16:00	29.4458	-23.0369	no
SA203	4	Civet	2017-11-28	14:16:00	29.4458	-23.0369	no
SA204	5	Civet	2017-11-29	09:53:00	29.4402	-23.0405	no
SA205	5	Civet	2017-11-29	09:53:00	29.4402	-23.0405	no
SA206	5	Civet	2017-11-29	09:53:00	29.4402	-23.0405	no
SA207	6	Genet	2017-11-29	11:05:00	29.4433	-23.0416	no
SA208	6	Genet	2017-11-29	11:05:00	29.4433	-23.0416	no
SA209	6	Genet	2017-11-29	11:05:00	29.4433	-23.0416	no
SA210	16	Civet	2017-11-30	09:13:00	29.4128	-23.0283	no
SA211	16	Civet	2017-11-30	09:13:00	29.4128	-23.0283	no
SA212	16	Civet	2017-11-30	09:13:00	29.4128	-23.0283	no
SA213	3	Genet	2017-12-01	10:07:00	29.4516	-23.039	no
SA214	3	Genet	2017-12-01	10:07:00	29.4516	-23.039	yes
SA215	3	Genet	2017-12-01	10:07:00	29.4516	-23.039	no
SA216	17	Genet	2017-12-02	12:10:00	29.4361	-23.0225	no
SA217	17	Genet	2017-12-02	12:10:00	29.4361	-23.0225	no
SA218	17	Genet	2017-12-02	12:10:00	29.4361	-23.0225	no
SA219	18	Genet	2017-12-02	12:15:00	29.4301	-23.025	no
SA220	18	Genet	2017-12-02	12:15:00	29.4301	-23.025	yes
SA221	18	Genet	2017-12-02	12:15:00	29.4301	-23.025	no
SA222	3	Genet	2017-12-03	12:45:00	29.4516	-23.039	no
SA223	3	Genet	2017-12-03	12:45:00	29.4516	-23.039	yes
SA224	3	Genet	2017-12-03	12:45:00	29.4516	-23.039	no
SA225	3	Genet	2017-12-03	12:45:00	29.4516	-23.039	no
SA226	3	Genet	2017-12-03	12:45:00	29.4516	-23.039	yes
SA227	3	Genet	2017-12-03	12:45:00	29.4516	-23.039	no
MZ1	1	Genet	2017-09-14	07:03:00	34.3725	-18.9466	no
MZ2	1	Genet	2017-09-14	07:03:00	34.3725	-18.9466	no
MZ3	1	Genet	2017-09-14	07:03:00	34.3725	-18.9466	no
MZ4	2	Civet	2017-09-14	14:57:00	34.3521	-18.9755	no
MZ5	2	Civet	2017-09-14	14:57:00	34.3521	-18.9755	yes
MZ6	2	Civet	2017-09-14	14:57:00	34.3521	-18.9755	no
MZ7	2	Civet	2017-09-14	14:57:00	34.3521	-18.9755	no
MZ8	2	Civet	2017-09-14	14:57:00	34.3521	-18.9755	no
MZ9	2	Civet	2017-09-14	14:57:00	34.3521	-18.9755	no
MZ10	3	Genet	2017-09-14	15:59:00	34.3704	-18.9613	no
MZ11	3	Genet	2017-09-14	15:59:00	34.3704	-18.9613	yes
MZ12	3	Genet	2017-09-14	15:59:00	34.3704	-18.9613	no
MZ13	Single poop	Genet	2017-09-15	08:22:00	34.3486	-18.9763	no
MZ14	Single poop	Genet	2017-09-15	08:22:00	34.3486	-18.9763	no
MZ15	Single poop	Genet	2017-09-15	08:22:00	34.3486	-18.9763	no
MZ16	4	Genet	2017-09-15	09:53:00	34.3489	-18.9777	no
MZ17	4	Genet	2017-09-15	09:53:00	34.3489	-18.9777	no
MZ18	4	Genet	2017-09-15	09:53:00	34.3489	-18.9777	no
MZ19	5	Genet	2017-09-15	11:25:00	34.3518	-18.9771	no
MZ20	5	Genet	2017-09-15	11:25:00	34.3518	-18.9771	no
MZ21	5	Genet	2017-09-15	11:25:00	34.3518	-18.9771	no
MZ22	1	Genet	2017-09-19	08:50:00	34.3725	-18.9466	no
MZ23	1	Genet	2017-09-19	08:50:00	34.3725	-18.9466	no
MZ24	1	Genet	2017-09-19	08:50:00	34.3725	-18.9466	no
MZ25	6	Genet	2017-09-21	08:57:00	34.3521	-18.9794	no
MZ26	6	Genet	2017-09-21	08:57:00	34.3521	-18.9794	yes
MZ27	6	Genet	2017-09-21	08:57:00	34.3521	-18.9794	no
MZ28	7	Civet	2017-09-21	09:07:00	34.3521	-18.9794	no
MZ29	7	Civet	2017-09-21	09:07:00	34.3521	-18.9794	no
MZ30	7	Civet	2017-09-21	09:07:00	34.3521	-18.9794	no
MZ31	9	Civet	2017-09-21	10:10:00	34.4143	-18.9301	no
MZ32	9	Civet	2017-09-21	10:10:00	34.4143	-18.9301	yes
MZ33	9	Civet	2017-09-21	10:10:00	34.4143	-18.9301	no
MZ34	6	Genet	2017-09-26	10:03:00	34.3521	-18.9794	no
MZ35	6	Genet	2017-09-26	10:03:00	34.3521	-18.9794	no
MZ36	6	Genet	2017-09-26	10:03:00	34.3521	-18.9794	no
MZ37	1	Genet	2017-09-26	10:45:00	34.3725	-18.9466	no
MZ38	1	Genet	2017-09-26	10:45:00	34.3725	-18.9466	no
MZ39	1	Genet	2017-09-26	10:45:00	34.3725	-18.9466	no
MZ40	6	Genet	2017-09-28	15:00:00	34.3521	-18.9794	no
MZ41	6	Genet	2017-09-28	15:00:00	34.3521	-18.9794	yes
MZ42	6	Genet	2017-09-28	15:00:00	34.3521	-18.9794	no
MZ43	10	Civet	2017-10-02	15:11:00	34.3513	-18.9777	no
MZ44	10	Civet	2017-10-02	15:11:00	34.3513	-18.9777	yes
MZ45	10	Civet	2017-10-02	15:11:00	34.3513	-18.9777	no
MZ46	9	Civet	2017-10-03	13:11:00	34.4143	-18.9301	no
MZ47	9	Civet	2017-10-03	13:11:00	34.4143	-18.9301	yes
MZ48	9	Civet	2017-10-03	13:11:00	34.4143	-18.9301	no
MZ49	10	Civet	2017-10-03	13:32:00	34.3513	-18.9777	no
MZ50	10	Civet	2017-10-03	13:32:00	34.3513	-18.9777	yes
MZ51	10	Civet	2017-10-03	13:32:00	34.3513	-18.9777	no
MZ52	11	Civet	2017-10-03	13:44:00	34.3822	-18.9438	no
MZ53	11	Civet	2017-10-03	13:44:00	34.3822	-18.9438	yes
MZ54	11	Civet	2017-10-03	13:44:00	34.3822	-18.9438	no
MZ55	6	Genet	2017-10-05	09:11:00	34.3521	-18.9794	no
MZ56	6	Genet	2017-10-05	09:11:00	34.3521	-18.9794	yes
MZ57	6	Genet	2017-10-05	09:11:00	34.3521	-18.9794	no
MZ58	12	Civet	2017-10-12	13:53:00	34.4362	-18.9487	no
MZ59	12	Civet	2017-10-12	13:53:00	34.4362	-18.9487	yes
MZ60	12	Civet	2017-10-12	13:53:00	34.4362	-18.9487	no
MZ61	12	Civet	2017-10-26	09:00:00	34.4362	-18.9487	no
MZ62	12	Civet	2017-10-26	09:00:00	34.4362	-18.9487	yes
MZ63	12	Civet	2017-10-26	09:00:00	34.4362	-18.9487	no
MZ64	13	Civet	2017-11-23	08:53:00	34.3935	-18.8875	no
MZ65	13	Civet	2017-11-23	08:53:00	34.3935	-18.8875	no
MZ66	13	Civet	2017-11-23	08:53:00	34.3935	-18.8875	no
SW1	1	Genet	2017-09-11	07:56:00	32.0006	-26.1342	yes
SW2	1	Genet	2017-09-11	07:56:00	32.0006	-26.1342	no
SW3	1	Genet	2017-09-11	07:56:00	32.0006	-26.1342	no
SW4	1	Genet	2017-09-11	07:58:00	32.0006	-26.1342	no
SW5	1	Genet	2017-09-11	07:58:00	32.0006	-26.1342	no
SW6	1	Genet	2017-09-11	07:58:00	32.0006	-26.1342	no
SW7	2	Genet	2017-09-11	08:15:00	32.0005	-26.1342	no
SW8	2	Genet	2017-09-11	08:15:00	32.0005	-26.1342	no
SW9	2	Genet	2017-09-11	08:15:00	32.0005	-26.1342	yes
SW10	3	Genet	2017-09-11	10:46:00	32.0016	-26.1534	no
SW11	3	Genet	2017-09-11	10:46:00	32.0016	-26.1534	no
SW12	3	Genet	2017-09-11	10:46:00	32.0016	-26.1534	yes
SW13	4	Genet	2017-09-12	07:56:00	32.0097	-26.1408	yes
SW14	4	Genet	2017-09-12	07:56:00	32.0097	-26.1408	no
SW15	4	Genet	2017-09-12	07:56:00	32.0097	-26.1408	no
SW16	5	Genet	2017-09-12	10:07:00	32.0023	-26.1543	no
SW17	5	Genet	2017-09-12	10:07:00	32.0023	-26.1543	yes
SW18	5	Genet	2017-09-12	10:07:00	32.0023	-26.1543	no
SW19	1	Genet	2017-09-12	14:55:00	32.0006	-26.1342	yes
SW20	1	Genet	2017-09-12	14:55:00	32.0006	-26.1342	no
SW21	1	Genet	2017-09-12	14:55:00	32.0006	-26.1342	no
SW22	4	Genet	2017-09-18	08:21:00	32.0097	-26.1408	yes
SW23	4	Genet	2017-09-18	08:21:00	32.0097	-26.1408	no
SW24	3	Genet	2017-09-30	10:11:00	32.0016	-26.1534	no
SW25	3	Genet	2017-09-30	10:11:00	32.0016	-26.1534	no
SW26	4	Genet	2017-10-07	13:06:00	32.0097	-26.1408	no
SW27	4	Genet	2017-10-07	13:06:00	32.0097	-26.1408	no
SW28	1	Genet	2017-10-07	18:10:00	32.0006	-26.1342	no
SW29	1	Genet	2017-10-07	18:10:00	32.0006	-26.1342	no
SW30	1	Genet	2017-10-21	05:12:00	32.0006	-26.1342	yes
SW31	1	Genet	2017-10-21	05:12:00	32.0006	-26.1342	no
SW32	1	Genet	2017-10-30	10:21:00	32.0006	-26.1342	yes
SW33	4	Genet	2017-10-30	19:10:00	32.0097	-26.1408	yes
SW34	4	Genet	2017-10-30	19:10:00	32.0097	-26.1408	no
SW35	1	Genet	2017-11-26	08:10:00	32.0006	-26.1342	no
SW36	1	Genet	2017-11-26	08:10:00	32.0006	-26.1342	no
SW37	1	Genet	2017-12-02	05:51:00	32.0006	-26.1342	yes
SW38	1	Genet	2017-12-02	05:51:00	32.0006	-26.1342	no
SW39	1	Genet	2017-12-02	05:51:00	32.0006	-26.1342	no
SW40	2	Genet	2017-12-03	11:12:00	32.0005	-26.1342	no
SW41	2	Genet	2017-12-03	11:12:00	32.0005	-26.1342	no
SW42	2	Genet	2017-12-03	11:12:00	32.0005	-26.1342	yes
SW43	4	Genet	2017-12-03	12:01:00	32.0097	-26.1408	yes
SW44	4	Genet	2017-12-03	12:01:00	32.0097	-26.1408	no
SW45	4	Genet	2017-12-03	12:01:00	32.0097	-26.1408	no
SW46	1	Genet	2017-12-08	06:39:00	32.0006	-26.1342	yes
SW47	1	Genet	2017-12-08	06:39:00	32.0006	-26.1342	no
SW48	1	Genet	2017-12-08	06:39:00	32.0006	-26.1342	no
SW49	1	Genet	2017-12-11	09:01:00	32.0006	-26.1342	no
SW50	1	Genet	2017-12-11	09:01:00	32.0006	-26.1342	no

## Sheet: Table S2
Table S2: RNA Later composition and recipe
COMPOSITION:
In general, the term "RNAlater.TM." is employed to denote the formulation disclosed in Example 2, which is composed of 25 mM Sodium Citrate, 10 mM EDTA, 70 g ammonium sulfate/100 ml solution, pH 5.2.
RECIPE:
1. Preparation of an Exemplars RNAlater.TM. RNA Preservation Medium
2. The description in this example provides one manner in which RNAlater.TM. can be prepared.
3. First, one should prepare or obtain the following stock solutions and reagents: 0.5 M EDTA disodium, dihydrate (18.61 g/100 ml, pH to 8.0 with NaOH while stirring); 1M Sodium Citrate trisodium salt, dihydrate (29.4 g/100 ml, stir to dissolve); Ammonium Sulfate, powdered; Sterile water.
4. In a beaker, combine 40 ml 0.5 M EDTA, 25 ml 1M Sodium Citrate, 700 gm Ammonium Sulfate and 935 ml of sterile distilled water, stir on a hot plate stirrer on low heat until the Ammonium Sulfate is completely dissolved. Allow to cool, adjust the pH of the solution to pH5.2 using 1M H2SO4. Transfer to a screw top bottle and store either at room temperature or refrigerated.

## Sheet: Table S3
Table S3: Tissue Sample Collection data
Sample ID	Species	Sample date	Extraction Date	Sample Location	Museum ID	Lysis Buffer	16S rDNA contig
T1	Civettictis civetta	2018-02-28	7-8/5/2018	Natural History Museum of Denmark	ZMUC - CN4289	Qaigen blood and tissue kit	No barcode obtained
T2	Genetta tigrina	2018-02-28	7-8/5/2018	Natural History Museum of Denmark	ZMUC - CN 278	Qaigen blood and tissue kit	gtacaaaacaacctccgaatgatttaaatcaagacttaccagtcaaaagtatcacatcacttattgatccaaaaacatttgatcaacggaaca
T3	Genetta genetta	2018-02-28	7-8/5/2018	Natural History Museum of Denmark	ZMUC - CN277	Qaigen blood and tissue kit	gtacaaaacaacctccgaatgatttaaatcaagacttaccagtcaaaagtatcacatcacttattgatccaaaaacatttgatcaacggaaca
T4	Cynictis penicilata	2018-02-28	7-8/5/2018	Natural History Museum of Denmark	ZMUC - CN1666	Qaigen blood and tissue kit	gaataaaacaacctccgagtgattttaaatctagacctactagtcaaaagtataacatcacttattgatccaaaacatttgatcaacggaaca
T5	Helogale parvula	2018-02-28	7-8/5/2018	Natural History Museum of Denmark	ZMUC - CN1326	Qaigen blood and tissue kit	gaacaaaacaacctccgagtgatataaactaagacaaaccagtcaaagtgccacatcactaattgatccaaaaatttttgatcaacggaaca
T6	Bdeogale cressicauda	2018-02-28	7-8/5/2018	Natural History Museum of Denmark	ZMUC – M10-11003	Qaigen blood and tissue kit	gaacaaaacaacctccgagtgattttaaatctagacctaccagtcaaaagtatcacatcacttattgatccaaaacatttgatcaacggaaca
T7	Galerella sanguinea	2018-02-28	7-8/5/2018	Natural History Museum of Denmark	ZMUC - CN 280	Qaigen blood and tissue kit	gaataaaacaacctccgagtgattttaaatctagacctactagtcaaaagtactacatcacttattgatccaaaacacttgatcaacggaaca
T8	Mungos mungo	2018-02-28	7-8/5/2018	Natural History Museum of Denmark	ZMUC - CN1135	Qaigen blood and tissue kit	gaacaaaacaacctccgagtgattttaaatctagacctaccagtcaaaagtatcacatcacttattgatccaaaacatttgatcaacggaaca

## Sheet: Table S4
Table S4: Complete diet composition of C. Civetta and Genetta spp. on Class, Order, Family, Genus and Species level, including location.
Civettictis Civetta
		Class	Order	Family	Genus	Species	Presence in number of samples	SA	MZ
	mam
	2	Mammalia	Primates	Cercopithecidae	Papio		2		2
	1	Mammalia	Artiodactyla	Bovidae	Aepyceros	Aepyceros melampus	1	1
	1	Mammalia	Artiodactyla	Bovidae	Cephalophus		1	1
	1	Mammalia	Primates	Galagidae	Otolemur	Otolemur crassicaudatus	1	1
	vert
	1	Amphibia	Anura	Bufonidae			1	1
	1	Amphibia	Anura	Pyxicephalidae	Amietia		1	1
	3	Amphibia	Anura	Bufonidae			3	3
	1	Mammalia	Artiodactyla	Bovidae	Bos		1	1
	1	Lepidosauria	Squamata	Leptotyphlopidae	Leptotyphlops		1		1
	1	Mammalia	Artiodactyla	Bovidae	Aepyceros	Aepyceros melampus	1	1
	1	Aves	Galliformes	Phasianidae			1	1
	1	Lepidosauria	Squamata				1		1
	1	Mammalia	Rodentia				1		1
	2	Amphibia	Anura				2		2
	1	Amphibia	Anura	Ptychadenidae	Ptychadena	Ptychadena nuerensis	1		1
	1	Mammalia	Artiodactyla	Suidae			1		1
	1	Mammalia	Primates	Galagidae			1	1
	1	Aves	Passeriformes				1		1
	1	Mammalia	Artiodactyla	Bovidae			1	1
	3	Mammalia	Primates	Cercopithecidae			3		3
	1	Lepidosauria	Squamata				1		1
	col
	1	Insecta					1		1
	1	Diplopoda	Spirostreptida	Harpagophoridae			1	1
	1	Insecta	Lepidoptera				1	1
	1	Diplopoda	Spirostreptida				1	1
	1	Insecta	Diptera				1	1
	1	Insecta	Lepidoptera				1	1
	3	Diplopoda					3		3
	1	Insecta	Orthoptera	Gryllidae			1	1
	1	Insecta	Coleoptera				1	1
	1	Insecta	Coleoptera				1		1
	1	Diplopoda	Spirostreptida	Spirostreptidae			1		1
	Zeale
	2	Insecta	Coleoptera	Scarabaeidae	Onthophagus	Onthophagus sugillatus	2		2
	1	Insecta	Diptera	Sarcophagidae	Sarcophaga		1		1
	2	Insecta	Diptera				2		2
	1	Insecta	Hemiptera				1	1
	1	Chilopoda	Scolopendromorpha				1		1
	2	Insecta					2	2
	1	Insecta	Hemiptera				1	1
	1	Insecta	Lepidoptera				1	1
	2	Insecta					2		2
	1	Insecta	Diptera	Phoridae			1	1
	1	Insecta					1	1
	1	Insecta	Diptera	Sarcophagidae	Sarcophaga		1	1
	1	Insecta					1		1
	1	Insecta	Hemiptera	Rhyparochromidae			1	1
	1	Insecta	Orthoptera	Gryllidae			1		1
	1	Insecta					1		1
	1	Insecta					1	1
	1	Insecta	Hymenoptera				1	1
	1	Insecta					1	1
	2	Insecta					2	1	1
	1	Insecta	Diptera				1	1
	1	Insecta	Hymenoptera				1	1
	1	Insecta					1	1
	1	Insecta					1	1
	1	Insecta	Diptera	Culicidae			1		1
	1	Insecta	Diptera				1	1
	1	Arachnida	Trombidiformes	Eupodidae			1	1
	1	Insecta	Orthoptera	Acrididae			1		1
	1	Insecta	Thysanoptera	Phlaeothripidae			1	1
	2	Insecta	Hemiptera				2	2
	1	Insecta	Hymenoptera	Megaspilidae			1		1
	1	Insecta	Lepidoptera				1	1
	1	Insecta	Diptera	Muscidae			1		1
	2	Insecta	Diptera	Cecidomyiidae			2	1	1
	1	Insecta	Diptera	Phoridae			1	1
	1	Insecta	Diptera				1	1
	1	Insecta					1	1
	1	Insecta					1	1
	1	Insecta	Diptera				1		1
	1	Insecta					1		1
	1	Insecta	Lepidoptera				1	1
	trac
	5	Magnoliopsida	Rosales	Moraceae	Ficus		5	5
	1	Magnoliopsida	Celastrales	Celastraceae	Catha	Catha edulis	1	1
	1	Magnoliopsida	Fabales	Fabaceae	Indigofera		1		1
	1	Magnoliopsida	Sapindales	Meliaceae	Trichilia	Trichilia capitata	1		1
	1	Magnoliopsida	Malvales	Malvaceae			1		1
	1	Magnoliopsida	Poales	Poaceae	Enteropogon		1		1
	1	Magnoliopsida					1		1
	5	Magnoliopsida	Rosales	Rhamnaceae	Ziziphus	Ziziphus mucronata	5	1	4
	1	Magnoliopsida	Asterales	Asteraceae			1	1
	1	Magnoliopsida	Sapindales	Sapindaceae	Lecaniodiscus	Lecaniodiscus fraxinifolius	1		1
	3	Magnoliopsida	Rosales	Moraceae	Ficus		3	3
	1	Magnoliopsida	Lamiales	Acanthaceae	Ruellia		1		1
	5	Magnoliopsida	Rosales	Moraceae	Ficus	Ficus racemosa	5	5
	1	Magnoliopsida	Rosales	Moraceae	Ficus		1		1
	1	Magnoliopsida	Rosales	Rhamnaceae	Ziziphus	Ziziphus mucronata	1		1
	3	Magnoliopsida	Rosales	Moraceae	Ficus		3	3
	1	Magnoliopsida	Caryophyllales	Amaranthaceae	Achyranthes		1		1
	1	Magnoliopsida	Ericales	Sapotaceae	Mimusops		1	1
	1	Magnoliopsida	Rosales	Moraceae	Ficus		1		1
	1	Magnoliopsida	Rosales	Moraceae	Ficus		1	1
	1	Magnoliopsida	Asterales	Asteraceae	Galinsoga		1	1
	2	Magnoliopsida	Fabales	Fabaceae	Xeroderris	Xeroderris stuhlmannii	2		2
	2	Magnoliopsida	Myrtales	Combretaceae			2		2
	2	Magnoliopsida	Caryophyllales	Amaranthaceae	Achyranthes		2		2
	2	Magnoliopsida	Brassicales	Salvadoraceae	Salvadora	Salvadora oleoides	2		2
	5	Magnoliopsida	Fabales	Fabaceae	Philenoptera	Philenoptera violacea	5		5
	1	Magnoliopsida	Fabales	Fabaceae	Senna		1	1
	2	Magnoliopsida	Vitales	Vitaceae	Cissus	Cissus integrifolia	2		2
	1	Magnoliopsida	Myrtales	Combretaceae	Combretum		1		1
	4	Magnoliopsida	Magnoliales	Annonaceae	Annona	Annona squamosa	4		4
	2	Magnoliopsida	Myrtales	Onagraceae	Ludwigia	Ludwigia stolonifera	2		2
	1	Magnoliopsida	Malvales	Malvaceae			1		1
Genetta spp.
		Class	Order	Family	Genus	Species	Presence in number of samples	SA	MZ	ESW
	mam
		Mammalia	Rodentia	Muridae	Rhabdomys	Rhabdomys pumilio	1	1
		Mammalia	Carnivora				1	1
		Mammalia	Rodentia	Muridae	Mus	Mus caroli	3	2		1
		Mammalia	Hyracoidea	Procaviidae	Procavia	Procavia capensis	4	4
		Mammalia	Rodentia	Muridae	Aethomys		2	2
		Mammalia	Macroscelidea	Macroscelididae	Elephantulus		3	3
		Mammalia	Primates	Cercopithecidae	Cercopithecus		4	4
		Mammalia					2	1		1
		Mammalia	Rodentia	Muridae	Mastomys		1			1
		Mammalia	Rodentia	Muridae	Otomys	Otomys irroratus	3	3
		Mammalia	Rodentia	Muridae	Thallomys	Thallomys paedulcus	1		1
		Mammalia	Rodentia	Muridae	Mus	Mus musculus	1	1
		Mammalia	Rodentia	Muridae			5	4		1
		Mammalia	Eulipotyphla	Soricidae	Crocidura		9	9
	vert
		Lepidosauria	Squamata	Typhlopidae			3	3
		Mammalia					8	8
		Mammalia	Rodentia	Muridae	Rhabdomys	Rhabdomys pumilio	2	2
		Mammalia	Rodentia	Muridae	Mus		5	4		1
		Mammalia	Macroscelidea	Macroscelididae	Elephantulus		2	2
		Mammalia	Rodentia	Muridae			3	2		1
		Lepidosauria	Squamata	Gekkonidae	Hemidactylus		2		1	1
		Mammalia	Primates	Cercopithecidae	Cercopithecus		5	5
		Mammalia	Rodentia				2	2
		Mammalia	Rodentia				1			1
		Mammalia	Primates	Cercopithecidae			4	1		3
		Aves	Coliiformes	Coliidae	Colius	Colius striatus	5			5
		Aves	Galliformes	Phasianidae			1	1
		Mammalia	Rodentia				1			1
		Amphibia	Anura	Hyperoliidae	Hyperolius		1		1
		Lepidosauria	Squamata	Scincidae	Mabuya		1	1
		Amphibia	Anura	Hyperoliidae	Kassina	Kassina senegalensis	2			2
		Lepidosauria	Squamata				2			2
		Lepidosauria	Squamata	Scincidae	Afroablepharus		1	1
		Mammalia	Rodentia				1		1
		Amphibia	Anura	Pyxicephalidae	Tomopterna		1	1
		Mammalia	Primates	Cercopithecidae			1		1
		Mammalia	Rodentia	Gliridae	Graphiurus	Graphiurus platyops	1	1
		Mammalia	Hyracoidea	Procaviidae	Procavia	Procavia capensis	3	3
		Lepidosauria	Squamata				1	1
	Col
		Insecta	Blattodea	Termitidae	Macrotermes		1	1
		Insecta	Orthoptera	Gryllidae	Podoscirtus	Podoscirtus sp. MCJ-2002	1	1
		Insecta	Coleoptera				1			1
		Insecta	Lepidoptera	Zygaenidae	Zygaena		1	1
		Insecta	Orthoptera	Gryllidae			1		1
		Insecta	Diptera				1	1
		Insecta					1	1
		Insecta	Coleoptera				1			1
		Insecta	Orthoptera	Gryllidae			4			4
		Insecta	Orthoptera	Gryllidae			2	1		1
		Insecta	Orthoptera	Anostostomatidae	Libanasidus	Libanasidus vittatus	5	3		2
		Insecta	Orthoptera	Gryllidae			2	2
		Insecta	Diptera				1	1
	Zeale
		Insecta					6	5		1
		Insecta					1	1
		Insecta					3			3
		Insecta					2	1
		Insecta	Lepidoptera				1	1
		Insecta					3			3
		Arachnida	Araneae				1	1
		Insecta	Lepidoptera				1	1
		Arachnida	Araneae	Salticidae			1	1
		Insecta					1		1
		Insecta	Diptera				1	1
		Insecta	Diptera				1	1
		Insecta	Diptera	Cecidomyiidae			1	1
		Insecta					1	1
		Insecta	Lepidoptera				1	1
		Insecta	Lepidoptera				2			2
		Insecta					1	1
		Insecta	Lepidoptera				1	1
		Insecta	Orthoptera	Acrididae			1	1
		Insecta	Orthoptera	Acrididae			1	1
		Insecta	Diptera				1			1
		Insecta	Diptera	Sarcophagidae			1	1
		Arachnida	Araneae				1			1
		Insecta	Hymenoptera				1	1
		Insecta					3			3
		Arachnida	Araneae				1			1
		Insecta					1			1
		Insecta					1	1
		Insecta	Lepidoptera				2		2
		Insecta	Orthoptera	Acrididae			1		1
		Insecta	Hymenoptera	Braconidae	Tebennotoma	Tebennotoma sp. 3 DLJQ-2016	1			1
		Arachnida	Sarcoptiformes				1			1
		Arachnida	Araneae	Clubionidae	Clubiona		1		1
		Arachnida	Trombidiformes	Eriophyidae	Aceria	Aceria tulipae	2	1
		Insecta	Orthoptera	Acrididae			1	1
		Insecta	Diptera				1	1
		Arachnida	Sarcoptiformes				1			1
		Insecta	Hemiptera	Cicadellidae			1	1
		Insecta					1			1
		Insecta					5	4		1
		Insecta					1			1
		Arachnida	Trombidiformes	Eriophyidae	Aceria	Aceria tosichella	2	1
		Insecta	Diptera				1	1
		Insecta	Diptera				1	1
		Insecta					6	1		5
		Insecta	Diptera				1	1
		Insecta	Hemiptera	Scutelleridae			1			1
		Insecta	Diptera				1	1
		Insecta	#N/A				1	1
		Insecta	#N/A				1	1
		Insecta	#N/A				1			1
		Insecta	Lepidoptera	Nymphalidae			1	1
		Insecta	Lepidoptera				1	1
		Insecta	#N/A				3	3
		Insecta	Lepidoptera				1	1
		Insecta	Orthoptera	Acrididae			1	1
		Arachnida	Araneae				2		2
		Insecta	Lepidoptera				2	2
		Insecta	Lepidoptera				2	2
		Arachnida	#N/A	#N/A	#N/A	Arachnida sp. BOLD:ACM7119	1	1
		Arachnida	Sarcoptiformes				1			1
		Insecta	Lepidoptera				1	1
		Insecta					3	3
		Insecta	Diptera	Cecidomyiidae			1			1
		Insecta	Lepidoptera	Erebidae	Sphingomorpha	Sphingomorpha chlorea	2	2
		Insecta	Lepidoptera				1	1
		Arachnida	Araneae				1	1
		Insecta	Diptera				3	2
		Insecta	Lepidoptera				1		1
		Insecta	Lepidoptera				4	4
		Insecta	Lepidoptera				1	1
	trac
		Magnoliopsida					1	1
		Magnoliopsida					2	2
		Magnoliopsida					8	8
		Magnoliopsida					1	1
		Magnoliopsida					1	1
		Magnoliopsida					1			1
		Magnoliopsida					4			4
		Magnoliopsida	Apiales				1	1
		Magnoliopsida	Aquifoliales	Aquifoliaceae	Ilex		1	1
		Magnoliopsida	Aquifoliales	Aquifoliaceae	Ilex		2	2
		Magnoliopsida	Asparagales	Asparagaceae	Asparagus		1			1
		Magnoliopsida	Asterales	Asteraceae			1	1
		Magnoliopsida	Asterales	Asteraceae	Senecio		2	2
		Magnoliopsida	Asterales	Asteraceae	Bidens		2	2
		Magnoliopsida	Asterales	Asteraceae	Bidens		3	2
		Magnoliopsida	Asterales	Asteraceae			1			1
		Magnoliopsida	Asterales	Asteraceae			1	1
		Magnoliopsida	Asterales	Asteraceae	Galinsoga		1	1
		Magnoliopsida	Asterales	Asteraceae	Chromolaena		3			3
		Magnoliopsida	Asterales	Asteraceae			1	1
		Magnoliopsida	Asterales	Asteraceae			1	1
		Magnoliopsida	Asterales	Asteraceae			2		1	1
		Magnoliopsida	Asterales	Asteraceae	Tridax	Tridax procumbens	1		1
		Magnoliopsida	Caryophyllales	Amaranthaceae	Achyranthes		5	4
		Magnoliopsida	Caryophyllales	Amaranthaceae	Achyranthes		1	1
		Magnoliopsida	Caryophyllales				1			1
		Magnoliopsida	Caryophyllales	Amaranthaceae	Cyathula	Cyathula cylindrica	3	3
		Magnoliopsida	Celastrales	Celastraceae			1	1
		Magnoliopsida	Celastrales	Celastraceae			1	1
		Magnoliopsida	Celastrales	Celastraceae			1	1
		Magnoliopsida	Celastrales	Celastraceae			1	1
		Magnoliopsida	Celastrales	Celastraceae	Catha	Catha edulis	1	1
		Magnoliopsida	Celastrales	Celastraceae	Gymnosporia	Gymnosporia divaricata	2	2
		Magnoliopsida	Celastrales	Celastraceae	Loeseneriella	Loeseneriella urceolus	2	2
		Magnoliopsida	Celastrales	Celastraceae	Maytenus	Maytenus undata	1	1
		Magnoliopsida	Cucurbitales	Cucurbitaceae			1	1
		Magnoliopsida	Ericales	Ericaceae			2	2
		Magnoliopsida	Ericales	Sapotaceae	Englerophytum	Englerophytum magalismontanum	10	9
		Magnoliopsida	Fabales	Fabaceae	Indigofera		1	1
		Magnoliopsida	Fabales	Fabaceae	Senna		1			1
		Magnoliopsida	Fabales	Fabaceae	Dichrostachys		2			2
		Magnoliopsida	Fabales	Fabaceae	Mundulea		1	1
		Magnoliopsida	Fabales	Fabaceae	Bauhinia		1		1
		Magnoliopsida	Fabales	Fabaceae			2	2
		Magnoliopsida	Fabales	Fabaceae	#N/A	Fabaceae sp. TRK-2015	5	4		1
		Magnoliopsida	Fabales	Fabaceae	Indigofera	Indigofera sanguinea	1			1
		Magnoliopsida	Fabales	Fabaceae	Pterolobium	Pterolobium stellatum	1	1
		Magnoliopsida	Fabales	Fabaceae	Pterolobium	Pterolobium stellatum	4	4
		Magnoliopsida	Fabales	Fabaceae	Rhynchosia	Rhynchosia minima	3	1		2
		Magnoliopsida	Fagales	Fagaceae	Fagus		1	1
		Magnoliopsida	Gentianales	Apocynaceae	Cryptolepis		1			1
		Magnoliopsida	Gentianales	Apocynaceae			1			1
		Magnoliopsida	Geraniales	Geraniaceae	Pelargonium		1	1
		Magnoliopsida	Geraniales	Geraniaceae	Pelargonium		1	1
		Magnoliopsida	Lamiales	Acanthaceae	Dicliptera		1	1
		Magnoliopsida	Lamiales	Acanthaceae			3			3
		Magnoliopsida	Lamiales	Oleaceae	Jasminum	Jasminum didymum	5	4
		Magnoliopsida	Lamiales	Stilbaceae	Nuxia	Nuxia floribunda	2	2
		Magnoliopsida	Magnoliales	Annonaceae	Annona	Annona squamosa	2		2
		Magnoliopsida	Malpighiales	Euphorbiaceae			1	1
		Magnoliopsida	Malpighiales	Phyllanthaceae	Phyllanthus		2			2
		Magnoliopsida	Malpighiales	Phyllanthaceae	Phyllanthus		1			1
		Magnoliopsida	Malpighiales	Euphorbiaceae	Croton		1	1
		Magnoliopsida	Malpighiales	Euphorbiaceae	Croton		1	1
		Magnoliopsida	Malpighiales	Salicaceae	Dovyalis		3	3
		Magnoliopsida	Malpighiales				3	3
		Magnoliopsida	Malpighiales	Euphorbiaceae	Croton		4	4
		Magnoliopsida	Malpighiales	Phyllanthaceae	Flueggea		1	1
		Magnoliopsida	Malpighiales	Passifloraceae	Adenia		5	5
		Magnoliopsida	Malpighiales	Salicaceae	Dovyalis		1	1
		Magnoliopsida	Malpighiales	Euphorbiaceae	Acalypha	Acalypha rhomboidea	4	4
		Magnoliopsida	Malpighiales	Euphorbiaceae	Acalypha	Acalypha rhomboidea	5	5
		Magnoliopsida	Malvales	Malvaceae			1	1
		Magnoliopsida	Malvales	Malvaceae			1	1
		Magnoliopsida	Malvales	Malvaceae			3			3
		Magnoliopsida	Malvales	Malvaceae			3	2		1
		Magnoliopsida	Malvales	Malvaceae			1	1
		Magnoliopsida	Malvales	Malvaceae			1	1
		Magnoliopsida	Malvales	Malvaceae			5	5
		Magnoliopsida	Malvales	Malvaceae			1	1
		Magnoliopsida	Malvales	Malvaceae	Abutilon	Abutilon mauritianum	1	1
		Magnoliopsida	Malvales	Malvaceae	Hibiscus	Hibiscus sturtii	2			2
		Magnoliopsida	Malvales	Malvaceae	Malvastrum	Malvastrum coromandelianum	2	2
		Magnoliopsida	Malvales	Malvaceae	Malvastrum	Malvastrum coromandelianum	1	1
		Magnoliopsida	Malvales	Malvaceae	Melhania	Melhania ovata	8			8
		Magnoliopsida	Myrtales	Myrtaceae	Eucalyptus		1	1
		Magnoliopsida	Myrtales	Combretaceae	Terminalia		1			1
		Magnoliopsida	Myrtales	Combretaceae	Combretum		2		1	1
		Magnoliopsida	Myrtales	Combretaceae	Combretum		1		1
		Magnoliopsida	Myrtales	Combretaceae	Combretum		3	3
		Magnoliopsida	Myrtales	Combretaceae	Combretum		2	1
		Magnoliopsida	Myrtales	Combretaceae	Combretum	Combretum apiculatum	1			1
		Magnoliopsida	Myrtales	Myrtaceae	Heteropyxis	Heteropyxis natalensis	1	1
		Magnoliopsida	Myrtales	Myrtaceae	Psidium	Psidium guajava	1	1
		Magnoliopsida	Oxalidales	Oxalidaceae	Oxalis		1	1
		Magnoliopsida	Poales	Poaceae	Ehrharta		1	1
		Magnoliopsida	Poales	Cyperaceae	Bulbostylis		2			2
		Magnoliopsida	Poales	Poaceae	Chloris		1	1
		Magnoliopsida	Poales	Poaceae			2	2
		Magnoliopsida	Rosales	Moraceae	Ficus		14	10	1	3
		Magnoliopsida	Rosales	Moraceae	Ficus		1		1
		Magnoliopsida	Rosales	Moraceae	Ficus		1	1
		Magnoliopsida	Rosales	Moraceae	Ficus		9	8
		Magnoliopsida	Rosales	Moraceae	Ficus		1		1
		Magnoliopsida	Rosales	Moraceae	Ficus		1	1
		Magnoliopsida	Rosales	Moraceae	Ficus		1	1
		Magnoliopsida	Rosales	Moraceae	Ficus		1	1
		Magnoliopsida	Rosales	Moraceae	Ficus		3	3
		Magnoliopsida	Rosales	Moraceae	Ficus		1	1
		Magnoliopsida	Rosales	Moraceae	Ficus		1	1
		Magnoliopsida	Rosales	Cannabaceae	Celtis		1	1
		Magnoliopsida	Rosales	Moraceae	Ficus		1	1
		Magnoliopsida	Rosales	Cannabaceae	Celtis		3	3
		Magnoliopsida	Rosales	Cannabaceae	Trema		2	2
		Magnoliopsida	Rosales	Moraceae	Ficus		2			2
		Magnoliopsida	Rosales	Ulmaceae	Chaetachme	Chaetachme aristata	1	1
		Magnoliopsida	Rosales	Ulmaceae	Chaetachme	Chaetachme aristata	1	1
		Magnoliopsida	Rosales	Moraceae	Ficus	Ficus racemosa	1	1
		Magnoliopsida	Rosales	Rhamnaceae	Helinus	Helinus integrifolius	1	1
		Magnoliopsida	Rosales	Rhamnaceae	Rhamnella	Rhamnella martinii	2			2
		Magnoliopsida	Rosales	Cannabaceae	Trema	Trema angustifolia	1	1
		Magnoliopsida	Rosales	Rhamnaceae	Ziziphus	Ziziphus mucronata	4			4
		Magnoliopsida	Santalales	Ximeniaceae	Ximenia	Ximenia americana	3			3
		Magnoliopsida	Sapindales	Rutaceae			1	1
		Magnoliopsida	Sapindales	Meliaceae	Lepidotrichilia	Lepidotrichilia volkensii	1	1
		Magnoliopsida	Sapindales	Meliaceae	Lepidotrichilia	Lepidotrichilia volkensii	1	1
		Magnoliopsida	Sapindales	Meliaceae	Lepidotrichilia	Lepidotrichilia volkensii	2	2
		Magnoliopsida	Saxifragales	Crassulaceae	Crassula	Crassula pellucida	2	2
		Magnoliopsida	Solanales	Convolvulaceae	Convolvulus		1	1
		Magnoliopsida	Solanales	Convolvulaceae	Convolvulus		1	1

## Sheet: Table S5
Table S5: OTU table for primer 16S mamF and 16S mamR
	SW4	SA15	SA50	MZ26	SW12	SA199	SA17	SW22	SA178	SA187	SW9	MZ17	SA223	SA71	SA30	SW37	SW46	SA167	SA38	SA113	SW13	SW1	SA24	SA3	SA169	SA122	SA32	SA214	SA57	SW19	MZ41	SW32	SA89	SA138	SA184	SA125	SA172	MZ20	SA143	SW33	SA166	MZE1	SA158	SA59	SA128	SA104	SA220	MZ11	SW42
OTU1	50000	50000	44769	50000	50000	47802	40000	50000	42307	50000	37254	50000	50000	39830	37431	50000	50000	50000	34269	50000	31315	44573	50000	44871	50000	50000	50000	50000	36693	50000	50000	50000	50000	50000	41237	50000	50000	50000	50000	40243	45999	29357	27155	16576	37037	46031	32222	43939	50000
OTU10	0	0	0	0	0	0	0	0	0	0	0	0	0	0	0	0	0	0	0	0	0	0	0	0	0	0	0	0	0	0	0	0	0	0	0	0	0	0	0	0	0	0	22844	0	0	0	0	0	0
OTU11	0	0	0	0	0	0	0	0	0	0	0	0	0	0	0	0	0	0	0	0	0	0	0	0	0	0	0	0	0	0	0	0	0	0	0	0	0	0	0	0	0	0	0	0	0	0	0	0	0
OTU12	0	0	0	0	0	0	0	0	0	0	0	0	0	0	0	0	0	0	0	0	0	0	0	0	0	0	0	0	0	0	0	0	0	0	0	0	0	0	0	0	4000	0	0	0	0	0	0	0	0
OTU13	0	0	0	0	0	0	0	0	0	0	0	0	0	0	0	0	0	0	0	0	0	0	0	0	0	0	0	0	0	0	0	0	0	0	0	0	0	0	0	0	0	0	0	0	0	0	0	0	0
OTU14	0	0	0	0	0	0	0	0	0	0	0	0	0	0	0	0	0	0	0	0	0	0	0	0	0	0	0	0	0	0	0	0	0	0	0	0	0	0	0	0	0	0	0	0	0	0	0	0	0
OTU15	0	0	0	0	0	0	0	0	0	0	0	0	0	0	0	0	0	0	0	0	0	0	0	0	0	0	0	0	0	0	0	0	0	0	0	0	0	0	0	0	0	0	0	0	0	0	0	0	0
OTU16	0	0	0	0	0	0	0	0	0	0	0	0	0	0	0	0	0	0	0	0	0	0	0	0	0	0	0	0	0	0	0	0	0	0	0	0	0	0	0	0	0	0	0	0	0	0	0	0	0
OTU17	0	0	0	0	0	0	0	0	0	0	0	0	0	0	0	0	0	0	0	0	0	0	0	0	0	0	0	0	0	0	0	0	0	0	0	0	0	0	0	0	0	0	0	0	0	0	0	0	0
OTU18	0	0	0	0	0	0	0	0	0	0	0	0	0	0	0	0	0	0	0	0	0	0	0	0	0	0	0	0	0	0	0	0	0	0	0	0	0	0	0	0	0	0	0	0	0	0	0	0	0
OTU19	0	0	0	0	0	0	0	0	0	0	0	0	0	10169	0	0	0	0	15730	0	0	0	0	0	0	0	0	0	0	0	0	0	0	0	0	0	0	0	0	0	0	0	0	0	0	0	0	0	0
OTU2	0	0	0	0	0	0	0	0	0	0	0	0	0	0	0	0	0	0	0	0	0	0	0	0	0	0	0	0	0	0	0	0	0	0	0	0	0	0	0	0	0	0	0	0	0	0	0	0	0
OTU20	0	0	0	0	0	0	0	0	0	0	0	0	0	0	10382	0	0	0	0	0	0	0	0	0	0	0	0	0	0	0	0	0	0	0	0	0	0	0	0	0	0	20642	0	0	0	0	0	0	0
OTU21	0	0	0	0	0	0	0	0	0	0	0	0	0	0	0	0	0	0	0	0	0	0	0	0	0	0	0	0	0	0	0	0	0	0	0	0	0	0	0	0	0	0	0	15217	0	0	7222	0	0
OTU22	0	0	0	0	0	2197	0	0	0	0	0	0	0	0	0	0	0	0	0	0	0	0	0	0	0	0	0	0	13306	0	0	0	0	0	0	0	0	0	0	0	0	0	0	5706	0	0	0	0	0
OTU23	0	0	0	0	0	0	0	0	0	0	0	0	0	0	0	0	0	0	0	0	0	0	0	0	0	0	0	0	0	0	0	0	0	0	0	0	0	0	0	9756	0	0	0	0	12962	0	0	0	0
OTU24	0	0	0	0	0	0	0	0	0	0	0	0	0	0	0	0	0	0	0	0	0	0	0	0	0	0	0	0	0	0	0	0	0	0	0	0	0	0	0	0	0	0	0	0	0	0	0	0	0
OTU25	0	0	0	0	0	0	0	0	0	0	0	0	0	0	0	0	0	0	0	0	0	0	0	0	0	0	0	0	0	0	0	0	0	0	0	0	0	0	0	0	0	0	0	0	0	0	0	0	0
OTU26	0	0	0	0	0	0	0	0	0	0	12745	0	0	0	0	0	0	0	0	0	0	0	0	0	0	0	0	0	0	0	0	0	0	0	0	0	0	0	0	0	0	0	0	0	0	0	0	0	0
OTU27	0	0	0	0	0	0	0	0	0	0	0	0	0	0	0	0	0	0	0	0	0	0	0	0	0	0	0	0	0	0	0	0	0	0	0	0	0	0	0	0	0	0	0	0	0	0	0	0	0
OTU28	0	0	0	0	0	0	0	0	0	0	0	0	0	0	0	0	0	0	0	0	0	0	0	0	0	0	0	0	0	0	0	0	0	0	8762	0	0	0	0	0	0	0	0	0	0	0	0	0	0
OTU29	0	0	0	0	0	0	0	0	0	0	0	0	0	0	0	0	0	0	0	0	0	0	0	0	0	0	0	0	0	0	0	0	0	0	0	0	0	0	0	0	0	0	0	0	0	0	0	0	0
OTU3	0	0	0	0	0	0	0	0	0	0	0	0	0	0	0	0	0	0	0	0	0	0	0	0	0	0	0	0	0	0	0	0	0	0	0	0	0	0	0	0	0	0	0	0	0	0	0	0	0
OTU30	0	0	0	0	0	0	0	0	0	0	0	0	0	0	0	0	0	0	0	0	0	0	0	0	0	0	0	0	0	0	0	0	0	0	0	0	0	0	0	0	0	0	0	0	0	0	0	0	0
OTU31	0	0	0	0	0	0	0	0	0	0	0	0	0	0	0	0	0	0	0	0	0	0	0	0	0	0	0	0	0	0	0	0	0	0	0	0	0	0	0	0	0	0	0	0	0	0	0	0	0
OTU32	0	0	0	0	0	0	0	0	0	0	0	0	0	0	0	0	0	0	0	0	0	0	0	0	0	0	0	0	0	0	0	0	0	0	0	0	0	0	0	0	0	0	0	0	0	0	0	0	0
OTU33	0	0	0	0	0	0	0	0	0	0	0	0	0	0	0	0	0	0	0	0	0	0	0	0	0	0	0	0	0	0	0	0	0	0	0	0	0	0	0	0	0	0	0	0	0	0	0	0	0
OTU34	0	0	0	0	0	0	0	0	0	0	0	0	0	0	0	0	0	0	0	0	0	5426	0	0	0	0	0	0	0	0	0	0	0	0	0	0	0	0	0	0	0	0	0	0	0	0	0	0	0
OTU35	0	0	0	0	0	0	0	0	0	0	0	0	0	0	0	0	0	0	0	0	0	0	0	0	0	0	0	0	0	0	0	0	0	0	0	0	0	0	0	0	0	0	0	0	0	0	0	0	0
OTU36	0	0	0	0	0	0	0	0	0	0	0	0	0	0	0	0	0	0	0	0	0	0	0	0	0	0	0	0	0	0	0	0	0	0	0	0	0	0	0	0	0	0	0	0	0	0	0	0	0
OTU37	0	0	0	0	0	0	0	0	0	0	0	0	0	0	0	0	0	0	0	0	0	0	0	0	0	0	0	0	0	0	0	0	0	0	0	0	0	0	0	0	0	0	0	0	0	0	0	0	0
OTU38	0	0	0	0	0	0	0	0	2747	0	0	0	0	0	0	0	0	0	0	0	0	0	0	0	0	0	0	0	0	0	0	0	0	0	0	0	0	0	0	0	0	0	0	0	0	0	0	0	0
OTU39	0	0	0	0	0	0	0	0	0	0	0	0	0	0	0	0	0	0	0	0	0	0	0	0	0	0	0	0	0	0	0	0	0	0	0	0	0	0	0	0	0	0	0	0	0	0	0	0	0
OTU4	0	0	0	0	0	0	0	0	0	0	0	0	0	0	0	0	0	0	0	0	0	0	0	0	0	0	0	0	0	0	0	0	0	0	0	0	0	0	0	0	0	0	0	0	0	0	0	0	0
OTU40	0	0	0	0	0	0	0	0	0	0	0	0	0	0	0	0	0	0	0	0	0	0	0	0	0	0	0	0	0	0	0	0	0	0	0	0	0	0	0	0	0	0	0	0	0	0	0	6060	0
OTU41	0	0	0	0	0	0	0	0	0	0	0	0	0	0	2185	0	0	0	0	0	0	0	0	0	0	0	0	0	0	0	0	0	0	0	0	0	0	0	0	0	0	0	0	0	0	0	0	0	0
OTU42	0	0	0	0	0	0	0	0	0	0	0	0	0	0	0	0	0	0	0	0	0	0	0	0	0	0	0	0	0	0	0	0	0	0	0	0	0	0	0	0	0	0	0	0	0	0	0	0	0
OTU43	0	0	0	0	0	0	0	0	0	0	0	0	0	0	0	0	0	0	0	0	0	0	0	0	0	0	0	0	0	0	0	0	0	0	0	0	0	0	0	0	0	0	0	0	0	0	0	0	0
OTU45	0	0	0	0	0	0	0	0	0	0	0	0	0	0	0	0	0	0	0	0	0	0	0	0	0	0	0	0	0	0	0	0	0	0	0	0	0	0	0	0	0	0	0	0	0	0	0	0	0
OTU5	0	0	0	0	0	0	0	0	0	0	0	0	0	0	0	0	0	0	0	0	0	0	0	0	0	0	0	0	0	0	0	0	0	0	0	0	0	0	0	0	0	0	0	0	0	0	0	0	0
OTU6	0	0	0	0	0	0	2558	0	4945	0	0	0	0	0	0	0	0	0	0	0	18684	0	0	0	0	0	0	0	0	0	0	0	0	0	0	0	0	0	0	0	0	0	0	0	0	0	0	0	0
OTU7	0	0	0	0	0	0	0	0	0	0	0	0	0	0	0	0	0	0	0	0	0	0	0	0	0	0	0	0	0	0	0	0	0	0	0	0	0	0	0	0	0	0	0	0	0	0	0	0	0
OTU8	0	0	5230	0	0	0	7441	0	0	0	0	0	0	0	0	0	0	0	0	0	0	0	0	5128	0	0	0	0	0	0	0	0	0	0	0	0	0	0	0	0	0	0	0	12500	0	3968	10555	0	0
OTU9	0	0	0	0	0	0	0	0	0	0	0	0	0	0	0	0	0	0	0	0	0	0	0	0	0	0	0	0	0	0	0	0	0	0	0	0	0	0	0	0	0	0	0	0	0	0	0	0	0
[truncated: 79 more columns]

## Sheet: Table S6
Table S6: OTU table for primer RiazF and RiazR
	SA50	SA15	SW22	SA190	SW12	SW4	MZ26	MZ17	SW9	SA24	SW37	SA3	MZ11	SA17	SA220	MZ41	SW19	SA44	SA214	SA104	SA208	SA199	SW17	SA32	MZ20	MZE1	SW1	MZ36	SA178	SW13	SW33	SA172	SW32	SA217	SW42	SA4	SA128	SA80	SW43	SW46	SW30	SA53	SA175	SA71	SA226	SA223	SA38	SA169	SA57
OTU1	46919	50000	50000	50000	38324	50000	21712	50000	38135	47901	43150	45483	34302	32670	30213	47457	50000	14340	46788	46969	36885	36752	19954	50000	50000	15401	14936	50000	13023	23873	18840	50000	45535	11612	15865	11864	26851	50000	10555	9183	2892	47567	50000	30578	42352	45357	21951	50000	25903
OTU10	0	0	0	0	0	0	0	0	0	0	0	0	0	0	0	0	0	0	0	0	0	0	0	0	0	7812	0	0	31860	0	0	0	0	0	0	0	0	0	0	0	0	0	0	0	0	0	0	0	0
OTU11	0	0	0	0	0	0	0	0	0	0	0	0	0	0	0	0	0	0	0	0	0	0	0	0	0	0	0	0	0	0	0	0	0	0	0	0	0	0	0	0	0	0	0	0	0	0	0	0	0
OTU12	0	0	0	0	0	0	0	0	0	0	0	0	0	0	0	0	0	0	0	0	0	0	0	0	0	0	0	0	0	0	0	0	0	0	0	0	0	0	0	0	0	0	0	0	0	0	0	0	0
OTU13	3079	0	0	0	0	0	0	0	0	2097	0	4516	0	10227	7754	0	0	27284	0	3030	13114	0	0	0	0	0	0	0	0	0	0	0	0	0	0	0	0	0	0	0	0	0	0	0	0	0	0	0	0
OTU14	0	0	0	0	0	0	0	0	0	0	0	0	0	0	4010	0	0	0	0	0	0	0	0	0	0	0	0	0	0	0	0	0	0	0	0	0	0	0	0	0	0	0	0	0	0	0	0	0	0
OTU15	0	0	0	0	0	0	0	0	0	0	0	0	0	0	0	0	0	8375	0	0	0	0	27522	0	0	0	0	0	0	0	0	0	0	0	0	38134	0	0	0	0	0	0	0	0	0	0	0	0	0
OTU16	0	0	0	0	0	0	0	0	0	0	0	0	0	0	8021	0	0	0	0	0	0	0	0	0	0	0	0	0	0	0	0	0	0	38387	0	0	0	0	0	0	0	0	0	0	0	0	0	0	0
OTU17	0	0	0	0	0	0	0	0	0	0	0	0	0	7102	0	0	0	0	0	0	0	0	0	0	0	0	0	0	5116	17117	0	0	0	0	0	0	0	0	0	0	0	0	0	0	0	0	0	0	0
OTU18	0	0	0	0	0	0	0	0	0	0	0	0	0	0	0	0	0	0	0	0	0	0	0	0	0	0	0	0	0	0	0	0	0	0	0	0	0	0	0	0	0	0	0	0	0	0	0	0	0
OTU19	0	0	0	0	0	0	0	0	0	0	0	0	0	0	0	0	0	0	0	0	0	0	0	0	0	0	0	0	0	0	0	0	0	0	0	0	0	0	0	0	0	0	0	0	0	0	0	0	0
OTU2	0	0	0	0	0	0	0	0	0	0	0	0	0	0	0	0	0	0	0	0	0	0	0	0	0	0	0	0	0	0	0	0	0	0	0	0	0	0	0	0	0	0	0	0	0	0	0	0	0
OTU20	0	0	0	0	11675	0	28287	0	0	0	0	0	0	0	0	0	0	0	0	0	0	0	0	0	0	0	0	0	0	0	0	0	0	0	0	0	0	0	0	0	0	0	0	0	0	0	0	0	0
OTU21	0	0	0	0	0	0	0	0	0	0	0	0	0	0	0	0	0	0	0	0	0	2991	0	0	0	0	0	0	0	0	0	0	0	0	0	0	0	0	0	0	0	2432	0	0	0	0	0	0	24096
OTU22	0	0	0	0	0	0	0	0	0	0	0	0	0	0	0	0	0	0	0	0	0	0	0	0	0	26785	0	0	0	0	0	0	0	0	0	0	0	0	0	0	0	0	0	0	0	0	0	0	0
OTU23	0	0	0	0	0	0	0	0	0	0	0	0	0	0	0	0	0	0	0	0	0	0	0	0	0	0	0	0	0	0	0	0	0	0	0	0	0	0	0	0	0	0	0	0	0	0	0	0	0
OTU24	0	0	0	0	0	0	0	0	0	0	0	0	0	0	0	0	0	0	0	0	0	0	0	0	0	0	35062	0	0	0	0	0	0	0	0	0	0	0	0	0	0	0	0	0	0	0	0	0	0
OTU25	0	0	0	0	0	0	0	0	0	0	6849	0	0	0	0	0	0	0	0	0	0	0	0	0	0	0	0	0	0	0	5797	0	4464	0	0	0	23148	0	0	0	0	0	0	0	0	0	0	0	0
OTU26	0	0	0	0	0	0	0	0	0	0	0	0	0	0	0	0	0	0	0	0	0	0	0	0	0	0	0	0	0	0	0	0	0	0	0	0	0	0	0	0	0	0	0	0	0	0	0	0	0
OTU27	0	0	0	0	0	0	0	0	0	0	0	0	0	0	0	0	0	0	0	0	0	0	0	0	0	0	0	0	0	0	0	0	0	0	0	0	0	0	0	0	0	0	0	0	0	0	0	0	0
OTU28	0	0	0	0	0	0	0	0	0	0	0	0	0	0	0	0	0	0	0	0	0	0	0	0	0	0	0	0	0	0	0	0	0	0	0	0	0	0	0	0	0	0	0	0	0	0	0	0	0
OTU29	0	0	0	0	0	0	0	0	0	0	0	0	0	0	0	0	0	0	0	0	0	0	0	0	0	0	0	0	0	0	0	0	0	0	0	0	0	0	0	0	0	0	0	0	0	0	0	0	0
OTU3	0	0	0	0	0	0	0	0	0	0	0	0	0	0	0	0	0	0	0	0	0	0	0	0	0	0	0	0	0	0	17028	0	0	0	34134	0	0	0	33888	40816	47107	0	0	0	0	0	0	0	0
OTU30	0	0	0	0	0	0	0	0	0	0	0	0	0	0	0	0	0	0	0	0	0	0	0	0	0	0	0	0	0	0	0	0	0	0	0	0	0	0	0	0	0	0	0	0	0	0	0	0	0
OTU31	0	0	0	0	0	0	0	0	0	0	0	0	0	0	0	0	0	0	0	0	0	0	0	0	0	0	0	0	0	0	0	0	0	0	0	0	0	0	0	0	0	0	0	0	0	0	0	0	0
OTU32	0	0	0	0	0	0	0	0	0	0	0	0	0	0	0	0	0	0	0	0	0	0	0	0	0	0	0	0	0	0	0	0	0	0	0	0	0	0	0	0	0	0	0	0	0	0	0	0	0
OTU34	0	0	0	0	0	0	0	0	0	0	0	0	0	0	0	0	0	0	0	0	0	0	0	0	0	0	0	0	0	0	0	0	0	0	0	0	0	0	0	0	0	0	0	0	0	0	0	0	0
OTU35	0	0	0	0	0	0	0	0	0	0	0	0	0	0	0	0	0	0	0	0	0	0	0	0	0	0	0	0	0	0	0	0	0	0	0	0	0	0	0	0	0	0	0	0	0	0	0	0	0
OTU36	0	0	0	0	0	0	0	0	0	0	0	0	0	0	0	0	0	0	0	0	0	10256	0	0	0	0	0	0	0	0	0	0	0	0	0	0	0	0	0	0	0	0	0	0	0	0	0	0	0
OTU37	0	0	0	0	0	0	0	0	0	0	0	0	0	0	0	0	0	0	0	0	0	0	0	0	0	0	0	0	0	0	0	0	0	0	0	0	0	0	0	0	0	0	0	0	0	0	0	0	0
OTU38	0	0	0	0	0	0	0	0	11864	0	0	0	0	0	0	0	0	0	0	0	0	0	0	0	0	0	0	0	0	0	0	0	0	0	0	0	0	0	0	0	0	0	0	0	0	0	0	0	0
OTU39	0	0	0	0	0	0	0	0	0	0	0	0	0	0	0	0	0	0	0	0	0	0	0	0	0	0	0	0	0	0	0	0	0	0	0	0	0	0	0	0	0	0	0	0	0	0	0	0	0
OTU4	0	0	0	0	0	0	0	0	0	0	0	0	0	0	0	0	0	0	0	0	0	0	0	0	0	0	0	0	0	0	0	0	0	0	0	0	0	0	0	0	0	0	0	0	0	0	0	0	0
OTU40	0	0	0	0	0	0	0	0	0	0	0	0	0	0	0	0	0	0	0	0	0	0	0	0	0	0	0	0	0	0	0	0	0	0	0	0	0	0	0	0	0	0	0	0	0	0	0	0	0
OTU41	0	0	0	0	0	0	0	0	0	0	0	0	0	0	0	0	0	0	0	0	0	0	0	0	0	0	0	0	0	0	0	0	0	0	0	0	0	0	0	0	0	0	0	0	0	0	0	0	0
OTU42	0	0	0	0	0	0	0	0	0	0	0	0	0	0	0	0	0	0	0	0	0	0	0	0	0	0	0	0	0	0	0	0	0	0	0	0	0	0	0	0	0	0	0	0	0	0	0	0	0
OTU43	0	0	0	0	0	0	0	0	0	0	0	0	10465	0	0	0	0	0	0	0	0	0	0	0	0	0	0	0	0	0	0	0	0	0	0	0	0	0	0	0	0	0	0	0	0	0	0	0	0
OTU44	0	0	0	0	0	0	0	0	0	0	0	0	0	0	0	0	0	0	0	0	0	0	0	0	0	0	0	0	0	0	0	0	0	0	0	0	0	0	0	0	0	0	0	0	0	0	0	0	0
OTU45	0	0	0	0	0	0	0	0	0	0	0	0	0	0	0	0	0	0	0	0	0	0	0	0	0	0	0	0	0	0	0	0	0	0	0	0	0	0	0	0	0	0	0	0	0	0	0	0	0
OTU46	0	0	0	0	0	0	0	0	0	0	0	0	0	0	0	0	0	0	0	0	0	0	0	0	0	0	0	0	0	0	8333	0	0	0	0	0	0	0	5555	0	0	0	0	0	0	0	0	0	0
OTU47	0	0	0	0	0	0	0	0	0	0	0	0	0	0	0	0	0	0	0	0	0	0	2522	0	0	0	0	0	0	9009	0	0	0	0	0	0	0	0	0	0	0	0	0	0	0	0	0	0	0
OTU48	0	0	0	0	0	0	0	0	0	0	0	0	0	0	0	0	0	0	0	0	0	0	0	0	0	0	0	0	0	0	0	0	0	0	0	0	0	0	0	0	0	0	0	0	7647	0	0	0	0
OTU49	0	0	0	0	0	0	0	0	0	0	0	0	0	0	0	0	0	0	0	0	0	0	0	0	0	0	0	0	0	0	0	0	0	0	0	0	0	0	0	0	0	0	0	0	0	0	0	0	0
OTU5	0	0	0	0	0	0	0	0	0	0	0	0	0	0	0	0	0	0	0	0	0	0	0	0	0	0	0	0	0	0	0	0	0	0	0	0	0	0	0	0	0	0	0	0	0	0	0	0	0
OTU50	0	0	0	0	0	0	0	0	0	0	0	0	0	0	0	0	0	0	0	0	0	0	0	0	0	0	0	0	0	0	0	0	0	0	0	0	0	0	0	0	0	0	0	0	0	0	0	0	0
OTU51	0	0	0	0	0	0	0	0	0	0	0	0	0	0	0	0	0	0	0	0	0	0	0	0	0	0	0	0	0	0	0	0	0	0	0	0	0	0	0	0	0	0	0	0	0	0	0	0	0
OTU54	0	0	0	0	0	0	0	0	0	0	0	0	5232	0	0	0	0	0	0	0	0	0	0	0	0	0	0	0	0	0	0	0	0	0	0	0	0	0	0	0	0	0	0	0	0	0	0	0	0
OTU55	0	0	0	0	0	0	0	0	0	0	0	0	0	0	0	0	0	0	0	0	0	0	0	0	0	0	0	0	0	0	0	0	0	0	0	0	0	0	0	0	0	0	0	0	0	0	0	0	0
OTU56	0	0	0	0	0	0	0	0	0	0	0	0	0	0	0	0	0	0	0	0	0	0	0	0	0	0	0	0	0	0	0	0	0	0	0	0	0	0	0	0	0	0	0	0	0	0	0	0	0
OTU59	0	0	0	0	0	0	0	0	0	0	0	0	0	0	0	0	0	0	0	0	0	0	0	0	0	0	0	0	0	0	0	0	0	0	0	0	0	0	0	0	0	0	0	0	0	4642	0	0	0
OTU6	0	0	0	0	0	0	0	0	0	0	0	0	0	0	0	2542	0	0	0	0	0	0	0	0	0	0	0	0	0	0	0	0	0	0	0	0	0	0	0	0	0	0	0	0	0	0	0	0	0
OTU60	0	0	0	0	0	0	0	0	0	0	0	0	0	0	0	0	0	0	0	0	0	0	0	0	0	0	0	0	0	0	0	0	0	0	0	0	0	0	0	0	0	0	0	0	0	0	0	0	0
OTU61	0	0	0	0	0	0	0	0	0	0	0	0	0	0	0	0	0	0	0	0	0	0	0	0	0	0	0	0	0	0	0	0	0	0	0	0	0	0	0	0	0	0	0	0	0	0	0	0	0
OTU62	0	0	0	0	0	0	0	0	0	0	0	0	0	0	0	0	0	0	0	0	0	0	0	0	0	0	0	0	0	0	0	0	0	0	0	0	0	0	0	0	0	0	0	0	0	0	0	0	0
OTU64	0	0	0	0	0	0	0	0	0	0	0	0	0	0	0	0	0	0	0	0	0	0	0	0	0	0	0	0	0	0	0	0	0	0	0	0	0	0	0	0	0	0	0	0	0	0	0	0	0
OTU67	0	0	0	0	0	0	0	0	0	0	0	0	0	0	0	0	0	0	3211	0	0	0	0	0	0	0	0	0	0	0	0	0	0	0	0	0	0	0	0	0	0	0	0	0	0	0	0	0	0
OTU7	0	0	0	0	0	0	0	0	0	0	0	0	0	0	0	0	0	0	0	0	0	0	0	0	0	0	0	0	0	0	0	0	0	0	0	0	0	0	0	0	0	0	0	19421	0	0	28048	0	0
OTU72	0	0	0	0	0	0	0	0	0	0	0	0	0	0	0	0	0	0	0	0	0	0	0	0	0	0	0	0	0	0	0	0	0	0	0	0	0	0	0	0	0	0	0	0	0	0	0	0	0
OTU73	0	0	0	0	0	0	0	0	0	0	0	0	0	0	0	0	0	0	0	0	0	0	0	0	0	0	0	0	0	0	0	0	0	0	0	0	0	0	0	0	0	0	0	0	0	0	0	0	0
OTU75	0	0	0	0	0	0	0	0	0	0	0	0	0	0	0	0	0	0	0	0	0	0	0	0	0	0	0	0	0	0	0	0	0	0	0	0	0	0	0	0	0	0	0	0	0	0	0	0	0
OTU8	0	0	0	0	0	0	0	0	0	0	0	0	0	0	0	0	0	0	0	0	0	0	0	0	0	0	0	0	0	0	0	0	0	0	0	0	0	0	0	0	0	0	0	0	0	0	0	0	0
OTU9	0	0	0	0	0	0	0	0	0	0	0	0	0	0	0	0	0	0	0	0	0	0	0	0	0	0	0	0	0	0	0	0	0	0	0	0	0	0	0	0	0	0	0	0	0	0	0	0	0
[truncated: 82 more columns]

## Sheet: Table S7
Table S7: OTU table for primer Coleop_16Sc and Coleop_16Sd
	SW46	SW30	SW49	SW33	SW43	B24	POS1	POS2	MZ47	MZ38	MZ50	MZ14	MZ44	SW42	SA158	SA155	SW19	SA128	SA53	SA175	SA57	SA167	SA206	SA187	SA199	MZ62	SA172	SA226	SA24	SA41	SA68	MZ65	SW28	MZ59	SA104	MZ41	SA164	SA21	SA12	SW13	Class	Order	Family	Genus	Species	Seq
OTU1	33258	28529	29285	30645	34259	50000	0	0	0	0	0	0	0	0	0	0	0	0	0	0	0	0	0	0	0	0	0	0	0	0	0	0	0	0	0	0	0	0	0	0	Insecta	Blattodea	Termitidae	Macrotermes	#N/A	ttctttaattgtgatctggtatgaatggcttgacgaggcatggtctgtcttgaattgggatttgtttaattgaatttggtttttgagttaaaattcttaaatgtttttatgg
OTU10	0	0	0	0	0	0	0	0	0	0	0	0	0	0	0	0	0	0	0	0	0	0	0	0	0	0	0	50000	0	0	0	0	0	0	0	0	0	0	0	0	Insecta	Blattodea	Termitidae	Macrotermes	#N/A	ttctttaattgtgatctggtatgaatggcttgacgaggcatggtctgtcttgggttgaggattattttaattgaatttggtttttgagttaaaattcttaaatgtttttatgg
OTU11	0	0	0	0	0	0	0	0	0	0	0	0	41878	0	0	0	0	0	0	0	0	0	0	0	0	0	0	0	0	0	0	0	0	0	0	0	0	0	0	0	Insecta	#N/A	#N/A	#N/A	#N/A	tctcttaattggggactggtatgaatggtttgacggaaattggctgtctcgaagttatatattgaattttacttttaaggtaaagggcttaaatgaaataatgg
OTU12	0	0	0	0	0	0	0	0	0	0	0	0	0	0	0	0	0	0	0	0	0	0	0	0	0	0	0	0	50000	0	0	0	0	0	0	0	0	0	0	0	Insecta	Orthoptera	Acrididae	#N/A	#N/A	tctcttaattagtggctggaatgaatggcttgacgagaaatcaactgtctcttagtaagtatttgaatttaacttttaagtcaaaaggcttaaatttttctttag
OTU13	0	0	0	0	0	0	0	0	0	0	0	0	0	0	0	0	0	0	0	0	0	0	12195	0	0	0	0	0	0	27816	0	0	0	0	0	0	0	0	0	0	Diplopoda	Spirostreptida	Harpagophoridae	#N/A	#N/A	tcttttaattgaagactggtatgaatggttagacggaaattatctgtctcaaatataaatattgaattttatttttaaggaaaagggcttaaataacctaaagg
OTU14	0	0	0	0	0	0	0	0	0	0	0	0	0	0	0	0	0	0	0	19021	33333	0	0	0	0	0	0	0	0	0	0	0	0	0	0	0	0	0	0	0	Insecta	Orthoptera	Gryllidae	Podoscirtus	Podoscirtus sp. MCJ-2002	ttttttaattgtaaactggaatgaaaggtttgacgaaataattactgtctcttagatatttattgaattttatttttgagttaaaaagctcaagtgataataggg
OTU15	0	0	0	0	0	0	0	0	0	0	0	0	0	0	0	0	0	0	0	0	0	0	0	0	0	0	0	0	0	0	50000	0	0	0	0	0	0	0	0	0	Insecta	Lepidoptera	#N/A	#N/A	#N/A	tcatttaattgatgacttgtatgaaagattggatgagatataaactgtctcttaattaaatatagaatttaattttttatttaaaaagttaaaataatttaaaaa
OTU16	0	0	0	0	0	0	0	0	0	0	0	0	0	0	0	0	31021	0	0	0	0	0	0	0	0	0	0	0	0	0	0	0	0	0	0	0	0	0	0	0	Insecta	Coleoptera	#N/A	#N/A	#N/A	ttttttgattgaaagctggaatgaatggttagatgagaaattagctgtctcatttttattaatagaattttatttttgagtgaaaaagcttaaatgttttatata
OTU17	0	0	0	0	0	0	0	0	0	0	0	0	0	0	0	7094	0	0	0	0	0	43388	0	0	0	0	0	0	0	0	0	0	0	0	0	0	0	0	0	0	Insecta	Orthoptera	Gryllidae	#N/A	#N/A	tcttttaattgaaggctggaatgaatggtttgacgaagcaattactgtctcggaataatatattgaattttatttttgagttaaaaagcttaaatgataataggg
OTU18	0	0	0	0	0	0	0	0	0	0	0	0	0	0	0	0	0	0	0	0	0	0	0	0	0	0	0	0	0	0	0	50000	0	0	0	0	0	0	0	0	Diplopoda	Spirostreptida	Spirostreptidae	Bicoxidens	Bicoxidens flavicollis	tcttttaattagggactggtatgaaaggtttgacggagattggctgtctcaaacttaaaattatgaaatttatttttaaggaaaagagcttaaataaaacaaagg
OTU19	0	0	0	0	0	0	0	0	0	0	0	0	0	0	0	0	0	0	0	0	0	0	0	0	0	0	0	0	0	0	0	0	50000	0	0	0	0	0	0	0	Insecta	Blattodea	Termitidae	Microtermes	Microtermes sp. B TB-2017	ttctttaattgtgatctggtatgaatggcttgacgaggcatgagctgtcttggataggattttgtttattgagtttggtttctgagttaaaattcttagatgtttttatgg
OTU2	0	0	0	0	0	0	50000	50000	0	0	0	0	0	0	0	0	0	0	0	0	0	0	0	0	0	0	0	0	0	0	0	0	0	0	0	0	0	0	0	0	Insecta	Orthoptera	Acrididae	Schistocerca	#N/A	tctcttaattagtggctggaatgaatggcttgacgagaaatcaactgtctcttaataaatttttgaatttaacttttgagtcaaaaggcttaaattcttctttag
OTU20	0	0	0	0	0	0	0	0	0	0	0	0	0	0	0	0	0	0	0	0	0	0	0	0	0	0	0	0	0	0	0	0	0	45312	0	0	0	0	0	0	#N/A	#N/A	#N/A	#N/A	#N/A	tcttttaattggggactggtatgaatggttagacggagattgactgtctcaaagttaagtgttgaattttacttttaggggagagggcctaaataaattaatgg
OTU21	0	0	0	0	0	0	0	0	0	0	0	0	0	0	0	0	0	0	0	0	0	0	0	0	0	0	0	0	0	0	0	0	0	0	50000	0	0	0	0	0	Insecta	Lepidoptera	Zygaenidae	Zygaena	#N/A	tcttttaattggtgactagtatgaatgattggatgagatatagactgtctcttaataatttttagaattttattttttatttaaaaagttaaaataattttaaaa
OTU22	3125	0	0	0	15740	0	0	0	0	0	0	0	0	0	0	0	0	0	0	0	0	0	0	0	0	0	0	0	0	0	0	0	0	0	0	0	0	0	0	0	Insecta	Orthoptera	Anostostomatidae	Libanasidus	Libanasidus vittatus	tcttttaattgaaggctggaatgaacggttttacgaggtattaactgtctcttaataaaattttgaagttaactttttagtaaaaaggctaaaatgaaattggag
OTU23	0	0	0	0	0	0	0	0	0	0	0	0	0	0	0	0	0	0	0	0	0	0	0	0	0	0	0	0	0	14436	0	0	0	0	0	0	0	0	0	0	Diplopoda	Spirostreptida	#N/A	#N/A	#N/A	tcttttaattggggactggtatgaaaggtttgacggagattagctgtctcaaagctatcaaataaactttatttttaaggaaaagagcttaaatagaacaaagg
OTU24	0	0	0	0	0	0	0	0	0	0	0	0	0	0	0	0	0	0	0	0	0	0	0	0	0	0	0	0	0	0	0	0	0	0	0	50000	0	0	0	0	Insecta	Orthoptera	Gryllidae	#N/A	#N/A	tcttttaattgggggctggaatgaatggtttgacgaaatattttctgtctcggtattatgaattgaattttatgtttaagttaaaaggcttaaataataataggg
OTU25	0	0	0	0	0	0	0	0	0	0	0	0	0	0	0	0	0	0	0	0	0	0	0	0	15040	0	0	0	0	0	0	0	0	0	0	0	0	0	0	0	Insecta	Diptera	#N/A	#N/A	#N/A	tcttttaattgaaggctggaatgaatggttgaatgaaatattaactgtttcatataaatttataatagaattttattttttagttaaaaagctaaaatgttattaaaa
OTU26	0	0	0	0	0	0	0	0	0	0	0	0	0	0	0	0	0	0	0	0	0	0	0	0	0	0	0	0	0	0	0	0	0	0	0	0	24305	0	0	0	Mammalia	Carnivora	#N/A	#N/A	#N/A	ttccttaaatagggacttgtatgaaaggccacacgagggtttaactgtctcttacttccaatccgtgaaattgaccttcccgtgaagaggcgggaataaaataataa
OTU27	0	0	0	0	0	0	0	0	0	0	0	0	0	0	0	0	0	0	0	0	0	0	0	0	0	0	0	0	0	0	0	0	0	0	0	0	0	25833	0	0	Insecta	Diptera	#N/A	#N/A	#N/A	tcttttaattaaaggctggaatgaatggttggatgaaatattaactgtttcatatgaatttttaatagaattttattttttagtcaaaaagctaaaataatattaaaa
OTU28	0	0	0	0	0	0	0	0	0	0	0	0	0	0	0	9797	0	0	0	0	0	0	0	0	0	0	0	0	0	0	0	0	0	0	0	0	0	0	0	0	Insecta	Lepidoptera	#N/A	#N/A	#N/A	tcatttaattgatgacttgtatgaaggattggatgagatataatctgtctcttaattaatttgtagaatttaattttttaattaaaaagttaaaataaattaaaaa
OTU29	0	0	0	0	0	0	0	0	0	0	0	0	0	0	0	0	0	0	0	0	0	0	0	0	0	0	0	0	0	0	0	0	0	0	0	0	0	24166	0	0	Insecta	Lepidoptera	#N/A	#N/A	#N/A	tctcttaattggtgacttgtatgaaggattggatgaaatataaactgtctctttattataaatagaaattaattttttaattaaaaagttaaaatgtgtttaaaa
OTU3	0	0	0	0	0	0	0	0	49999	50000	50000	50000	8121	0	0	0	0	0	0	0	0	0	0	0	0	0	0	0	0	0	0	0	0	0	0	0	0	0	0	0	Diplopoda	#N/A	#N/A	#N/A	#N/A	tcttttaattgaggactggtatgaaaggttagacggaaatatactgtctcaaaattaattattgaattttacttttagtggaaagggactaaataaaataatgg
OTU30	0	0	0	0	0	0	0	0	0	0	0	0	0	0	0	0	0	0	0	0	0	0	0	0	0	0	0	0	0	0	0	0	0	0	0	0	16666	0	0	0	Insecta	Trichoptera	Helicophidae	Austrocentrus	Austrocentrus griseus	gtttttaattgaaatctagaatgaatggttgaatgaaatataatcttttttatttttaataatttaatttagtttattagttaaaaatctaatattttataaagg
OTU31	0	0	0	0	0	0	0	0	0	0	0	0	0	0	0	0	0	0	0	0	0	0	20731	0	0	0	0	0	0	0	0	0	0	0	0	0	0	0	0	0	Insecta	Blattodea	#N/A	#N/A	#N/A	ttctttaattgtgatctggcatgaatggcttgacgagacgcaggctgtcttatgtggatttgttgttgaatttggagtttaagttaaaattcttagatgtttttatgg
OTU32	0	0	0	0	0	0	0	0	0	0	0	0	0	0	0	0	0	0	0	0	0	0	0	0	0	0	0	0	0	5281	0	0	0	0	0	0	0	0	0	0	Insecta	Orthoptera	Gryllidae	#N/A	#N/A	tctcttaattgggggctggaatgaagggtttgatgaaacgataactgtctcaggattatttattgaattttacttttaagttaaaaggcttaaatattggagggg
OTU34	0	0	0	0	0	0	0	0	0	0	0	0	0	0	0	0	0	0	0	0	0	0	0	5426	0	0	0	0	0	0	0	0	0	0	0	0	0	0	0	0	Insecta	#N/A	#N/A	#N/A	#N/A	tcttttaattgaaggctggaatgaatggtttgacgaaataattactgtcttaaaattattggttgaattttaaatttgagttaaaaagcttaaatgataataagg
OTU35	0	0	0	0	0	0	0	0	0	0	0	0	0	0	0	0	0	0	0	0	0	0	0	0	0	0	0	0	0	0	0	0	0	0	0	0	9027	0	0	0	Insecta	Lepidoptera	#N/A	#N/A	#N/A	tcttttaattgatgacttgtatgaaggattggatgaaatgtaaactgtctttaaattaaatattgaatttaattttttaatcaaaaagtttaaataaataaaaaa
OTU36	0	0	0	0	0	0	0	0	0	0	0	0	0	0	0	0	0	0	0	0	0	0	0	0	0	0	0	0	0	0	0	0	0	0	0	0	0	0	26470	0	Insecta	Mantodea	Hymenopodidae	Phyllocrania	Phyllocrania paradoxa	tcttttaattaagggctggtatgaatggttgaatgaggtaaaaactgttttatatttattttagttgaatttaggttttaagtaaaaatacttaaataatattaagg
OTU37	0	0	0	0	0	0	0	0	0	0	0	0	0	0	0	0	0	0	0	0	0	0	0	0	0	0	0	0	0	0	0	0	0	0	0	0	0	0	23529	0	Insecta	Orthoptera	#N/A	#N/A	#N/A	ctccttaattaggggatggtatgaatggtttgacgaggaatttactgtctcttattaatatataaaatttaacttttaagtcaaaaggcttaaatttttcttgag
OTU38	0	0	0	0	0	0	0	0	0	0	0	0	0	0	0	0	0	0	0	0	0	0	0	0	0	0	0	0	0	2464	0	0	0	0	0	0	0	0	0	0	Insecta	Coleoptera	#N/A	#N/A	#N/A	tttcttaattagaagctggaatgaatggttagatgaaaaattggctgtctcatttttattagtagaattttatttttgagtgaaaaagcttaaatggtttataaa
OTU39	0	0	0	0	0	0	0	0	0	0	0	0	0	0	0	0	0	0	0	0	0	0	0	0	0	0	0	0	0	0	0	0	0	0	0	0	0	0	0	50000	Insecta	Coleoptera	#N/A	#N/A	#N/A	tttctttattggaagctggaatgaatggttggacgagaagacttctgtctctgtttgattgatttttgaatttaacttttaagtaaaaaggcttaaattttctttaaa
OTU4	13616	21470	20714	19354	0	0	0	0	0	0	0	0	0	50000	0	0	0	0	0	0	0	0	0	0	0	0	0	0	0	0	0	0	0	0	0	0	0	0	0	0	Insecta	Orthoptera	Gryllidae	#N/A	#N/A	tcttttaattgtaggctggaatgaatggtttgacgaaacaactactgtctcggtttaatcaaattgaattttatttttaagttagaaggcttaaatgttaatgggg
OTU40	0	0	0	0	0	0	0	0	0	0	0	0	0	0	0	0	0	0	0	0	0	0	0	0	0	0	0	0	0	0	0	0	0	4687	0	0	0	0	0	0	Insecta	Coleoptera	#N/A	#N/A	#N/A	tttcttaattgggagctggaatgaaaggttagatgagaaattaactgtctcacttttatatatggaattttatttttgagtgaaaaagcttaaatgtgttatata
OTU5	0	0	0	0	0	0	0	0	0	0	0	0	0	0	50000	33108	18978	0	0	0	0	0	0	0	0	0	0	0	0	0	0	0	0	0	0	0	0	0	0	0	Insecta	Orthoptera	Gryllidae	#N/A	#N/A	tcttttaattgaaggctggaatgaatggtttgacgaagcaataactgtctcgagatgatgagttgaattttatttttaagttaaaaagcttaaatgagagtaggg
OTU6	0	0	0	0	0	0	0	0	0	0	0	0	0	0	0	0	0	50000	50000	26086	16666	6611	17073	0	0	0	0	0	0	0	0	0	0	0	0	0	0	0	0	0	Insecta	Orthoptera	Anostostomatidae	Libanasidus	Libanasidus vittatus	tcttttaattgaaggctggaatgaatggtttaacgaggtattaactgtctcattataattttttgaatttaactttttagttaaaaggctaaaatgaaattatag
OTU7	0	0	0	0	0	0	0	0	0	0	0	0	0	0	0	0	0	0	0	4891	0	0	0	44573	34959	0	0	0	0	0	0	0	0	0	0	0	0	0	0	0	Insecta	Orthoptera	Gryllidae	#N/A	#N/A	tcttttaattggaggctggaatgaatggtttgacgaaacaataactgtctcggaatgatttattgaattttatttttgagttaaaaagcttaaataataataggg
OTU8	0	0	0	0	0	0	0	0	0	0	0	0	0	0	0	0	0	0	0	0	0	0	0	0	0	50000	0	0	0	0	0	0	0	0	0	0	0	0	0	0	Diplopoda	Spirostreptida	Spirostreptidae	#N/A	#N/A	tcctttaattggggactggtatgaaaggtttgacggagatatgctgtctcaaaattaattattgaactttacttttagtggaaagggactaaatgttataatgg
OTU9	0	0	0	0	0	0	0	0	0	0	0	0	0	0	0	0	0	0	0	0	0	0	0	0	0	0	50000	0	0	0	0	0	0	0	0	0	0	0	0	0	Insecta	Diptera	#N/A	#N/A	#N/A	tcttttaattgaaggctggtatgaatggttggacgagatattaactgtttcataaaaatttataatagaattttattttttagtcaaaaagctaaaatttgtttaaaa

## Sheet: Table S8
Table S8: OTU table for primer ZBJ-ArtF1c and ZBJ-ArtR2c
	SW19	SA152	SA158	SA190	SA101	SA166	SA155	SA167	SA208	SW24	SW26	SA194	SA199	SA187	SA223	SA131	SW37	SW30	SW49	SW46	SW42	SW33	SA68	SW22	SW28	SW35	SA21	POS2	POS1	SA104	SA83	SA3	SA50	SA86	MZ62	MZ32	SA211	SW43	SW12	SW9	SW32	SA77	SW17	MZ41	MZ59	SA110	MZ5	SA122	SA41
OTU1	49891	50000	50000	42090	50000	41615	41542	10061	65	0	0	0	0	0	0	0	0	0	0	0	0	0	0	0	0	0	0	0	0	0	0	0	0	0	0	0	0	0	0	0	0	0	0	0	0	0	0	0	0
OTU10	0	0	0	0	0	0	0	0	0	0	0	0	0	0	0	0	0	0	0	0	0	0	0	0	0	0	0	0	0	0	0	0	0	0	49634	5092	0	0	0	0	0	0	0	0	0	0	0	0	0
OTU101	0	0	0	0	0	0	0	0	0	0	0	0	0	0	0	0	0	0	0	0	0	0	0	0	0	0	0	0	0	0	0	0	0	0	0	0	0	0	0	0	0	0	0	0	0	0	0	0	0
OTU102	0	0	0	0	0	0	0	0	0	0	0	0	0	0	0	0	0	0	0	0	0	0	0	0	0	0	0	0	0	0	0	0	0	0	0	0	0	0	0	0	0	0	0	0	126	0	0	0	0
OTU104	0	0	0	0	0	0	0	0	0	0	0	0	0	0	0	0	0	0	0	0	0	0	0	0	0	0	0	0	0	0	0	0	0	0	0	0	0	0	0	0	0	0	0	0	0	0	0	0	0
OTU105	0	0	0	0	0	0	0	0	0	0	0	0	0	0	0	0	0	0	0	0	0	0	0	0	0	0	0	0	0	0	0	0	0	0	0	0	0	0	0	0	0	0	0	0	0	0	0	0	0
OTU107	0	0	0	0	0	0	0	0	0	0	0	0	0	0	0	0	0	0	0	0	0	0	0	0	0	0	0	0	0	0	0	0	0	0	0	0	0	0	0	0	0	0	0	0	0	0	0	0	0
OTU108	0	0	0	0	0	0	0	6350	0	0	0	0	0	0	0	0	0	0	0	0	0	0	0	0	0	0	0	0	0	0	0	0	0	0	0	0	0	0	0	0	0	0	0	0	0	0	0	0	0
OTU11	0	0	0	0	0	0	0	0	0	0	0	0	0	0	0	0	0	0	0	0	0	0	0	0	0	0	0	0	0	0	0	0	0	0	0	0	49334	0	0	0	0	0	0	0	0	0	0	0	0
OTU110	0	0	0	0	0	0	0	0	0	0	0	0	0	0	0	0	0	0	0	0	0	0	0	0	0	0	0	0	0	0	0	0	0	0	0	0	0	0	0	0	0	0	0	0	0	0	0	0	0
OTU111	0	0	0	0	0	0	0	0	0	0	0	0	0	0	0	0	0	0	0	0	0	0	0	0	0	0	0	0	0	0	0	0	0	0	0	0	0	0	0	0	0	0	0	0	0	0	0	0	0
OTU112	0	0	0	0	0	0	0	0	0	0	0	0	0	0	0	0	0	0	0	0	0	0	0	0	0	0	0	0	0	0	0	0	0	0	0	0	0	0	0	0	0	0	0	0	0	0	1125	0	0
OTU113	0	0	0	0	0	0	0	0	0	0	0	0	0	0	0	0	0	0	0	0	0	0	0	0	0	0	0	0	0	0	0	0	0	0	0	0	0	0	0	0	0	0	0	0	0	6142	0	0	0
OTU114	0	0	0	0	0	0	0	0	0	0	0	0	0	0	0	0	0	0	0	0	0	0	0	0	0	0	0	0	0	0	0	0	0	0	0	0	0	0	0	0	0	0	0	0	0	0	0	0	0
OTU116	0	0	0	0	0	0	0	0	0	0	0	0	0	0	0	0	0	0	0	0	0	0	0	0	0	0	0	0	0	0	0	0	0	0	0	0	0	0	0	0	0	0	0	0	140	0	0	0	0
OTU117	0	0	0	0	0	0	0	0	0	0	0	0	0	0	0	0	0	0	0	0	0	0	0	0	0	0	0	0	0	0	0	0	0	0	0	0	0	0	0	0	0	0	0	0	0	0	0	0	0
OTU118	0	0	0	0	0	0	0	0	0	0	0	0	0	0	0	0	0	0	0	0	0	0	0	0	0	0	0	0	0	0	0	0	0	0	0	0	0	0	0	0	0	0	0	0	0	0	0	0	0
OTU119	0	0	0	0	0	0	0	0	0	0	0	0	0	0	0	0	0	0	0	0	0	0	0	0	0	0	0	0	0	0	0	0	0	0	0	0	0	0	0	0	0	0	0	0	0	0	0	0	0
OTU12	0	0	0	0	0	0	0	0	0	0	0	0	0	0	0	0	0	16	0	7437	0	0	0	0	0	0	0	0	0	0	0	0	0	0	0	0	0	48870	0	0	0	0	0	0	0	0	0	0	0
OTU120	0	0	0	0	0	0	0	0	0	0	0	0	0	0	0	0	0	0	0	0	0	0	0	0	0	0	0	0	0	0	0	0	0	0	0	0	0	0	0	0	0	0	0	0	0	0	0	0	0
OTU122	0	0	0	0	0	0	0	0	0	0	0	0	0	0	0	0	0	0	0	0	0	0	0	0	0	0	0	0	0	0	0	0	0	0	0	0	0	0	0	0	0	0	0	0	0	0	0	0	0
OTU123	0	0	0	0	0	0	0	2846	0	0	0	0	0	0	0	0	0	0	0	0	0	0	0	0	0	0	0	0	0	0	0	0	0	0	0	0	0	0	0	0	0	0	0	0	0	0	0	0	0
OTU124	0	0	0	0	0	0	0	0	0	0	0	0	0	0	0	0	0	0	0	0	0	0	0	0	0	0	0	0	0	0	0	0	0	0	0	0	0	0	0	0	0	0	0	0	0	0	0	0	0
OTU125	0	0	0	0	0	0	0	0	0	0	0	0	0	0	0	1878	0	0	0	0	0	0	0	0	0	0	17	0	0	0	0	0	0	0	0	0	0	0	0	0	0	0	0	0	0	0	0	0	0
OTU126	0	0	0	0	0	0	0	0	0	0	0	0	0	0	0	0	0	0	0	0	0	0	0	0	0	0	0	0	0	0	0	0	0	0	0	0	0	0	0	0	0	0	0	0	0	0	0	0	0
OTU127	0	0	0	0	0	0	0	0	0	0	0	0	0	0	0	0	0	0	0	0	0	0	0	0	0	0	0	0	0	0	0	0	0	0	0	0	0	0	0	0	0	0	0	0	0	0	0	0	0
OTU128	0	0	0	0	0	0	0	0	0	0	0	0	0	0	0	0	0	0	0	0	0	0	0	0	0	0	0	0	0	0	0	0	0	0	0	2356	0	0	0	0	0	0	0	0	0	0	0	0	0
OTU129	0	0	0	0	0	0	0	0	0	0	0	0	0	0	0	0	0	0	0	0	0	0	0	0	0	0	0	0	0	0	0	0	0	0	0	0	0	0	0	0	0	0	0	0	0	0	0	0	0
OTU13	0	0	0	0	0	0	0	0	0	0	0	0	0	0	0	0	0	0	0	0	0	0	0	9394	654	486	0	0	0	0	0	0	0	0	0	0	0	0	50000	14691	0	0	0	0	0	0	0	0	0
OTU133	0	0	0	0	0	0	0	0	0	0	0	0	0	0	0	0	0	0	0	0	0	0	0	0	0	0	0	0	0	0	0	0	0	0	0	0	0	0	0	0	0	0	0	0	0	0	0	0	0
OTU134	0	0	0	0	0	0	0	0	0	0	0	0	0	0	0	0	0	0	0	0	0	0	0	0	0	0	0	0	0	0	0	0	0	0	0	0	0	0	0	0	0	0	0	0	0	0	0	0	1260
OTU136	0	0	0	0	0	0	0	0	0	0	0	0	0	0	0	0	0	0	0	0	0	0	0	0	0	0	0	0	0	0	0	0	0	0	0	0	0	0	0	0	0	0	0	0	0	0	0	0	0
OTU137	0	0	0	0	0	0	0	0	0	0	0	0	0	0	0	0	0	0	0	0	0	0	0	0	0	0	0	0	0	0	0	0	0	0	161	0	0	0	0	0	0	0	0	0	0	0	0	0	0
OTU138	0	0	0	0	0	0	0	0	0	0	0	0	0	0	0	0	0	0	0	0	0	0	0	0	0	0	0	0	0	0	0	0	0	0	0	0	0	0	0	0	0	0	0	0	0	0	0	0	0
OTU139	0	0	0	0	0	0	0	0	0	0	0	0	0	0	0	0	0	0	0	0	0	0	0	0	0	0	0	0	0	0	0	0	0	0	0	0	0	0	0	0	0	0	0	0	0	0	0	0	0
OTU14	0	0	0	0	0	0	0	0	0	0	0	0	0	0	0	0	7065	6163	4444	64	41	201	0	0	0	0	0	0	0	0	0	0	0	0	0	0	2	1007	0	0	42058	14	4	0	0	0	0	0	0
OTU140	0	0	0	0	0	0	0	0	0	0	0	0	0	0	0	0	0	0	0	0	0	0	0	0	0	0	0	0	0	0	0	0	0	0	0	0	0	0	0	0	0	0	0	0	0	0	0	0	0
OTU141	0	0	0	0	0	0	0	0	0	0	0	0	0	0	0	0	0	0	0	0	0	0	0	0	0	0	0	0	0	0	0	0	0	0	0	0	0	0	0	0	0	0	0	0	0	0	0	0	0
OTU142	0	0	0	0	0	0	0	0	0	0	635	0	0	0	0	0	0	0	0	0	0	0	0	0	0	0	0	0	0	0	0	0	0	0	0	0	0	0	0	0	0	0	0	0	0	0	0	0	0
OTU143	0	0	0	0	0	0	0	0	0	0	0	0	0	0	0	0	0	0	0	0	0	0	0	0	0	0	0	0	0	0	0	0	0	0	0	0	0	0	0	0	0	0	0	0	0	0	0	0	0
OTU144	0	0	0	0	0	0	0	0	0	0	0	0	0	0	0	0	0	0	0	0	0	0	0	0	0	0	0	0	0	0	0	0	0	0	0	0	0	0	0	0	0	0	0	0	0	0	0	0	0
OTU145	0	0	0	0	0	0	0	0	0	0	0	1465	0	0	0	0	0	0	0	0	0	0	0	0	0	0	0	0	0	0	0	0	0	0	0	0	0	0	0	0	0	0	0	0	0	0	0	0	0
OTU146	0	0	0	0	0	0	0	0	0	0	0	1508	0	0	0	0	0	0	0	0	0	0	0	0	0	0	0	0	0	0	0	0	0	0	0	0	0	0	0	0	0	0	0	0	0	0	0	0	0
OTU147	0	0	0	0	0	0	0	0	0	0	0	0	0	0	0	0	0	0	0	0	0	0	0	0	0	0	0	0	0	0	0	0	0	0	0	0	0	0	0	0	0	0	0	0	0	0	0	0	0
OTU148	0	0	0	0	0	0	0	0	0	0	0	1409	0	0	0	0	0	0	0	0	0	0	0	0	0	0	0	0	0	0	0	0	0	0	0	0	0	0	0	0	0	0	0	0	0	0	0	0	0
OTU149	0	0	0	0	0	0	0	0	0	0	0	0	0	0	0	0	0	0	0	0	0	0	0	0	0	0	0	0	0	0	0	0	0	0	0	0	0	0	0	0	0	0	0	0	0	0	0	0	0
OTU15	0	0	0	0	0	0	0	0	0	0	0	0	0	0	0	0	0	0	0	0	0	0	0	0	0	0	0	0	0	0	0	0	0	0	0	0	0	0	0	0	0	0	0	48616	49732	0	0	0	0
OTU150	0	0	0	0	0	0	0	0	0	0	0	0	0	0	0	0	0	0	0	0	0	0	0	0	0	0	0	0	0	0	0	0	0	0	0	0	0	0	0	0	0	0	0	0	0	0	0	0	0
OTU151	0	0	0	0	0	0	0	0	564	0	0	0	0	0	0	0	0	0	0	0	0	0	0	0	0	0	0	0	0	0	0	0	0	0	0	0	0	0	0	0	0	0	0	0	0	0	0	0	0
OTU152	0	0	0	0	0	0	0	0	0	0	0	0	0	0	0	0	0	0	0	0	0	0	0	0	0	0	0	0	0	0	0	0	0	0	0	0	0	0	0	0	0	0	0	0	0	0	0	0	0
OTU154	0	0	0	0	0	0	0	0	0	0	0	0	361	0	0	0	0	0	0	0	0	0	0	0	0	0	0	0	0	0	0	0	0	0	0	0	0	0	0	0	0	0	0	0	0	0	0	0	0
OTU155	0	0	0	0	0	0	0	0	0	0	0	0	0	0	0	0	0	0	0	0	0	0	0	0	0	0	0	0	0	0	0	0	0	0	0	0	0	0	0	0	0	0	0	0	0	0	0	0	0
OTU156	0	0	0	0	0	0	0	0	0	0	0	0	0	0	0	0	0	0	0	0	0	0	0	0	0	0	0	0	0	0	0	0	0	0	0	1213	0	0	0	0	0	0	0	0	0	0	0	0	0
OTU157	0	0	0	0	0	0	0	0	0	0	0	0	0	0	0	0	0	0	0	0	0	0	0	0	0	0	0	0	0	0	0	0	0	0	0	0	355	0	0	0	0	0	0	0	0	0	0	0	0
OTU158	0	0	0	0	0	0	0	1446	0	0	0	0	0	0	0	0	0	0	0	0	0	0	0	0	0	0	0	0	0	0	0	0	0	0	0	0	0	0	0	0	0	0	0	0	0	0	0	0	0
OTU159	0	0	0	0	0	0	0	0	0	0	0	0	0	0	0	0	0	0	0	0	0	0	0	0	0	0	0	0	0	0	0	0	0	0	0	0	0	0	0	0	0	0	0	0	0	0	0	0	0
OTU16	0	0	0	0	0	0	0	0	0	0	0	0	0	0	0	0	0	0	0	0	0	0	0	0	0	0	0	0	0	0	0	0	0	20572	0	0	0	0	0	0	0	49985	0	0	0	2090	0	0	0
OTU160	0	0	0	0	0	0	0	0	0	0	0	0	0	0	0	0	0	0	0	0	0	0	0	0	0	0	0	0	0	0	0	0	0	0	0	0	0	0	0	0	0	0	0	0	0	0	0	0	0
OTU165	0	0	0	0	0	0	0	0	0	0	0	0	0	0	0	0	0	0	0	0	0	0	0	0	0	0	0	0	0	0	0	0	0	0	0	0	0	0	0	0	0	0	0	0	0	0	0	0	0
OTU166	0	0	0	0	0	0	0	0	0	0	0	0	0	0	0	0	0	0	0	0	0	0	0	0	1580	0	0	0	0	0	0	0	0	0	0	0	0	0	0	0	0	0	0	0	0	0	0	0	0
OTU168	0	0	0	0	0	0	0	0	0	0	0	0	0	0	0	0	0	0	0	0	0	0	0	0	0	0	0	0	0	0	0	0	0	0	0	0	0	0	0	0	0	0	0	0	0	0	0	0	0
OTU17	0	0	0	0	0	0	0	0	0	0	0	0	0	0	0	0	0	0	0	0	0	0	0	0	0	0	0	0	0	0	0	0	0	0	0	0	0	0	0	0	0	0	0	0	0	0	30187	0	0
OTU170	0	0	0	0	0	0	0	0	0	0	0	0	0	0	0	0	0	0	0	0	0	0	0	0	0	0	0	0	0	0	0	0	0	0	0	0	0	0	0	0	0	0	0	0	0	0	0	0	0
OTU171	0	0	0	0	0	0	0	0	0	0	0	0	0	0	0	0	0	0	0	0	0	0	0	0	0	0	0	0	0	0	0	0	0	0	0	0	0	0	0	0	0	0	0	0	0	0	0	0	0
OTU172	0	0	0	0	0	0	0	0	0	0	0	0	0	0	0	0	0	0	0	0	0	0	0	0	0	0	0	0	0	0	0	0	0	0	0	0	0	0	0	0	0	0	0	0	0	0	0	0	0
OTU173	0	0	0	0	0	0	0	0	0	0	0	811	0	0	0	0	0	0	0	0	0	0	0	0	0	0	0	0	0	0	0	0	0	0	0	0	0	0	0	0	0	0	0	0	0	0	0	0	0
OTU177	0	0	0	0	0	0	0	238	0	0	0	0	0	0	0	0	0	0	0	0	0	0	0	0	0	0	0	0	0	0	0	0	0	0	0	0	0	0	0	0	0	0	0	0	0	0	0	0	0
OTU18	0	0	0	0	0	0	0	0	49331	0	0	0	0	0	0	0	0	0	0	0	0	0	0	0	0	0	0	0	0	0	0	0	0	0	0	0	0	0	0	0	0	0	0	0	0	0	0	0	0
OTU180	0	0	0	0	0	0	0	0	0	0	0	0	0	0	0	97	0	0	0	0	0	0	0	0	0	0	0	0	0	0	0	0	0	0	0	0	0	0	0	0	0	0	0	0	0	0	0	0	0
OTU181	0	0	0	0	0	0	0	0	0	123	0	0	0	0	0	0	0	0	0	0	0	0	0	0	0	0	0	0	0	0	0	0	0	0	0	0	0	0	0	0	0	0	0	0	0	0	0	0	0
OTU183	0	0	0	0	0	0	0	0	0	0	0	0	0	0	0	0	0	0	0	0	0	0	0	0	0	0	0	0	0	0	0	0	0	0	0	0	0	0	0	0	0	0	0	0	0	0	0	0	0
OTU186	0	0	0	0	0	0	0	0	0	0	0	0	0	0	0	0	0	0	0	0	0	0	0	0	0	0	0	0	0	0	0	0	0	0	0	0	0	0	0	0	0	0	0	0	0	0	0	0	0
OTU187	0	0	0	0	0	0	0	0	0	0	0	0	0	232	0	0	0	0	0	0	0	0	0	0	0	0	0	0	0	0	0	0	0	0	0	0	0	0	0	0	0	0	0	0	0	0	0	0	0
OTU188	0	0	0	0	0	0	0	0	0	0	0	0	0	0	0	0	0	0	0	0	0	0	0	0	0	573	0	0	0	0	0	0	0	0	0	0	0	0	0	0	0	0	0	0	0	0	0	0	0
OTU189	0	0	0	0	0	0	0	0	0	0	0	0	0	0	0	0	0	0	0	0	0	0	0	0	0	0	0	0	0	0	0	0	0	0	184	0	0	0	0	0	0	0	0	0	0	0	0	0	0
OTU19	0	0	0	0	0	0	0	0	0	0	0	0	0	0	0	0	0	0	0	0	0	0	0	0	0	0	0	20169	11974	0	0	0	0	0	0	0	0	0	0	0	0	0	0	0	0	0	0	0	0
OTU190	0	0	0	0	0	0	0	0	0	0	0	0	0	0	0	0	18	0	0	0	0	0	0	0	0	0	0	0	0	0	0	0	0	0	0	0	0	0	0	0	285	0	0	0	0	0	0	0	0
OTU191	0	0	0	0	0	0	0	703	0	0	0	0	0	0	0	0	0	0	0	0	0	0	0	0	0	0	0	0	0	0	0	0	0	0	0	0	0	0	0	0	0	0	0	0	0	0	0	0	0
OTU193	0	0	0	0	0	0	0	0	0	0	0	709	0	0	0	0	0	0	0	0	0	0	0	0	0	0	0	0	0	0	0	0	0	0	0	0	0	0	0	0	0	0	0	0	0	0	0	0	0
OTU194	0	0	0	0	0	0	0	0	0	0	0	0	0	0	0	0	0	0	0	0	0	0	0	0	0	0	0	0	0	0	0	0	0	0	0	0	0	0	0	0	0	0	0	0	0	0	0	0	0
OTU195	0	0	0	0	0	0	0	0	0	0	0	0	0	0	0	0	0	0	0	0	0	0	0	0	0	0	0	0	0	0	0	0	0	0	0	0	0	0	0	0	0	0	0	0	0	0	0	0	0
OTU196	0	0	0	0	0	0	0	0	0	0	0	0	0	0	0	0	0	0	0	0	0	0	0	0	0	0	0	0	0	0	0	0	0	0	0	0	0	0	0	0	0	0	0	0	0	0	0	0	0
OTU197	0	0	0	0	0	0	0	0	0	0	0	0	0	0	0	0	0	0	11	0	4	0	0	0	0	0	0	0	0	0	0	0	0	0	0	0	0	0	0	0	0	0	0	0	0	0	0	0	0
OTU199	0	0	0	0	0	0	0	0	0	0	0	0	0	0	0	0	0	0	0	0	0	0	0	0	0	0	0	0	0	0	0	0	0	0	0	0	0	0	0	0	0	0	0	0	0	0	0	0	0
OTU2	0	0	0	0	0	0	0	0	0	49461	46255	5701	0	0	0	0	0	0	0	0	0	0	0	0	0	0	0	0	0	0	0	0	0	0	0	0	6	0	0	0	0	0	0	0	0	0	0	0	0
OTU20	0	0	0	0	0	0	0	0	0	0	0	0	0	0	0	0	0	0	0	0	0	0	0	0	0	0	0	0	0	0	0	0	0	0	0	0	0	0	0	0	0	0	0	0	0	0	0	50000	915
OTU200	0	0	0	0	0	0	0	0	0	0	0	0	0	0	0	0	0	0	0	0	0	0	0	0	0	0	0	0	0	0	0	0	0	0	0	0	13	0	0	0	0	0	0	0	0	0	0	0	0
OTU201	0	0	0	0	0	0	0	0	0	0	0	0	0	0	0	0	0	0	0	0	0	0	0	0	0	0	0	0	0	0	0	0	0	0	0	0	0	0	0	0	0	0	0	0	0	0	0	0	0
OTU202	0	0	0	0	0	0	0	538	0	0	0	0	0	0	0	0	0	0	0	0	0	0	0	0	0	0	0	0	0	0	0	0	0	0	0	0	0	0	0	0	0	0	0	0	0	0	0	0	0
OTU203	0	0	0	0	0	0	0	0	0	0	0	0	0	0	0	0	0	0	0	0	0	0	0	0	0	0	0	0	0	0	0	0	0	0	0	0	0	0	0	0	0	0	0	0	0	0	0	0	0
OTU204	0	0	0	0	0	0	0	0	0	0	0	0	0	0	0	0	0	0	0	0	0	0	0	0	0	0	0	0	0	0	0	0	0	0	0	0	0	0	0	0	0	0	0	0	0	0	0	0	0
OTU205	0	0	0	0	0	0	0	0	0	0	0	0	0	0	0	0	0	0	0	0	0	0	0	0	0	0	0	0	0	0	0	0	0	0	0	0	0	0	0	0	0	0	0	0	0	0	0	0	0
OTU206	0	0	0	0	0	0	0	0	0	0	0	0	0	0	0	0	0	0	0	0	0	0	0	0	0	0	0	0	0	0	0	0	0	0	0	0	0	0	0	0	0	0	0	0	0	0	0	0	0
OTU207	0	0	0	0	0	0	0	0	0	0	0	0	0	0	0	0	0	0	0	0	0	0	0	144	0	0	0	0	0	0	0	0	0	0	0	0	0	0	0	0	0	0	0	0	0	0	0	0	0
OTU208	0	0	0	0	0	0	0	0	0	0	0	0	0	0	0	0	0	0	0	0	0	0	90	0	0	0	0	0	0	0	0	0	0	0	0	0	0	0	0	0	0	0	0	0	0	0	0	0	0
OTU21	0	0	0	2175	0	0	7	18717	0	0	0	0	0	0	0	0	0	0	0	0	0	0	0	0	0	0	0	0	0	0	0	0	0	0	4	0	0	0	0	0	0	0	0	0	0	0	0	0	0
OTU210	0	0	0	0	0	0	0	0	0	0	0	0	0	0	0	0	0	0	0	0	0	0	0	0	0	0	0	0	0	0	0	0	0	0	0	0	118	0	0	0	0	0	0	0	0	0	0	0	0
OTU211	0	0	0	0	0	0	0	0	0	0	0	0	0	0	0	0	0	0	0	0	0	0	0	0	0	0	0	0	0	0	0	0	0	0	0	0	119	0	0	0	0	0	0	0	0	0	0	0	0
OTU212	0	0	0	0	0	0	0	0	0	0	0	0	0	0	0	0	0	0	0	0	0	0	0	0	0	0	0	0	0	0	0	0	0	0	0	0	0	0	0	0	0	0	0	0	0	0	0	0	0
OTU213	0	0	0	0	0	0	0	0	0	0	0	22	0	0	0	0	0	0	0	0	0	0	0	0	0	0	0	0	0	0	0	0	0	0	0	0	0	0	0	0	0	0	0	0	0	0	0	0	0
OTU215	0	0	0	0	0	0	0	0	0	0	0	0	0	0	0	0	0	0	0	0	0	0	0	0	0	0	0	0	0	0	0	0	0	0	0	0	0	0	0	0	0	0	0	0	0	0	0	0	0
OTU219	0	0	0	0	0	0	0	0	0	0	0	0	0	0	0	0	0	0	0	0	0	0	0	0	0	0	0	0	0	0	0	0	0	0	0	0	0	0	0	0	0	0	0	0	0	0	0	0	0
OTU22	0	0	0	0	0	0	0	0	0	0	0	0	0	0	0	0	0	0	0	0	0	0	0	0	0	0	0	0	0	0	0	0	0	0	0	0	0	0	0	0	0	0	34366	0	0	0	0	0	0
OTU220	0	0	0	0	0	0	0	0	0	0	0	0	0	0	0	0	0	0	0	0	0	0	0	0	0	0	0	0	0	0	0	0	0	0	0	0	0	0	0	0	0	0	0	0	0	0	0	0	0
OTU222	0	0	0	0	0	0	0	0	0	0	0	0	0	0	0	0	0	0	0	0	0	0	0	0	0	0	0	0	0	0	0	0	0	0	0	0	0	0	0	0	0	0	0	0	0	0	0	0	0
OTU224	0	0	0	0	0	0	0	0	0	0	0	0	0	0	0	0	0	0	0	0	0	0	0	0	0	0	12	0	0	0	0	0	0	0	0	0	0	0	0	0	0	0	0	0	0	0	0	0	0
OTU227	0	0	0	0	0	0	0	0	0	0	0	0	0	0	0	0	0	0	0	0	0	0	0	0	0	0	59	0	0	0	0	0	0	0	0	0	2	0	0	0	0	0	0	0	0	0	0	0	0
OTU23	0	0	0	0	0	0	0	0	0	0	0	0	0	0	0	0	0	0	0	0	0	0	0	0	0	0	0	0	0	0	0	0	0	0	0	0	0	0	0	0	0	0	0	0	0	0	0	0	0
OTU230	0	0	0	0	0	0	0	0	0	0	0	0	0	0	0	0	5	0	4	8	0	0	0	0	0	0	0	0	0	0	0	0	0	0	0	0	0	112	0	0	0	0	0	0	0	0	0	0	0
OTU231	0	0	0	0	0	0	0	0	0	39	10	0	0	0	0	0	0	0	0	0	0	0	0	0	0	0	0	0	0	0	0	0	0	0	0	0	0	0	0	0	0	0	0	0	0	0	0	0	0
OTU232	0	0	0	0	0	0	0	313	0	0	0	0	0	0	0	0	0	0	0	0	0	0	0	0	0	0	0	0	0	0	0	0	0	0	0	0	0	0	0	0	0	0	0	0	0	0	0	0	0
OTU233	0	0	0	0	0	0	0	0	0	0	0	0	0	0	0	0	0	0	0	0	0	0	0	0	0	393	0	0	0	0	0	0	0	0	0	0	0	0	0	0	0	0	0	0	0	0	0	0	0
OTU234	0	0	0	0	0	0	0	0	0	0	0	0	0	0	0	0	0	0	0	0	0	0	0	87	0	0	0	0	0	0	0	0	0	0	0	0	0	0	0	0	0	0	0	0	0	0	0	0	0
OTU235	0	0	0	0	0	0	0	0	0	0	0	0	0	0	0	0	0	0	0	0	0	0	0	85	0	0	0	0	0	0	0	0	0	0	0	0	0	0	0	0	0	0	0	0	0	0	0	0	0
OTU237	0	0	0	0	0	0	0	0	0	0	0	0	0	0	0	0	0	0	0	0	0	0	0	0	0	0	0	0	0	0	0	0	0	0	0	0	0	0	0	0	0	0	0	0	0	0	0	0	0
OTU239	0	0	0	0	0	0	0	0	0	0	0	0	0	0	0	0	0	0	0	0	0	0	0	0	0	0	0	0	0	0	0	0	0	0	0	0	0	0	0	0	0	0	0	0	0	0	0	0	0
OTU24	0	0	0	0	0	0	0	0	0	0	0	0	0	0	0	0	0	0	0	0	0	0	0	0	0	0	0	0	0	0	0	0	0	0	0	0	0	0	0	0	0	0	0	1049	0	0	0	0	0
OTU240	0	0	0	0	0	0	0	0	0	0	0	0	0	0	0	0	0	0	0	0	0	0	0	0	0	0	0	0	0	0	0	0	0	0	0	0	0	0	0	0	0	0	0	82	0	0	0	0	0
OTU243	0	0	0	0	0	0	0	0	0	0	0	0	0	0	0	0	0	0	0	0	0	0	0	79	0	0	0	0	0	0	0	0	0	0	0	0	0	0	0	0	0	0	0	0	0	0	0	0	0
OTU244	0	0	0	0	0	0	0	0	0	0	0	0	0	0	0	0	0	0	0	0	0	0	0	0	0	0	0	0	0	0	0	0	0	0	0	0	0	0	0	0	0	0	0	0	0	0	0	0	0
OTU245	0	0	0	0	0	0	0	0	0	0	0	0	0	0	0	0	0	0	0	0	0	0	0	0	0	0	0	0	0	0	0	0	0	0	0	0	0	0	0	0	0	0	165	0	0	0	0	0	0
OTU248	0	0	0	0	0	0	0	0	0	5	47	0	0	0	0	0	0	0	0	0	0	0	0	0	0	0	0	0	0	0	0	0	0	0	0	0	0	0	0	0	0	0	0	0	0	0	0	0	0
OTU25	0	0	0	0	0	0	0	0	0	0	0	0	0	0	0	0	0	0	0	0	0	0	0	0	0	0	0	0	0	0	0	0	0	0	8	0	0	0	0	0	0	0	0	0	0	0	0	0	0
OTU252	0	0	0	0	0	0	0	0	0	13	41	0	0	0	0	0	0	0	0	0	0	0	0	0	0	0	0	0	0	0	0	0	0	0	0	0	0	0	0	0	0	0	0	0	0	0	0	0	0
OTU253	0	0	0	0	0	0	0	0	0	0	0	0	0	0	0	0	0	0	0	0	0	0	0	0	0	0	0	0	0	0	0	0	0	0	0	0	0	0	0	0	0	0	0	0	0	0	0	0	0
OTU255	0	0	0	0	0	0	0	0	0	0	0	0	0	0	0	0	0	0	0	0	0	0	0	0	0	0	0	0	0	0	0	0	0	0	0	0	0	0	0	0	0	0	0	0	0	0	0	0	0
OTU256	0	0	0	0	0	0	0	0	0	0	0	0	0	0	0	0	0	0	0	0	0	0	0	0	0	0	0	0	0	0	0	0	0	0	0	0	0	0	0	0	0	0	0	0	0	0	0	0	0
OTU257	0	0	0	0	0	0	0	0	0	0	0	0	0	0	0	0	0	0	0	0	0	0	0	0	0	0	0	0	0	0	0	0	0	0	0	0	0	0	0	0	0	0	0	0	0	0	0	0	0
OTU258	0	0	0	0	0	0	0	0	0	33	0	0	0	0	0	0	0	0	0	0	0	0	0	0	0	0	0	0	0	0	0	0	0	0	0	0	0	0	0	0	0	0	0	0	0	0	0	0	0
OTU26	0	0	0	0	0	0	0	0	0	0	0	0	0	0	0	0	0	0	0	0	0	0	0	0	0	0	0	0	0	0	0	0	0	0	0	0	0	0	0	0	0	0	0	0	0	0	0	0	0
OTU260	0	0	0	0	0	0	0	0	0	0	0	0	0	0	0	0	0	0	0	0	0	0	0	0	81	0	0	0	0	0	0	0	0	0	0	0	0	0	0	0	0	0	0	0	0	0	0	0	0
OTU261	0	0	0	0	0	0	0	0	0	0	0	0	0	0	0	0	0	0	0	0	0	0	0	0	0	0	0	0	0	0	0	0	0	0	0	0	0	0	0	0	0	0	0	0	0	0	0	0	0
OTU264	0	0	0	0	0	0	0	0	0	0	0	0	0	0	0	0	0	0	0	0	0	0	0	0	0	0	0	0	0	0	0	0	0	0	0	0	0	0	0	0	0	0	0	0	0	0	0	0	0
OTU266	0	0	0	0	0	0	0	0	0	0	0	0	0	0	0	0	0	0	0	0	0	0	0	0	0	0	0	0	0	0	0	0	0	0	0	0	0	0	0	0	0	0	0	0	0	0	0	0	0
OTU268	0	0	0	0	0	0	0	0	0	0	0	0	0	0	0	0	0	0	0	0	0	0	0	0	0	0	0	0	0	0	0	0	0	0	0	0	0	0	0	0	0	0	0	0	0	0	0	0	0
OTU27	0	0	0	0	0	0	0	0	0	0	0	0	0	0	0	0	0	0	0	0	0	0	0	0	0	0	0	0	0	0	0	0	0	0	0	0	0	0	0	0	0	0	0	0	0	0	0	0	0
OTU272	0	0	0	0	0	0	0	0	0	0	0	0	0	0	0	0	0	48	0	0	0	0	0	0	0	0	0	0	0	0	0	0	0	0	0	0	0	0	0	0	0	0	0	0	0	0	0	0	0
OTU277	0	0	0	0	0	0	0	0	0	0	0	0	0	0	0	0	0	0	0	0	0	0	0	0	0	0	0	0	0	0	0	0	0	0	0	0	0	0	0	0	0	0	0	0	0	0	0	0	47
OTU279	0	0	0	0	0	0	0	0	0	0	0	0	0	0	0	0	0	0	0	0	0	0	0	0	0	0	0	0	0	0	0	0	0	0	0	0	0	0	0	0	0	0	0	0	0	0	0	0	0
OTU28	0	0	0	0	0	0	0	0	0	0	0	0	0	0	0	0	0	0	0	0	0	0	0	0	10998	5468	0	0	0	0	0	0	0	0	0	0	0	0	0	35307	0	0	0	0	0	0	0	0	0
OTU283	0	0	0	0	0	0	0	0	0	0	0	0	0	0	0	0	0	0	0	0	0	0	0	41	0	0	0	0	0	0	0	0	0	0	0	0	0	0	0	0	0	0	0	0	0	0	0	0	0
OTU284	0	0	0	0	0	0	0	0	0	0	0	0	0	0	0	0	0	0	0	0	0	0	0	0	0	0	51	0	0	0	0	0	0	0	0	0	0	0	0	0	0	0	0	0	0	0	0	0	0
OTU285	0	0	0	0	0	0	0	0	0	0	0	0	0	0	0	0	0	0	0	0	0	0	0	0	0	0	0	0	0	0	0	0	0	0	0	0	0	0	0	0	0	0	0	0	0	0	0	0	0
OTU288	0	0	0	0	0	0	0	0	0	0	0	0	0	0	0	0	0	0	0	0	0	0	0	37	0	0	0	0	0	0	0	0	0	0	0	0	0	0	0	0	0	0	0	0	0	0	0	0	0
OTU29	0	0	0	0	0	0	0	0	0	0	0	0	0	0	0	0	0	0	0	0	0	0	0	0	0	0	0	0	0	0	0	0	0	0	0	0	0	0	0	0	0	0	0	0	0	0	0	0	0
OTU293	0	0	0	0	0	0	0	0	0	0	0	0	0	0	0	0	0	0	0	0	0	0	0	0	44	0	0	0	0	0	0	0	0	0	0	0	0	0	0	0	0	0	0	0	0	0	0	0	0
OTU294	0	0	0	0	0	0	0	0	0	0	0	0	0	0	0	0	0	0	0	0	0	0	0	0	0	0	0	15	0	0	0	0	0	0	0	0	0	0	0	0	0	0	0	0	0	0	0	0	0
OTU297	0	0	0	0	0	0	0	0	0	0	0	0	0	0	0	0	0	0	0	0	0	0	0	0	0	0	0	0	0	0	0	0	0	0	0	0	0	0	0	0	0	0	0	0	0	0	0	0	0
OTU3	88	0	0	9	0	0	0	0	37	0	0	0	36256	48422	40962	1284	0	0	0	0	0	0	0	0	0	0	0	0	0	0	0	0	0	0	0	0	0	0	0	0	0	0	0	0	0	0	0	0	0
OTU30	0	0	0	0	0	0	0	0	0	0	0	0	0	0	0	0	0	0	0	0	0	0	0	0	0	0	0	0	0	0	0	0	0	29338	0	0	0	0	0	0	0	0	0	0	0	0	0	0	0
OTU301	0	0	0	0	0	0	0	0	0	0	0	0	0	0	0	0	0	0	0	0	0	0	0	0	0	0	0	0	0	0	0	0	0	0	0	0	0	0	0	0	46	0	0	0	0	0	0	0	0
OTU308	0	0	0	0	0	0	0	0	0	0	0	0	0	0	0	0	0	0	0	0	0	0	0	0	0	0	0	0	0	0	0	0	0	0	0	0	0	0	0	0	0	0	0	0	0	0	0	0	0
OTU309	0	0	0	0	0	0	0	0	0	14	0	0	0	0	0	0	0	0	0	0	0	0	0	0	0	0	0	0	0	0	0	0	0	0	0	0	0	0	0	0	0	0	0	0	0	0	0	0	0
OTU31	0	0	0	0	0	0	0	0	0	0	0	0	0	0	0	0	0	0	0	0	0	0	0	0	0	0	0	0	0	0	0	0	0	0	0	0	0	0	0	0	0	0	0	0	0	0	0	0	33915
OTU312	0	0	0	0	0	0	0	0	0	0	0	0	0	0	0	0	0	0	0	0	0	0	0	0	0	0	0	0	0	0	0	0	0	0	0	0	0	0	0	0	0	0	0	0	0	0	0	0	0
OTU313	0	0	0	0	0	0	0	0	0	0	0	0	0	0	0	0	0	0	0	0	0	0	0	0	0	0	0	0	0	0	0	0	0	0	0	0	0	0	0	0	0	0	0	0	0	0	0	0	0
OTU314	0	0	0	0	0	0	0	0	0	0	0	0	0	0	0	0	0	0	0	0	0	0	0	0	0	0	0	0	0	0	0	0	0	0	0	0	0	0	0	0	0	0	0	0	0	0	0	0	0
OTU318	0	0	0	0	0	0	0	0	0	0	0	0	0	0	0	0	0	0	0	0	0	0	0	0	0	0	0	0	0	0	0	0	0	0	0	0	0	0	0	0	0	0	0	0	0	0	0	0	0
OTU319	0	0	0	0	0	0	0	0	0	0	0	0	0	0	0	0	0	0	0	0	0	0	0	0	0	0	0	0	0	0	0	0	0	0	0	0	0	0	0	0	0	0	0	0	0	0	0	0	0
OTU32	0	0	0	0	0	0	0	0	0	0	0	0	0	0	0	159	0	0	0	0	0	0	0	0	0	0	0	0	0	0	0	0	0	0	0	0	0	0	0	0	0	0	0	0	0	0	0	0	0
OTU321	0	0	0	0	0	0	0	0	0	0	0	0	0	0	0	0	0	0	0	0	0	0	0	0	0	0	0	0	0	0	0	0	0	0	0	0	29	0	0	0	0	0	0	0	0	0	0	0	0
OTU322	0	0	0	0	0	0	0	0	0	0	0	0	0	0	0	0	0	0	0	0	0	0	0	0	0	0	19	0	0	0	0	0	0	0	0	0	0	0	0	0	0	0	0	0	0	0	0	0	0
OTU324	0	0	0	0	0	0	0	0	0	0	0	0	0	0	0	0	0	0	0	0	0	0	0	0	0	0	0	0	0	0	0	0	0	0	0	0	0	0	0	0	0	0	0	0	0	0	0	0	0
OTU325	17	0	0	0	0	0	0	0	0	0	0	0	0	0	0	0	0	0	0	0	0	0	0	0	0	0	0	0	0	0	0	0	0	0	0	0	0	0	0	0	0	0	0	0	0	0	0	0	0
OTU328	0	0	0	0	0	0	0	0	0	0	0	0	0	0	0	0	0	0	0	0	0	0	0	0	0	0	0	0	0	0	0	0	0	0	0	0	0	0	0	0	0	0	0	0	0	0	0	0	0
OTU33	0	0	0	0	0	0	0	0	0	0	0	0	0	0	0	46579	0	0	0	0	0	0	0	0	0	0	0	0	0	0	0	0	0	0	0	0	0	0	0	0	0	0	0	0	0	0	0	0	0
OTU330	0	0	0	0	0	0	0	0	0	0	0	0	0	0	0	0	0	0	0	0	0	0	0	0	0	0	0	0	0	0	0	0	0	0	0	0	0	0	0	0	0	0	0	0	0	0	0	0	0
OTU331	0	0	0	0	0	0	0	0	0	0	0	0	0	0	0	0	0	0	0	0	0	0	0	0	0	0	0	0	0	0	0	0	0	0	0	0	0	0	0	0	0	0	0	0	0	0	0	0	0
OTU332	0	0	0	0	0	0	0	0	0	0	0	0	0	0	0	0	0	0	0	0	0	0	0	0	0	0	20	0	0	0	0	0	0	0	0	0	0	0	0	0	0	0	0	0	0	0	0	0	0
OTU333	0	0	0	0	0	0	0	0	0	0	0	0	0	0	0	0	0	0	0	0	0	0	0	0	0	0	0	0	0	0	0	0	0	0	0	0	0	0	0	0	0	0	0	0	0	0	0	0	0
OTU337	0	0	0	0	0	0	0	0	0	0	0	0	0	0	0	0	0	0	0	0	0	0	0	0	0	0	0	0	0	0	0	0	0	0	0	0	0	0	0	0	0	0	0	0	0	0	0	0	0
OTU338	0	0	0	0	0	0	0	0	0	11	0	0	0	0	0	0	0	0	0	0	0	0	0	0	0	0	0	0	0	0	0	0	0	0	0	0	0	0	0	0	0	0	0	0	0	0	0	0	0
OTU34	0	0	0	0	0	0	0	0	0	0	0	0	0	0	0	0	0	0	0	0	0	0	0	0	0	0	0	0	0	0	0	0	0	0	0	0	0	0	0	0	0	0	0	0	0	0	0	0	0
OTU341	0	0	0	0	0	0	0	0	0	0	0	0	0	0	0	0	0	0	0	0	0	0	0	0	0	0	0	0	0	0	0	0	0	0	0	0	0	0	0	0	0	0	0	0	0	0	0	0	0
OTU347	0	0	0	0	0	0	0	0	0	0	0	0	0	0	0	0	0	0	0	0	0	0	0	0	0	0	0	0	0	0	0	0	0	0	0	0	0	0	0	0	0	0	0	0	0	0	0	0	0
OTU348	0	0	0	0	0	0	0	0	0	0	0	0	0	0	0	0	0	0	0	0	0	0	0	0	0	0	0	0	0	0	0	0	0	0	0	0	0	0	0	0	0	0	0	0	0	0	0	0	0
OTU35	0	0	0	0	0	0	0	0	0	0	0	0	13366	0	0	0	0	0	0	0	0	0	0	0	0	0	0	0	0	0	0	0	0	0	0	0	0	0	0	0	0	0	0	0	0	0	0	0	0
OTU354	0	0	0	0	0	0	0	0	0	7	5	0	0	0	0	0	0	0	0	0	0	0	0	0	0	0	0	0	0	0	0	0	0	0	0	0	0	0	0	0	0	0	0	0	0	0	0	0	0
OTU356	0	0	0	0	0	0	0	0	0	0	0	0	0	0	0	0	0	0	0	0	0	0	0	0	0	0	0	0	0	0	0	0	0	0	0	0	0	0	0	0	0	0	0	0	0	0	0	0	0
OTU358	0	0	0	0	0	0	0	0	0	0	0	0	0	0	0	0	0	0	0	0	0	0	0	0	0	0	0	0	0	0	0	0	0	0	0	0	0	0	0	0	0	0	0	0	0	0	0	0	0
OTU359	0	0	0	0	0	0	0	0	0	0	0	0	0	0	0	0	0	0	0	0	0	0	0	0	0	0	9	0	0	0	0	0	0	0	0	0	0	0	0	0	0	0	0	0	0	0	0	0	0
OTU36	0	0	0	0	0	0	0	0	0	0	0	0	0	0	0	0	0	0	0	0	0	0	0	0	0	0	0	0	0	0	0	0	0	0	0	0	0	0	0	0	0	0	0	0	0	0	0	0	0
OTU360	0	0	0	0	0	0	0	0	0	0	0	0	0	0	0	0	0	0	0	0	0	0	0	0	0	0	0	0	0	0	0	0	0	0	0	0	0	0	0	0	0	0	0	0	0	0	0	0	0
OTU367	0	0	0	0	0	0	0	0	0	0	0	0	0	0	0	0	0	0	17	0	0	0	0	0	0	0	0	0	0	0	0	0	0	0	0	0	0	0	0	0	0	0	0	0	0	0	0	0	0
OTU369	0	0	0	0	0	0	0	0	0	6	0	0	0	0	0	0	0	0	0	0	0	0	0	0	0	0	0	0	0	0	0	0	0	0	0	0	0	0	0	0	0	0	0	0	0	0	0	0	0
OTU37	0	0	0	0	0	0	0	0	0	0	0	10330	0	0	0	0	0	0	0	0	0	0	0	0	0	0	0	0	0	0	0	0	0	0	0	0	0	0	0	0	0	0	0	0	0	0	0	0	0
OTU370	0	0	0	0	0	0	0	0	0	6	0	0	0	0	0	0	0	0	0	0	0	0	0	0	0	0	0	0	0	0	0	0	0	0	0	0	0	0	0	0	0	0	0	0	0	0	0	0	0
OTU371	0	0	0	0	0	0	0	0	0	6	0	0	0	0	0	0	0	0	0	0	0	0	0	0	0	0	0	0	0	0	0	0	0	0	0	0	0	0	0	0	0	0	0	0	0	0	0	0	0
OTU375	0	0	0	0	0	0	0	0	0	0	0	0	0	0	0	0	0	0	0	0	0	0	0	0	0	0	0	0	0	0	0	0	0	0	0	0	0	0	0	0	0	0	0	0	0	0	0	0	0
OTU379	0	0	0	0	0	0	0	0	0	9	3	0	0	0	0	0	0	0	0	0	0	0	0	0	0	0	0	0	0	0	0	0	0	0	0	0	0	0	0	0	0	0	0	0	0	0	0	0	0
OTU38	0	0	0	0	0	0	0	0	0	0	0	0	0	0	0	0	0	0	0	0	0	0	0	0	0	0	0	0	0	0	0	0	0	0	0	0	0	0	0	0	0	0	0	0	0	0	0	0	0
OTU382	0	0	0	0	0	0	0	0	0	0	0	0	0	0	0	0	0	0	0	0	0	0	0	0	0	0	0	0	0	0	0	0	0	0	0	0	0	0	0	0	0	0	0	0	0	0	0	0	0
OTU383	0	0	0	0	0	0	0	0	0	0	0	0	0	0	0	0	0	0	0	0	0	0	0	0	0	0	0	0	0	0	0	0	0	0	0	0	0	0	0	0	0	0	0	0	0	0	0	0	0
OTU387	0	0	0	0	0	0	0	0	0	0	0	0	0	0	0	0	0	0	0	0	0	0	0	0	0	0	0	5	0	0	0	0	0	0	0	0	0	0	0	0	0	0	0	0	0	0	0	0	0
OTU389	0	0	0	0	0	0	0	0	0	0	0	0	0	0	0	0	0	0	0	0	0	0	0	0	0	0	0	0	0	0	0	0	0	0	0	0	0	0	0	0	0	0	0	0	0	0	0	0	0
OTU39	0	0	0	0	0	0	0	0	0	0	0	0	0	0	0	0	0	0	0	0	0	0	0	0	0	0	0	0	0	0	0	0	0	0	0	0	0	0	0	0	0	0	0	0	0	0	0	0	0
OTU4	0	0	0	0	0	0	0	0	0	0	0	0	0	2	0	0	42909	43771	45517	42476	49954	49798	0	0	0	0	0	0	0	0	0	0	0	0	0	0	0	0	0	0	0	0	0	0	0	0	0	0	0
OTU40	0	0	0	0	0	0	0	0	0	0	0	0	0	0	0	0	0	0	0	0	0	0	0	0	0	0	0	0	0	0	0	0	0	0	0	0	0	0	0	0	0	0	0	0	0	0	0	0	192
OTU400	0	0	0	0	0	0	0	0	0	5	0	0	0	0	0	0	0	0	0	0	0	0	0	0	0	0	0	0	0	0	0	0	0	0	0	0	0	0	0	0	0	0	0	0	0	0	0	0	0
OTU401	0	0	0	0	0	0	0	34	0	0	0	0	0	0	0	0	0	0	0	0	0	0	0	0	0	0	0	0	0	0	0	0	0	0	0	0	0	0	0	0	0	0	0	0	0	0	0	0	0
OTU402	0	0	0	0	0	0	0	0	0	0	0	0	0	0	0	0	0	0	0	0	0	0	0	0	13	0	0	0	0	0	0	0	0	0	0	0	0	0	0	0	0	0	0	0	0	0	0	0	0
OTU405	0	0	0	0	0	0	0	0	0	0	0	0	0	0	0	0	0	0	0	0	0	0	0	0	0	0	0	0	0	0	0	0	0	0	0	0	0	0	0	0	0	0	0	0	0	0	0	0	0
OTU41	0	0	0	0	0	0	0	0	0	0	0	0	0	0	0	0	0	0	0	0	0	0	0	0	0	0	0	0	0	0	0	0	0	0	0	0	0	0	0	0	0	0	0	0	0	0	0	0	0
OTU411	0	0	0	0	0	0	0	0	0	0	0	0	0	0	0	0	0	0	0	0	0	0	0	0	0	0	0	0	0	0	0	0	0	0	0	0	0	0	0	0	0	0	0	0	0	0	0	0	0
OTU417	0	0	0	0	0	0	0	0	0	4	0	0	0	0	0	0	0	0	0	0	0	0	0	0	0	0	0	0	0	0	0	0	0	0	0	0	0	0	0	0	0	0	0	0	0	0	0	0	0
OTU418	0	0	0	0	0	0	0	0	0	0	0	0	0	0	0	0	0	0	0	0	0	0	0	0	0	0	0	0	0	0	0	0	0	0	0	0	0	8	0	0	0	0	0	0	0	0	0	0	0
OTU42	0	0	0	0	0	0	0	0	0	0	0	0	0	0	0	0	0	0	0	0	0	0	0	0	0	0	0	0	0	0	0	0	0	0	0	0	0	0	0	0	0	0	0	0	0	0	16175	0	0
OTU420	0	0	0	0	0	0	0	0	0	0	0	23	0	0	0	0	0	0	0	0	0	0	0	0	0	0	0	0	0	0	0	0	0	0	0	0	0	0	0	0	0	0	0	0	0	0	0	0	0
OTU422	0	0	0	0	0	0	0	0	0	0	0	0	0	0	0	0	0	0	0	0	0	0	0	0	0	0	0	0	0	0	0	0	0	0	0	0	0	0	0	0	0	0	0	0	0	0	0	0	0
OTU429	0	0	0	0	0	0	0	0	0	0	0	0	0	0	0	0	0	0	0	0	0	0	0	0	0	0	0	0	0	0	0	0	0	0	0	0	0	0	0	0	0	0	0	0	0	0	0	0	0
OTU43	0	0	0	0	0	0	0	0	0	0	0	0	0	0	0	0	0	0	0	0	0	0	0	0	0	0	0	0	0	0	0	0	0	0	0	0	0	0	0	0	0	0	0	0	0	0	0	0	13560
OTU44	0	0	0	0	0	0	0	0	0	0	0	0	0	0	0	0	0	0	0	0	0	0	0	0	0	0	0	0	0	0	0	0	0	0	0	0	0	0	0	0	0	0	0	0	0	0	0	0	0
OTU442	0	0	0	0	0	0	0	0	0	0	0	0	0	0	0	0	0	0	0	0	0	0	0	0	0	0	0	0	0	0	0	0	0	0	0	0	0	0	0	0	0	0	0	0	0	0	0	0	0
OTU443	0	0	0	0	0	0	0	0	0	2	0	0	0	0	0	0	0	0	0	0	0	0	0	0	0	0	0	0	0	0	0	0	0	0	0	0	0	0	0	0	0	0	0	0	0	0	0	0	0
OTU448	0	0	0	7	0	0	0	0	0	0	0	0	0	0	0	0	0	0	0	0	0	0	0	0	0	0	0	0	0	0	0	0	0	0	0	0	0	0	0	0	0	0	0	0	0	0	0	0	0
OTU449	0	0	0	0	0	0	0	0	0	0	0	0	0	0	0	0	0	0	0	0	0	0	0	0	0	0	0	0	0	0	0	0	0	0	0	0	0	0	0	0	0	0	0	0	0	0	0	0	0
OTU45	0	0	0	0	0	0	0	0	0	0	0	0	0	0	0	0	0	0	0	0	0	0	0	0	0	0	0	0	0	0	0	0	0	0	0	0	0	0	0	0	0	0	0	0	0	0	0	0	0
OTU451	0	0	0	0	0	0	0	0	0	0	0	0	4	0	0	0	0	0	0	0	0	0	0	0	0	0	0	0	0	0	0	0	0	0	0	0	0	0	0	0	0	0	0	0	0	0	0	0	0
OTU452	0	0	0	0	0	0	0	0	0	0	0	0	0	0	0	0	0	0	0	0	0	0	0	0	0	0	0	0	0	0	0	0	0	0	0	0	0	0	0	0	0	0	0	0	0	0	0	0	0
OTU454	0	0	0	0	0	0	0	0	0	0	7	0	0	0	0	0	0	0	0	0	0	0	0	0	0	0	0	0	0	0	0	0	0	0	0	0	0	0	0	0	0	0	0	0	0	0	0	0	0
OTU458	0	0	0	0	0	0	0	0	0	0	0	0	0	0	0	0	0	0	0	0	0	0	0	0	0	0	0	0	0	0	0	0	0	0	0	0	0	0	0	0	0	0	0	0	0	0	0	0	0
OTU46	0	0	0	0	0	0	0	0	0	0	0	0	0	0	0	0	0	0	0	0	0	0	0	0	0	0	0	0	0	0	0	0	0	0	0	0	0	0	0	0	0	0	15462	0	0	0	0	0	0
OTU47	0	0	0	0	0	0	0	0	0	0	0	0	0	0	0	0	0	0	0	0	0	0	0	0	0	0	0	0	0	0	0	0	0	0	0	0	0	0	0	0	0	0	0	0	0	0	0	0	0
OTU48	0	0	0	0	0	0	0	0	0	0	0	0	0	0	0	0	0	0	0	0	0	0	0	0	0	0	0	0	0	0	0	0	0	0	0	0	0	0	0	0	0	0	0	0	0	0	0	0	0
OTU482	0	0	0	0	0	0	0	0	0	0	0	0	0	0	0	0	0	0	0	0	0	0	0	0	0	0	0	0	0	0	0	0	0	0	0	0	0	0	0	0	0	0	0	0	0	0	0	0	0
OTU49	0	0	0	0	0	0	0	0	0	0	0	0	0	0	0	0	0	0	0	0	0	0	0	0	0	0	0	0	0	14	0	0	37608	0	0	0	0	0	0	0	0	0	0	0	0	0	0	0	0
OTU492	0	0	0	0	0	0	0	0	0	0	0	0	0	0	0	0	0	0	0	0	0	0	0	0	0	0	0	0	0	0	0	0	0	0	0	0	0	0	0	0	0	0	0	0	0	0	0	0	0
OTU494	0	0	0	0	0	0	0	0	0	0	0	0	0	0	0	0	0	0	0	5	0	0	0	0	0	0	0	0	0	0	0	0	0	0	0	0	0	0	0	0	0	0	0	0	0	0	0	0	0
OTU495	0	0	0	0	0	0	0	0	0	0	0	0	0	0	0	0	0	0	0	0	0	0	0	0	0	0	0	0	0	0	0	0	0	0	0	0	0	0	0	0	0	0	0	0	0	0	0	0	0
OTU496	0	0	0	0	0	0	0	0	0	0	0	0	0	0	0	0	0	0	0	5	0	0	0	0	0	0	0	0	0	0	0	0	0	0	0	0	0	0	0	0	0	0	0	0	0	0	0	0	0
OTU499	0	0	0	0	0	0	0	0	0	0	0	0	0	0	0	0	0	0	0	0	0	0	0	0	0	0	0	0	0	0	0	0	0	0	0	0	0	0	0	0	0	0	0	0	0	0	0	0	0
OTU5	0	0	0	0	0	0	0	0	0	0	0	0	0	0	0	0	0	0	0	0	0	0	49904	0	0	0	0	0	0	0	0	0	0	0	0	0	0	0	0	0	0	0	0	0	0	0	0	0	0
OTU50	0	0	0	0	0	0	0	0	0	0	0	0	0	0	0	0	0	0	0	0	0	0	0	0	0	0	8155	0	0	0	0	0	0	0	0	0	0	0	0	0	0	0	0	0	0	0	0	0	0
OTU506	0	0	0	0	0	0	0	0	0	1	0	0	0	0	0	0	0	0	0	0	0	0	0	0	0	0	0	0	0	0	0	0	0	0	0	0	0	0	0	0	0	0	0	0	0	0	0	0	0
OTU509	0	0	0	0	0	0	0	0	0	0	0	0	0	0	0	0	0	0	4	0	0	0	0	0	0	0	0	0	0	0	0	0	0	0	0	0	0	0	0	0	0	0	0	0	0	0	0	0	0
OTU510	0	0	0	0	0	0	0	0	0	0	2	0	0	0	0	0	0	0	0	0	0	0	0	0	0	0	0	0	0	0	0	0	0	0	0	0	0	0	0	0	0	0	0	0	0	0	0	0	0
OTU511	0	0	0	0	0	0	0	0	0	0	0	0	0	0	0	0	0	0	0	0	0	0	0	0	0	0	0	0	0	0	0	0	0	0	0	0	0	0	0	0	0	0	0	0	0	0	0	0	0
OTU52	0	0	0	0	0	0	0	0	0	0	0	0	0	0	0	0	0	0	0	0	0	0	0	0	0	0	0	0	0	0	0	0	0	0	0	29199	0	0	0	0	0	0	0	0	0	0	0	0	0
OTU53	0	0	0	0	0	0	0	0	0	17	115	15291	0	0	0	0	0	0	0	0	0	0	0	0	0	0	0	0	0	0	0	0	0	0	0	0	18	0	0	0	0	0	0	0	0	0	0	0	0
OTU54	0	0	0	0	0	0	0	0	0	0	0	0	0	0	0	0	0	0	0	0	0	0	0	0	0	0	0	0	0	0	0	0	0	0	0	0	0	0	0	0	0	0	0	0	0	41766	0	0	0
OTU55	0	0	0	0	0	0	0	0	0	0	0	0	0	0	0	0	0	0	0	0	0	0	0	0	0	0	0	0	0	0	0	0	0	0	0	0	0	0	0	0	0	0	0	0	0	0	0	0	0
OTU56	0	0	0	0	0	0	0	0	0	0	0	0	0	0	0	0	0	0	0	0	0	0	0	0	0	0	0	0	0	0	0	0	0	0	0	0	0	0	0	0	0	0	0	249	0	0	0	0	0
OTU57	0	0	0	0	0	0	0	0	0	0	0	0	0	0	0	0	0	0	0	0	0	0	0	0	0	0	0	0	0	0	0	0	0	0	0	0	0	0	0	0	0	0	0	0	0	0	0	0	0
OTU58	0	0	0	0	0	0	0	0	0	0	0	0	0	0	0	0	0	0	0	0	0	0	0	0	0	0	0	0	0	0	0	0	0	0	0	0	0	0	0	0	0	0	0	0	0	0	0	0	0
OTU59	0	0	0	0	0	0	0	0	0	0	0	0	0	0	0	0	0	0	0	0	0	0	0	0	0	0	0	0	0	0	0	0	0	0	0	0	0	0	0	0	0	0	0	0	0	0	0	0	0
OTU6	0	0	0	0	0	0	0	0	0	0	0	0	0	0	0	0	0	0	0	0	0	0	0	33954	29718	43076	0	0	0	0	0	0	0	0	0	0	0	0	0	0	0	0	0	0	0	0	0	0	0
OTU60	0	0	0	0	0	8384	0	7587	0	0	0	0	0	0	0	0	0	0	0	0	0	0	0	0	0	0	0	0	0	0	0	0	0	0	0	0	0	0	0	0	0	0	0	0	0	0	0	0	0
OTU61	0	0	0	0	0	0	0	0	0	0	0	0	0	0	0	0	0	0	0	0	0	0	0	0	0	0	0	0	0	0	0	0	0	0	0	0	0	0	0	0	0	0	0	0	0	0	0	0	0
OTU62	0	0	0	0	0	0	0	0	0	0	0	0	0	0	0	0	0	0	0	0	0	0	0	6174	0	0	0	0	0	0	0	0	0	0	0	0	0	0	0	0	0	0	0	0	0	0	0	0	0
OTU63	0	0	0	0	0	0	0	0	0	0	0	0	0	0	9037	0	0	0	0	0	0	0	0	0	0	0	0	0	0	0	0	0	0	0	0	0	0	0	0	0	0	0	0	0	0	0	0	0	0
OTU64	0	0	0	0	0	0	0	0	0	0	0	0	0	0	0	0	0	0	0	0	0	0	0	0	0	0	0	0	0	0	0	0	0	0	0	0	0	0	0	0	7609	0	0	0	0	0	0	0	0
OTU65	0	0	0	0	0	0	0	0	0	0	0	0	0	0	0	0	0	0	0	0	0	0	0	0	0	0	0	0	0	0	0	0	0	0	5	0	0	0	0	0	0	0	0	0	0	0	0	0	0
OTU66	0	0	0	0	0	0	8448	0	0	0	0	0	0	0	0	0	0	0	0	0	0	0	0	0	0	0	0	0	0	0	0	0	0	0	0	0	0	0	0	0	0	0	0	0	0	0	0	0	0
OTU67	0	0	0	5714	0	0	0	1159	0	0	0	0	0	0	0	0	0	0	0	0	0	0	0	0	0	0	0	0	0	0	0	0	0	0	0	0	0	0	0	0	0	0	0	0	0	0	0	0	0
OTU68	0	0	0	0	0	0	0	0	0	0	0	0	0	0	0	0	0	0	0	0	0	0	0	0	0	0	0	0	0	0	0	0	0	0	0	0	0	0	0	0	0	0	0	0	0	0	0	0	95
OTU69	0	0	0	0	0	0	0	0	0	0	0	0	0	0	0	0	0	0	0	0	0	0	0	0	0	0	0	0	0	0	0	0	0	0	0	0	0	0	0	0	0	0	0	0	0	0	0	0	0
OTU7	0	0	0	0	0	0	0	0	0	0	0	0	0	0	0	0	0	0	0	0	0	0	0	0	0	0	41649	0	0	0	0	0	0	0	0	0	0	0	0	0	0	0	0	0	0	0	0	0	0
OTU70	0	0	0	0	0	0	0	0	0	0	0	0	0	0	0	0	0	0	0	0	0	0	0	0	0	0	0	0	0	0	0	0	0	0	0	0	0	0	0	0	0	0	0	0	0	0	0	0	0
OTU71	0	0	0	0	0	0	0	0	0	0	0	0	0	0	0	0	0	0	0	0	0	0	0	0	0	0	0	0	0	0	0	0	0	0	0	0	0	0	0	0	0	0	0	0	0	0	0	0	0
OTU72	0	0	0	0	0	0	0	0	0	0	0	0	0	0	0	0	0	0	0	0	0	0	0	0	0	0	0	0	0	0	0	0	0	0	0	0	0	0	0	0	0	0	0	0	0	0	0	0	0
OTU73	0	0	0	0	0	0	0	0	0	226	2856	0	0	0	0	0	0	0	0	0	0	0	0	0	0	0	0	0	0	0	0	0	0	0	0	0	0	0	0	0	0	0	0	0	0	0	0	0	0
OTU74	0	0	0	0	0	0	0	0	0	0	0	0	0	0	0	0	0	0	0	0	0	0	0	0	0	0	0	0	0	0	0	0	0	0	0	0	0	0	0	0	0	0	0	0	0	0	0	0	0
OTU75	0	0	0	0	0	0	0	0	0	0	0	0	0	0	0	0	0	0	0	0	0	0	4	0	0	0	0	0	0	0	0	0	0	0	0	0	0	0	0	0	0	0	0	0	0	0	0	0	0
OTU76	0	0	0	0	0	0	0	0	0	0	0	0	0	0	0	0	0	0	0	0	0	0	0	0	0	0	0	0	0	0	0	0	0	0	0	0	0	0	0	0	0	0	0	0	0	0	0	0	0
OTU77	0	0	0	0	0	0	0	0	0	0	0	0	0	0	0	0	0	0	0	0	0	0	0	0	0	0	0	0	0	0	0	0	0	0	0	0	0	0	0	0	0	0	0	0	0	0	0	0	0
OTU78	0	0	0	0	0	0	0	0	0	0	0	0	0	0	0	0	0	0	0	0	0	0	0	0	0	0	0	426	27901	0	0	0	0	0	0	0	0	0	0	0	0	0	0	0	0	0	0	0	0
OTU79	0	0	0	0	0	0	0	0	0	0	0	0	0	0	0	0	0	0	0	0	0	0	0	0	0	0	0	0	0	0	0	0	0	0	0	0	0	0	0	0	0	0	0	0	0	0	0	0	0
OTU8	0	0	0	0	0	0	0	0	0	0	0	0	0	0	0	0	0	0	0	0	0	0	0	0	0	0	0	29377	10117	0	0	0	0	0	0	0	0	0	0	0	0	0	0	0	0	0	0	0	0
OTU80	0	0	0	0	0	0	0	0	0	0	0	12722	0	0	0	0	0	0	0	0	0	0	0	0	0	0	0	0	0	0	0	0	0	0	0	0	0	0	0	0	0	0	0	0	0	0	0	0	0
OTU81	0	0	0	0	0	0	0	0	0	0	0	0	0	0	0	0	0	0	0	0	0	0	0	0	0	0	0	0	0	0	0	0	0	0	0	0	0	0	0	0	0	0	0	0	0	0	0	0	0
OTU82	0	0	0	0	0	0	0	0	0	0	0	0	0	0	0	0	0	0	0	0	0	0	0	0	0	0	0	0	0	0	0	0	0	0	0	0	0	0	0	0	0	0	0	0	0	0	0	0	0
OTU83	0	0	0	0	0	0	0	0	0	0	0	0	6	1339	0	0	0	0	0	0	0	0	0	0	0	0	0	0	0	0	0	0	0	0	0	0	0	0	0	0	0	0	0	0	0	0	0	0	0
OTU84	0	0	0	0	0	0	0	0	0	0	0	0	0	0	0	0	0	0	0	0	0	0	0	0	0	0	0	0	0	0	0	0	0	0	0	0	0	0	0	0	0	0	0	0	0	0	2504	0	0
OTU85	0	0	0	0	0	0	0	0	0	0	0	0	0	0	0	0	0	0	0	0	0	0	0	0	6905	0	0	0	0	0	0	0	0	0	0	0	0	0	0	0	0	0	0	0	0	0	0	0	0
OTU86	0	0	0	0	0	0	0	0	0	0	18	0	0	0	0	0	0	0	0	0	0	0	0	0	0	0	0	0	0	0	0	0	0	0	0	0	0	0	0	0	0	0	0	0	0	0	0	0	0
OTU87	0	0	0	0	0	0	0	0	0	0	0	0	0	0	0	0	0	0	0	0	0	0	0	0	0	0	0	0	0	0	0	0	0	0	0	0	0	0	0	0	0	0	0	0	0	0	0	0	0
OTU88	0	0	0	0	0	0	0	0	0	0	0	0	0	0	0	0	0	0	0	0	0	0	0	0	0	0	0	0	0	0	0	0	0	0	0	0	0	0	0	0	0	0	0	0	0	0	0	0	0
OTU89	0	0	0	0	0	0	0	0	0	0	0	0	0	0	0	0	0	0	0	0	0	0	0	0	0	0	0	0	0	0	0	0	0	0	0	0	0	0	0	0	0	0	0	0	0	0	0	0	0
OTU9	0	0	0	0	0	0	0	0	0	0	0	0	0	0	0	0	0	0	0	0	0	0	0	0	0	0	0	0	0	49985	50000	50000	12391	88	0	0	0	0	0	0	0	0	0	0	0	0	0	0	0
OTU90	0	0	0	0	0	0	0	0	0	0	0	0	0	0	0	0	0	0	0	0	0	0	0	0	0	0	0	0	0	0	0	0	0	0	0	12136	0	0	0	0	0	0	0	0	0	0	0	0	0
OTU91	0	0	0	0	0	0	0	0	0	0	0	0	0	0	0	0	0	0	0	0	0	0	0	0	0	0	0	0	0	0	0	0	0	0	0	0	0	0	0	0	0	0	0	0	0	0	0	0	0
OTU92	0	0	0	0	0	0	0	0	0	0	0	0	0	0	0	0	0	0	0	0	0	0	0	0	0	0	0	0	0	0	0	0	0	0	0	0	0	0	0	0	0	0	0	0	0	0	0	0	0
OTU93	0	0	0	0	0	0	0	0	0	0	0	0	0	0	0	0	0	0	0	0	0	0	0	0	0	0	0	0	0	0	0	0	0	0	0	0	0	0	0	0	0	0	0	0	0	0	0	0	0
OTU94	0	0	0	0	0	0	0	0	0	0	0	0	0	0	0	0	0	0	0	0	0	0	0	0	0	0	0	0	0	0	0	0	0	0	0	0	0	0	0	0	0	0	0	0	0	0	0	0	0
OTU95	0	0	0	0	0	0	0	0	0	0	0	0	0	0	0	0	0	0	0	0	0	0	0	0	0	0	0	0	0	0	0	0	0	0	0	0	0	0	0	0	0	0	0	0	0	0	0	0	0
OTU96	0	0	0	0	0	0	0	0	0	0	0	0	0	0	0	0	0	0	0	0	0	0	0	0	0	0	0	0	0	0	0	0	0	0	0	0	0	0	0	0	0	0	0	0	0	0	0	0	0
OTU97	0	0	0	0	0	0	0	0	0	0	0	0	0	0	0	0	0	0	0	0	0	0	0	0	0	0	0	0	0	0	0	0	0	0	0	0	0	0	0	0	0	0	0	0	0	0	0	0	0
OTU98	0	0	0	0	0	0	0	0	0	0	0	0	0	0	0	0	0	0	0	0	0	0	0	0	0	0	0	0	0	0	0	0	0	0	0	0	0	0	0	0	0	0	0	0	0	0	0	0	0
OTU99	0	0	0	0	0	0	0	0	0	0	0	0	0	0	0	0	0	0	0	0	0	0	0	0	0	0	0	0	0	0	0	0	0	0	0	0	0	0	0	0	0	0	0	0	0	0	0	0	0
	49996	50000	50000	49995	50000	49999	49997	49992	49997	49988	49994	49991	49993	49995	49999	49997	49997	49998	49997	49995	49999	49999	49998	49995	49993	49996	49991	49992	49992	49999	50000	50000	49999	49998	49996	49996	49996	49997	50000	49998	49998	49999	49997	49996	49998	49998	49991	50000	49984
[truncated: 45 more columns]

## Sheet: Table S9
Table S9: OTU table for primer Trac01 and ITS 7A
	SA10	SA12	SA68	SA41	SA65	SA57	SA131	SA125	SA128	SA143	SA32	SA202	SA15	SA101	SA172	SA80	SA190	SA167	SA21	SA35	SA110	SA50	SA59	SA71	SA211	SA38	SA138	SA152	SA155	SA30	SA175	SA24	SA158	SA7	SA122	SA113	SA92	MZ44	MZ23	MZ62	MZ29	MZ59	MZ53	MZ26	MZ41	SA187	POS2	POS1	SA53
OTU1	49783	49908	36699	40668	42001	25365	44419	22925	2487	25990	902	356	98	13078	398	3603	46	224	0	0	0	0	0	0	0	0	0	0	0	0	0	0	0	0	0	0	0	0	0	0	0	0	0	0	19	0	0	0	0
OTU10	0	0	0	0	0	0	0	0	0	0	0	0	0	0	0	0	0	336	0	0	0	16563	0	0	0	0	0	1978	0	0	0	0	0	0	0	0	0	0	0	0	0	0	0	0	0	0	0	0	46494
OTU100	0	0	0	0	0	0	0	113	0	0	1698	0	0	0	0	0	0	0	0	0	0	0	0	0	0	0	0	0	0	0	0	0	0	0	0	0	0	0	0	0	0	0	0	0	0	0	0	0	0
OTU101	0	0	0	0	0	0	0	0	0	0	0	0	0	0	0	0	0	0	0	0	0	0	0	0	0	0	0	0	507	0	0	0	0	0	0	0	0	0	0	0	0	0	0	0	0	0	0	0	0
OTU103	0	0	0	0	0	0	0	0	0	0	0	0	0	0	0	0	0	0	0	0	0	0	0	0	0	0	0	0	0	0	69	0	0	0	0	0	0	0	0	0	0	0	0	0	0	0	0	0	0
OTU104	0	0	0	0	0	0	0	0	0	0	0	0	0	0	0	0	0	0	0	0	0	0	0	1308	0	0	0	0	0	0	0	0	0	0	0	0	0	0	0	0	0	0	0	0	0	0	0	0	0
OTU105	0	0	0	0	0	0	0	0	0	0	0	0	0	0	0	0	0	0	0	0	0	0	0	0	0	0	0	0	0	0	0	0	0	0	0	0	0	0	0	0	0	0	0	0	0	0	0	0	0
OTU106	0	0	0	0	0	0	0	0	0	0	0	0	0	0	0	0	0	0	0	0	0	0	0	0	0	0	0	0	0	0	0	0	0	0	0	0	0	0	0	0	0	0	0	0	0	0	0	0	3151
OTU107	0	0	0	0	0	0	765	807	0	0	0	0	0	0	0	0	0	0	0	0	0	0	0	0	0	0	0	0	0	0	0	0	0	0	0	0	0	0	0	0	0	0	0	0	0	0	0	0	0
OTU108	0	0	0	0	0	0	0	0	0	0	0	0	0	0	0	0	0	0	0	0	0	0	0	0	3182	0	0	0	0	0	0	0	0	0	0	0	0	0	0	0	0	0	0	0	0	0	0	0	0
OTU109	0	0	0	0	0	0	0	0	0	0	0	0	0	29978	0	0	0	0	0	0	0	0	0	0	0	0	0	0	0	0	0	0	0	0	0	0	0	0	0	0	0	0	0	0	0	0	0	0	0
OTU11	0	0	0	0	0	0	0	0	0	0	0	0	13112	0	0	0	0	0	0	0	0	0	0	0	0	0	0	0	0	0	0	0	0	0	0	0	0	0	0	0	0	0	0	0	0	0	0	0	0
OTU110	0	0	0	0	0	0	0	0	0	0	0	0	0	0	0	0	0	0	0	0	0	0	0	0	0	0	0	0	0	0	0	0	0	0	0	0	0	0	0	0	0	0	0	0	0	0	0	0	0
OTU111	0	0	0	0	0	0	0	0	0	0	0	0	0	0	0	0	0	0	0	0	0	0	0	0	0	0	0	0	0	0	0	0	2480	0	0	0	0	0	0	0	0	0	0	0	0	0	0	0	0
OTU113	0	0	0	0	0	0	0	0	0	0	0	0	0	0	0	0	0	0	0	0	0	0	0	0	0	0	0	0	0	0	0	0	0	0	0	0	0	0	0	0	0	2824	0	0	0	0	0	0	0
OTU114	0	0	0	0	0	0	0	0	0	0	917	0	0	0	0	0	0	0	0	0	0	0	0	0	0	0	0	0	0	0	0	0	0	0	0	0	0	0	0	0	0	0	0	0	0	0	0	0	0
OTU115	0	0	0	0	0	0	0	0	0	0	0	0	0	0	0	0	0	0	0	0	0	0	0	0	0	0	0	3048	204	0	0	0	2655	0	0	0	0	0	0	0	0	0	0	0	0	0	0	0	0
OTU118	0	0	0	0	0	0	0	0	0	0	0	0	0	0	0	0	0	0	0	0	0	0	0	0	0	0	0	0	0	0	0	0	0	0	0	0	0	0	0	0	0	0	0	0	0	0	0	0	0
OTU119	0	0	0	0	0	0	0	0	0	0	0	0	0	0	0	0	0	0	0	0	0	0	0	0	0	0	0	0	0	0	0	0	0	0	0	0	0	0	0	0	0	0	0	0	0	0	0	0	0
OTU12	0	0	0	0	0	0	0	0	0	0	0	65	0	0	0	0	2745	4973	0	0	0	0	0	2093	0	0	21649	37005	40943	0	0	0	0	0	0	0	0	0	0	0	0	0	0	0	0	0	0	0	0
OTU120	0	0	0	0	0	0	0	0	0	0	1125	0	0	0	0	0	0	0	0	0	0	0	0	0	0	0	0	0	0	0	0	0	0	0	0	0	0	0	0	0	0	0	0	0	0	0	0	0	0
OTU121	0	0	0	0	0	0	0	0	0	0	0	0	0	0	0	0	0	0	0	0	0	0	0	0	0	0	0	0	0	0	0	0	0	0	0	0	0	0	0	0	0	0	0	0	0	0	0	0	0
OTU122	0	0	0	0	0	0	0	0	0	0	0	0	0	0	0	0	0	0	0	0	0	0	0	0	0	0	0	0	0	0	0	0	0	0	0	0	0	0	0	0	0	0	0	0	0	0	0	0	0
OTU123	0	0	0	0	0	0	0	0	0	0	0	0	0	0	0	0	0	0	0	0	0	0	0	0	0	0	0	0	0	0	0	0	0	0	0	0	0	0	0	0	0	0	0	0	0	0	0	0	0
OTU124	0	0	0	0	0	393	0	0	0	0	0	0	0	0	0	0	0	0	0	0	0	0	0	0	0	0	0	0	0	0	0	0	0	0	0	0	0	0	0	0	0	0	0	0	0	0	0	0	0
OTU125	0	0	0	0	0	0	0	0	0	0	0	0	0	0	0	0	0	0	0	0	0	0	0	0	0	0	0	0	0	0	0	0	0	0	0	0	0	0	0	0	0	2354	0	0	0	0	0	0	0
OTU126	0	0	0	0	0	0	0	0	0	0	0	0	0	0	0	0	0	0	0	0	0	0	0	0	0	0	0	0	0	0	0	0	0	0	0	0	0	0	0	0	0	0	0	0	0	0	0	0	0
OTU127	0	0	0	0	0	0	0	0	0	0	0	0	0	0	0	0	0	0	0	0	0	0	0	0	0	0	0	0	0	0	0	0	0	0	0	0	0	0	0	0	0	0	0	0	0	0	0	0	0
OTU128	0	0	0	0	0	0	0	1742	0	0	0	0	0	0	0	0	0	0	0	0	0	0	0	0	0	0	0	0	0	0	0	0	0	0	0	0	0	0	0	0	0	0	0	0	0	0	0	0	0
OTU129	0	0	0	0	0	0	0	0	0	0	0	0	0	0	0	0	0	0	0	0	0	0	0	0	0	0	0	0	0	0	0	0	0	0	0	0	0	0	0	0	0	0	0	0	0	0	0	0	0
OTU13	0	0	0	0	0	0	0	0	0	0	0	0	0	0	0	0	0	0	0	0	0	0	0	0	0	0	0	0	0	0	0	0	0	0	0	0	0	0	0	0	0	0	0	0	0	0	0	0	0
OTU130	0	0	0	0	0	0	0	0	0	0	0	0	0	0	0	0	0	0	0	0	0	0	0	0	2142	0	0	0	0	0	0	0	0	0	0	0	0	0	0	0	0	0	0	0	0	0	0	0	0
OTU131	0	0	0	0	0	0	0	0	0	0	0	0	0	0	0	0	0	0	0	0	0	0	0	0	0	0	0	0	0	0	0	0	0	0	0	0	0	0	0	0	923	0	0	0	0	0	0	0	0
OTU132	0	0	0	0	0	0	0	0	0	0	0	0	0	0	0	0	26	0	0	0	0	0	0	0	0	0	0	0	0	0	0	0	0	0	0	0	0	0	0	0	0	0	0	0	0	0	0	0	0
OTU133	0	0	0	0	0	0	0	0	0	0	0	0	0	0	0	0	0	0	0	0	0	0	0	0	3243	0	0	0	0	0	0	0	0	0	0	0	0	0	0	0	0	0	0	0	0	0	0	0	0
OTU135	0	0	0	0	0	0	0	0	0	0	0	0	0	0	0	0	0	0	0	0	0	0	0	0	0	0	0	0	0	0	0	0	0	0	0	0	0	0	0	0	0	210	0	0	0	0	0	0	0
OTU136	0	0	0	0	0	0	0	0	0	0	0	0	0	0	0	0	41	0	0	0	0	0	0	0	0	0	701	802	0	0	0	0	0	0	0	0	0	0	0	0	0	0	0	0	0	0	0	0	0
OTU137	0	0	0	0	0	0	0	0	0	0	0	0	0	0	0	0	0	0	0	0	0	0	0	0	0	0	0	0	0	0	0	0	0	0	0	0	0	0	0	0	0	0	0	0	0	0	0	0	0
OTU138	0	0	0	0	0	0	0	0	0	0	0	0	0	0	0	0	0	0	0	0	0	0	0	0	0	0	0	0	0	0	600	0	0	0	0	0	0	0	0	0	0	0	0	0	0	0	0	0	0
OTU139	0	0	0	0	0	0	0	0	0	0	0	0	0	0	0	0	597	0	0	0	0	0	0	0	0	0	0	0	0	0	0	0	0	0	0	0	0	0	0	0	0	0	0	0	0	0	0	0	0
OTU14	0	0	0	29	0	0	0	0	0	0	0	0	0	0	0	0	0	0	0	0	0	0	0	0	0	0	0	0	0	0	0	0	0	0	0	0	0	0	391	390	0	0	35149	0	0	0	0	0	0
OTU141	0	0	0	0	0	0	0	0	0	0	0	0	0	0	0	0	0	0	0	0	0	0	0	0	0	0	0	0	0	0	0	0	989	0	0	0	0	0	0	0	0	0	0	0	0	0	0	0	0
OTU142	0	0	0	0	0	0	0	0	0	0	0	0	0	0	0	0	0	0	0	0	0	0	0	0	0	0	0	0	0	0	0	0	0	0	0	0	0	0	0	0	0	0	0	0	0	0	0	0	0
OTU144	0	0	0	0	0	0	0	0	0	0	0	0	0	0	0	0	0	0	0	0	0	0	0	0	0	0	0	0	0	0	0	0	0	0	0	0	0	0	0	0	0	0	0	0	0	0	0	0	0
OTU145	0	0	0	0	0	0	0	0	0	0	0	0	0	0	0	0	0	0	0	0	0	0	0	0	0	0	0	0	0	0	0	0	0	0	0	0	0	0	0	0	0	0	0	0	0	0	0	0	0
OTU146	0	0	0	0	0	0	0	0	0	0	0	0	0	0	0	0	0	0	0	0	0	0	0	0	0	0	0	0	0	0	0	0	0	0	1036	0	0	0	0	0	0	0	0	0	0	0	0	0	0
OTU147	0	0	0	0	0	0	0	0	0	0	0	0	0	0	0	0	0	0	0	0	0	0	0	0	0	0	0	0	0	0	0	0	0	0	0	0	0	0	0	0	0	0	0	0	0	0	0	0	0
OTU148	0	0	0	0	0	0	0	0	0	0	0	0	0	0	0	8708	0	0	0	0	0	0	0	0	0	0	0	0	0	0	0	0	0	0	0	0	0	0	0	0	0	0	0	0	0	0	0	0	0
OTU15	0	0	0	0	0	0	0	0	0	0	0	0	0	0	0	0	45692	0	0	0	0	0	0	0	0	0	0	0	6964	0	0	0	2623	0	0	0	0	0	0	0	0	0	0	0	0	0	0	0	0
OTU150	150	0	0	0	0	0	0	0	0	0	0	0	0	0	0	0	0	0	0	0	0	0	0	0	0	0	0	0	0	0	0	0	0	0	0	0	0	0	0	0	0	0	0	0	0	0	0	0	0
OTU151	0	0	0	0	0	0	0	0	0	0	0	0	0	0	0	0	0	0	0	0	0	0	0	0	0	0	0	0	0	0	0	0	0	0	0	0	0	0	0	0	0	0	0	0	111	0	0	0	0
OTU152	0	0	0	0	0	0	0	0	0	0	0	0	0	0	0	0	0	0	0	0	0	0	0	0	0	0	0	0	0	0	0	0	0	0	0	0	0	0	0	0	123	0	0	0	0	0	0	0	0
OTU153	0	0	0	0	0	0	0	0	0	0	0	0	0	0	0	0	0	0	0	0	0	0	0	0	0	0	0	0	0	0	0	0	0	0	0	0	2169	0	0	0	0	0	0	0	0	0	0	0	0
OTU154	0	0	0	0	0	0	0	709	0	0	0	0	0	0	0	0	0	0	0	0	0	0	0	0	0	0	0	0	0	0	0	0	0	0	0	0	0	0	0	0	0	0	0	0	0	0	0	0	0
OTU155	0	0	0	0	0	0	0	0	0	0	0	0	0	0	0	0	0	0	0	0	0	0	0	0	0	0	0	0	0	0	345	0	0	0	0	0	0	0	0	0	0	0	0	0	0	0	0	0	0
OTU157	0	0	0	0	0	0	0	0	0	0	0	0	0	0	0	0	0	0	0	0	0	0	0	0	0	0	0	0	0	0	0	0	0	0	0	0	0	0	0	0	0	0	0	0	0	0	0	0	0
OTU158	0	0	0	0	0	0	0	0	0	0	0	0	0	0	0	0	0	0	0	0	0	0	0	0	0	0	0	0	0	0	0	0	0	0	0	0	0	0	0	0	373	0	0	0	0	0	0	0	0
OTU16	0	0	0	0	0	0	0	0	0	0	0	0	0	0	0	0	0	0	0	0	0	0	0	0	0	0	0	0	0	0	0	0	0	0	0	0	0	0	0	0	0	0	0	0	17450	0	0	0	0
OTU163	0	0	0	0	0	0	0	0	0	0	0	0	0	0	0	0	0	0	0	0	0	0	0	0	0	0	0	0	0	0	0	0	0	0	0	0	0	0	0	0	0	0	0	0	0	0	0	0	0
OTU164	0	0	0	0	0	0	0	0	0	0	0	0	0	0	0	0	0	0	0	0	0	0	0	0	0	0	52	0	0	0	0	0	0	0	0	0	0	0	0	0	0	0	0	0	0	0	0	0	353
OTU165	0	0	0	0	0	0	0	0	0	0	0	0	0	0	0	0	0	0	0	0	0	0	0	0	0	0	0	0	0	0	0	0	0	0	0	0	0	0	0	0	0	0	0	0	0	0	0	0	0
OTU167	0	0	0	0	0	0	0	0	0	0	0	0	0	0	0	0	0	0	0	0	0	0	0	0	0	0	0	0	0	0	0	0	0	0	0	0	0	0	0	0	0	0	0	0	0	0	0	0	0
OTU168	0	0	0	0	0	0	0	0	0	0	0	0	0	0	0	0	0	0	0	0	0	0	0	0	0	0	0	0	0	0	0	0	0	0	0	0	0	0	0	0	0	0	0	0	0	0	0	0	0
OTU169	0	0	0	0	0	0	0	0	0	0	0	0	0	0	0	0	0	0	0	0	0	0	0	0	0	0	0	0	0	0	0	0	0	0	0	0	0	0	0	0	0	0	0	0	0	0	0	0	0
OTU17	0	0	0	0	0	79	0	3900	0	0	11285	48720	0	0	0	0	0	0	0	0	0	0	0	0	0	0	0	0	0	0	0	0	1882	0	0	0	0	0	0	0	0	0	0	0	0	6914	0	0	0
OTU171	0	0	0	0	0	0	0	0	0	0	0	0	0	0	0	0	0	0	0	0	0	0	0	0	0	0	0	0	0	0	0	0	0	0	0	0	0	0	0	0	0	0	0	0	0	0	0	0	0
OTU172	0	0	0	0	0	0	0	0	0	0	0	0	0	0	0	0	0	0	0	0	0	0	0	0	0	0	0	0	0	0	0	0	0	0	0	0	0	0	0	0	0	0	0	0	0	0	0	0	0
OTU173	0	0	0	0	0	97	0	0	0	0	0	0	0	0	0	0	0	0	0	0	0	0	0	0	0	0	0	0	0	0	0	0	0	0	0	0	0	0	0	0	0	0	0	0	0	0	0	0	0
OTU174	0	0	0	43	0	0	0	0	0	0	0	0	0	0	0	0	0	0	0	0	0	0	0	0	0	0	0	0	0	0	0	0	0	0	0	0	0	0	0	0	0	0	0	0	0	0	0	0	0
OTU175	0	0	0	0	0	0	0	0	0	0	0	0	0	0	0	0	0	0	0	0	0	0	0	0	0	0	0	0	0	0	0	0	0	0	0	0	0	0	0	0	0	0	0	0	0	0	0	0	0
OTU176	0	0	0	0	0	0	0	0	0	0	0	0	0	0	0	0	0	0	0	0	0	0	0	0	0	0	0	0	0	0	0	0	0	0	0	0	0	0	0	0	0	0	0	0	0	0	0	0	0
OTU177	0	0	0	0	0	0	0	0	0	0	0	0	0	0	0	0	0	1682	0	0	0	0	0	0	0	0	0	0	0	0	0	0	0	0	0	0	0	0	0	0	0	0	0	0	0	0	0	0	0
OTU18	0	0	0	0	0	0	0	0	0	0	0	0	0	0	0	0	0	0	0	0	0	0	0	0	0	0	0	0	0	0	0	0	0	0	0	0	0	0	0	0	0	0	0	0	0	0	0	0	0
OTU180	0	0	0	0	0	0	0	0	0	0	0	0	0	0	0	0	0	0	0	0	0	0	0	0	0	0	0	0	0	0	0	0	0	0	0	0	0	0	0	0	0	0	0	0	0	0	0	0	0
OTU181	0	0	0	0	0	0	0	0	0	0	0	0	0	0	0	0	0	0	0	0	0	0	0	0	415	0	0	0	0	0	0	0	0	0	0	0	0	0	0	0	0	0	0	0	0	0	0	0	0
OTU182	0	0	0	0	0	0	0	0	0	0	0	0	0	0	0	0	0	0	0	0	0	0	0	35	0	0	0	0	0	0	0	0	0	0	0	0	0	0	0	0	0	0	0	0	0	0	0	0	0
OTU184	0	0	0	0	0	0	0	0	0	0	0	0	0	0	0	0	0	0	0	0	0	0	0	0	0	0	0	0	0	0	0	0	0	0	0	0	0	84	0	0	0	0	0	0	0	0	0	0	0
OTU185	0	0	0	0	0	0	0	0	0	0	0	0	0	0	0	0	0	0	0	0	0	0	0	0	0	0	0	0	0	0	0	0	0	0	0	0	0	0	0	0	0	0	0	0	0	0	0	0	0
OTU186	0	0	0	0	0	0	0	0	0	0	0	0	0	0	0	0	0	0	0	0	0	0	0	0	0	0	0	0	0	0	0	0	0	0	0	0	0	0	0	0	0	0	84	0	0	0	0	0	0
OTU189	0	0	0	0	0	0	0	0	203	0	0	0	0	0	0	0	0	0	0	0	0	0	0	0	0	0	0	0	0	0	0	0	0	0	0	0	0	0	0	0	0	0	0	0	0	0	0	0	0
OTU19	0	0	0	0	0	0	0	0	0	0	0	0	0	0	0	0	0	0	0	0	0	0	0	0	0	0	0	0	0	0	4332	33641	0	0	0	0	0	0	0	0	0	0	0	0	0	0	0	0	0
OTU191	0	0	0	0	0	0	0	0	0	0	0	74	0	0	0	0	0	0	0	0	0	0	0	0	0	0	0	0	0	0	0	0	0	0	0	0	0	0	0	0	0	0	0	0	0	0	0	0	0
OTU192	0	0	0	0	0	0	0	0	0	0	0	0	0	0	0	0	0	0	0	0	0	0	0	0	0	0	0	0	0	0	0	0	0	0	0	0	0	0	0	0	0	0	0	0	0	0	0	0	0
OTU193	0	0	0	0	0	0	0	0	0	0	0	0	0	0	0	0	93	0	0	0	0	0	0	0	0	0	0	0	0	0	0	0	0	0	0	0	0	0	0	0	0	0	0	0	0	0	0	0	0
OTU194	0	0	0	0	0	0	0	0	0	0	0	0	0	0	0	0	0	0	0	0	0	0	0	0	0	0	0	0	0	0	0	0	0	0	0	0	0	0	0	0	0	0	0	0	0	0	0	0	0
OTU195	0	0	0	0	0	36	0	0	0	0	0	0	0	0	0	0	0	0	0	0	0	0	0	0	0	0	0	0	0	0	0	0	0	0	0	0	0	0	0	0	0	0	0	0	0	0	0	0	0
OTU196	0	0	0	0	0	0	0	0	407	0	0	0	0	0	0	0	0	0	0	0	0	0	0	0	0	0	0	0	0	0	0	0	0	0	0	0	0	0	0	0	0	0	0	0	0	0	0	0	0
OTU199	0	0	0	0	0	0	0	0	0	0	0	0	0	0	0	0	0	0	0	0	0	0	0	0	0	0	0	0	0	0	0	0	0	0	0	0	0	0	0	0	0	0	0	0	0	0	0	0	0
OTU2	0	0	0	0	6165	3185	0	0	0	0	0	0	0	0	0	0	0	0	49999	40788	50000	17741	19708	12854	17990	1779	1630	6149	42	0	0	0	0	0	0	0	0	0	0	0	0	0	0	0	0	0	0	0	0
OTU20	0	0	0	0	0	0	0	0	0	0	0	0	0	0	0	0	0	0	0	0	0	0	0	0	0	0	0	0	0	0	0	0	0	0	0	0	0	0	2689	0	0	0	2463	0	0	0	0	0	0
OTU200	0	0	0	77	0	0	0	0	0	0	0	0	0	0	0	0	0	0	0	0	0	0	0	0	0	0	0	0	0	0	0	0	0	0	0	0	0	0	0	0	0	0	0	0	0	0	0	0	0
OTU202	0	0	0	0	0	0	0	0	0	0	0	0	0	0	0	0	0	0	0	0	0	0	0	0	0	0	0	0	0	0	0	0	0	0	0	0	0	0	0	0	0	0	0	0	0	0	0	0	0
OTU203	0	0	0	0	0	0	0	0	0	0	0	0	0	0	0	0	0	0	0	0	0	0	0	0	540	0	0	0	0	0	0	0	0	0	0	0	0	0	0	0	0	0	0	0	0	0	0	0	0
OTU206	0	0	0	0	0	0	0	0	0	0	0	0	0	0	0	0	0	0	0	0	0	0	0	0	0	0	0	0	0	0	0	0	0	0	0	0	0	0	0	0	0	0	0	0	0	0	0	0	0
OTU207	0	0	0	0	0	0	0	0	0	0	0	0	0	0	0	0	0	0	0	0	0	0	0	0	0	0	0	0	0	0	0	0	0	0	0	0	0	0	0	0	0	0	0	0	0	0	0	0	0
OTU209	0	0	0	0	0	0	0	0	0	0	0	0	0	0	0	0	0	0	0	0	0	0	0	0	0	0	0	0	0	0	0	0	0	0	0	0	0	0	23	0	0	0	0	0	0	0	0	0	0
OTU21	63	67	4141	2843	1716	173	4813	0	0	0	0	95	0	0	0	0	0	0	0	0	0	0	0	0	0	0	0	0	0	0	0	0	0	0	0	0	0	0	0	0	0	0	0	0	0	0	0	0	0
OTU212	0	0	0	0	0	0	0	0	0	0	0	0	0	0	0	0	0	0	0	0	0	0	0	0	0	0	0	0	120	0	0	0	0	0	0	0	0	0	0	0	0	0	0	0	0	0	0	0	0
OTU213	0	0	0	0	0	0	0	0	0	0	0	0	0	0	0	0	0	0	0	0	0	0	0	16	0	0	0	0	0	0	0	0	0	0	0	0	0	0	0	0	0	0	0	0	0	0	0	0	0
OTU214	0	0	0	0	0	0	0	0	0	0	0	0	0	0	0	0	0	0	0	0	0	0	0	0	0	0	0	0	0	0	0	0	0	0	0	0	0	0	0	0	0	0	0	0	22	0	0	0	0
OTU217	0	0	0	0	0	0	0	0	0	0	0	0	0	0	0	0	0	0	0	0	0	0	0	0	0	0	0	0	0	0	0	0	0	0	0	0	0	0	0	31	0	0	0	0	0	0	0	0	0
OTU218	0	0	0	0	0	0	0	0	0	0	0	0	0	0	0	0	0	0	0	0	0	0	0	0	0	0	0	0	154	0	0	0	0	0	0	0	0	0	0	0	0	0	0	0	0	0	0	0	0
OTU219	0	0	0	0	0	0	0	0	0	0	0	0	0	0	0	0	0	0	0	0	0	0	0	0	0	0	0	0	91	0	0	0	0	0	0	0	0	0	0	0	0	0	0	0	0	0	0	0	0
OTU22	0	0	0	0	0	0	0	0	0	0	0	0	0	0	0	0	0	0	0	0	0	0	0	0	0	0	0	0	0	0	0	0	0	0	0	0	0	0	0	0	0	0	0	0	0	0	0	0	0
OTU222	0	0	0	0	0	0	0	0	0	0	0	0	0	0	0	0	0	0	0	0	0	0	0	0	0	0	0	0	0	0	0	0	0	0	0	0	0	0	0	0	0	0	0	0	0	0	0	0	0
OTU223	0	0	0	0	0	0	0	0	0	0	0	0	0	0	0	0	0	0	0	0	0	0	0	11	0	0	0	0	0	0	0	0	0	0	0	0	0	0	0	0	0	0	0	0	0	0	0	0	0
OTU224	0	0	0	0	0	0	0	0	0	0	0	0	0	0	0	0	0	0	0	0	0	0	0	0	0	0	0	0	84	0	0	0	0	0	0	0	0	0	0	0	0	0	0	0	0	0	0	0	0
OTU226	0	0	0	0	0	13	0	0	0	0	0	0	0	0	0	0	0	0	0	0	0	0	0	0	0	0	0	0	0	0	0	0	0	0	0	0	0	0	0	0	0	0	0	0	0	0	0	0	0
OTU227	0	0	0	0	0	0	0	0	0	0	0	0	0	0	0	0	0	0	0	0	0	0	0	0	0	0	0	0	0	0	0	0	0	0	0	0	0	0	0	0	0	0	77	0	0	0	0	0	0
OTU228	0	0	0	0	0	0	0	0	0	0	0	0	8	0	0	0	0	0	0	0	0	0	0	0	0	0	0	0	0	0	0	0	0	0	0	0	0	0	0	0	0	0	0	0	0	0	0	0	0
OTU229	0	0	0	0	0	0	0	0	0	0	0	0	0	0	0	0	0	0	0	0	0	0	0	10	0	0	0	0	0	0	0	0	0	0	0	0	0	0	0	0	0	0	0	0	0	0	0	0	0
OTU23	0	0	0	0	0	0	0	0	0	0	0	0	0	0	0	0	0	0	0	0	0	0	0	0	0	0	0	0	0	0	0	0	0	0	0	0	0	0	0	0	0	0	0	0	0	0	0	0	0
OTU230	0	0	0	0	0	0	0	0	0	0	0	0	0	0	0	0	0	0	0	0	0	0	73	0	0	0	0	0	0	0	0	0	0	0	0	0	0	0	0	0	0	0	0	0	0	0	0	0	0
OTU231	0	0	0	0	0	0	0	0	0	0	0	0	0	0	0	0	0	0	0	0	0	0	0	25	0	0	0	0	0	0	0	0	0	0	0	0	0	0	0	0	0	0	0	0	0	0	0	0	0
OTU234	0	0	0	0	0	0	0	0	0	0	0	0	7	0	0	0	0	0	0	0	0	0	0	0	0	0	0	0	0	0	0	0	0	0	0	0	0	0	0	0	0	0	0	0	0	0	0	0	0
OTU237	0	0	0	0	0	10	0	0	0	0	0	0	0	0	0	0	0	0	0	0	0	0	0	0	0	0	0	0	0	0	0	0	0	0	0	0	0	0	0	0	0	0	0	0	0	0	0	0	0
OTU239	0	0	0	0	0	0	0	37	0	0	0	18	0	0	0	0	0	0	0	0	0	0	0	0	0	0	0	0	0	0	0	0	0	0	0	0	0	0	0	0	0	0	0	0	0	0	0	0	0
OTU24	0	21	3723	3601	113	8	0	0	0	0	0	626	0	6942	0	0	65	0	0	0	0	0	0	0	0	0	0	0	0	0	0	0	0	0	0	0	0	0	0	0	0	0	0	0	0	0	0	0	0
OTU240	0	0	0	0	0	0	0	0	0	0	0	0	0	0	0	0	0	0	0	0	0	0	0	0	0	0	0	0	0	0	0	0	0	0	0	0	0	0	0	0	0	0	0	0	0	0	0	0	0
OTU241	0	0	0	0	0	0	0	0	0	0	0	0	0	0	0	0	0	0	0	0	0	0	0	0	0	0	0	0	0	0	0	0	0	0	0	0	0	0	0	0	0	0	0	0	0	0	0	0	0
OTU243	0	0	0	0	0	0	0	0	0	0	0	0	0	0	0	0	0	0	0	0	0	0	0	0	0	0	0	0	0	0	0	0	0	0	0	0	177	0	0	0	0	0	0	0	0	0	0	0	0
OTU246	0	0	0	0	0	0	0	0	0	0	0	15	0	0	0	0	0	0	0	0	0	0	0	0	0	0	0	0	0	0	0	0	0	0	0	0	0	0	0	0	0	0	0	0	0	0	0	0	0
OTU247	0	0	0	0	0	0	0	0	0	0	0	0	0	0	0	0	0	0	0	0	0	0	0	0	0	0	0	0	0	0	0	0	0	0	0	0	0	0	0	0	0	0	0	0	0	0	0	0	0
OTU248	0	0	0	0	0	0	0	0	0	0	0	0	0	0	0	0	0	0	0	0	0	0	0	0	0	0	0	0	0	0	0	0	0	0	0	0	0	0	0	0	0	0	0	0	0	0	0	0	0
OTU25	0	0	0	0	0	0	0	0	0	0	0	0	0	0	0	0	0	0	0	0	0	0	0	0	0	0	0	0	0	0	0	0	0	0	0	0	0	0	0	0	0	0	0	0	22613	0	0	0	0
OTU250	0	0	0	0	0	0	0	0	0	0	0	0	0	0	0	0	0	0	0	0	0	0	0	0	0	0	0	0	0	0	0	0	0	0	0	0	0	0	0	15	0	0	0	0	0	0	0	0	0
OTU251	0	0	0	11	0	0	0	0	0	0	0	0	0	0	0	0	0	0	0	0	0	0	0	0	0	0	0	0	0	0	0	0	0	0	0	0	0	0	0	0	0	0	0	0	0	0	0	0	0
OTU252	0	0	0	0	0	8	0	0	0	0	0	0	0	0	0	0	0	0	0	0	0	0	0	0	0	0	0	0	0	0	0	0	0	0	0	0	0	0	0	0	0	0	0	0	0	0	0	0	0
OTU253	0	0	0	0	0	0	0	0	0	0	0	0	5	0	0	0	0	0	0	0	0	0	0	0	0	0	0	0	0	0	0	0	0	0	0	0	0	0	0	0	0	0	0	0	0	0	0	0	0
OTU254	0	0	0	0	0	0	0	0	0	0	0	0	0	0	0	0	0	0	0	0	0	0	0	0	0	0	0	0	0	0	0	0	0	0	0	0	0	0	0	0	0	0	0	0	0	0	0	0	0
OTU255	0	0	0	0	0	0	0	0	0	0	0	0	0	0	0	0	0	0	0	0	0	0	0	0	0	0	0	0	0	0	0	0	0	0	0	0	0	0	0	0	0	0	0	0	0	0	0	0	0
OTU256	0	0	0	0	0	15	0	0	0	0	0	0	0	0	0	0	0	0	0	0	0	0	0	0	0	0	0	0	0	0	0	0	0	0	0	0	0	0	0	0	0	0	0	0	0	0	0	0	0
OTU257	0	0	0	0	0	0	0	0	0	0	0	0	0	0	0	0	0	0	0	0	0	0	0	0	0	0	0	0	0	0	0	0	0	0	0	0	0	0	0	0	0	0	0	0	0	0	0	0	0
OTU259	0	0	0	0	0	0	0	0	0	0	0	0	0	0	0	0	26	0	0	0	0	0	0	0	0	0	0	0	35	0	0	0	0	0	0	0	0	0	0	0	0	0	0	0	0	0	0	0	0
OTU26	0	0	0	0	0	0	0	0	0	0	0	0	0	0	0	0	0	0	0	0	0	0	0	0	0	0	0	0	0	0	0	0	0	0	0	0	0	0	0	0	0	0	0	0	0	0	0	0	0
OTU262	0	0	0	0	0	0	0	0	0	0	0	0	0	0	0	0	0	0	0	0	0	0	0	0	0	0	0	0	0	0	0	0	0	0	0	0	0	0	0	0	0	0	0	0	0	0	0	0	0
OTU264	0	0	0	0	0	0	0	0	0	0	0	0	0	0	0	0	0	0	0	0	0	0	0	0	0	0	0	0	42	0	0	0	0	0	0	0	0	0	0	0	0	0	0	0	0	0	0	0	0
OTU265	0	0	0	0	0	0	0	0	0	0	0	0	0	0	0	0	0	0	0	0	0	0	0	0	0	0	0	0	42	0	0	0	0	0	0	0	0	0	0	0	0	0	0	0	0	0	0	0	0
OTU267	0	0	0	0	0	0	0	0	0	0	0	0	0	0	0	0	0	0	0	0	0	0	0	0	0	0	0	0	0	0	0	0	36	0	0	0	0	0	0	0	0	0	0	0	0	0	0	0	0
OTU268	0	0	0	0	0	0	0	0	0	0	0	0	0	0	0	0	15	0	0	0	0	0	0	0	0	0	0	0	0	0	0	0	0	0	0	0	0	0	0	0	0	0	0	0	0	0	0	0	0
OTU269	0	0	0	0	0	0	0	0	0	0	0	0	0	0	0	0	0	0	0	0	0	0	0	0	0	0	0	0	0	0	0	0	0	0	0	0	0	0	0	0	0	0	0	0	0	0	0	0	0
OTU27	0	0	0	0	0	0	0	0	0	0	0	0	0	0	0	0	0	0	0	0	0	0	0	0	0	0	0	0	0	0	0	0	0	0	0	0	0	0	0	12753	0	0	0	0	0	0	0	0	0
OTU270	0	0	0	4	0	0	0	0	0	0	0	0	0	0	0	0	0	0	0	0	0	0	0	0	0	0	0	0	0	0	0	0	0	0	0	0	0	0	0	0	0	0	0	0	0	0	0	0	0
OTU271	0	0	0	0	0	0	0	0	0	0	0	0	0	0	0	0	0	0	0	0	0	0	0	0	0	0	0	0	0	0	0	0	0	0	0	0	0	0	4	0	0	0	0	0	0	0	0	0	0
OTU272	0	0	0	0	0	0	0	0	0	0	0	0	0	0	0	0	0	0	0	0	0	0	0	0	0	0	0	0	0	0	0	0	0	0	0	0	0	0	0	0	0	0	0	0	0	0	0	0	0
OTU273	0	0	0	0	0	0	0	0	0	0	0	0	0	0	0	0	0	0	0	0	0	0	0	0	51	0	0	0	0	0	0	0	0	0	0	0	0	0	0	0	0	0	0	0	0	0	0	0	0
OTU274	0	0	0	0	0	6	0	0	0	0	0	0	0	0	0	0	0	0	0	0	0	0	0	0	0	0	0	0	0	0	0	0	0	0	0	0	0	0	0	0	0	0	0	0	0	0	0	0	0
OTU276	0	0	0	0	0	6	0	0	0	0	0	0	0	0	0	0	0	0	0	0	0	0	0	0	0	0	0	0	0	0	0	0	0	0	0	0	0	0	0	0	0	0	0	0	0	0	0	0	0
OTU277	0	0	0	0	0	0	0	0	0	0	0	0	3	0	0	0	0	0	0	0	0	0	0	0	0	0	0	0	0	0	0	0	0	0	0	0	0	0	0	0	0	0	0	0	0	0	0	0	0
OTU278	0	0	0	0	0	0	0	0	0	0	0	0	3	0	0	0	0	0	0	0	0	0	0	0	0	0	0	0	0	0	0	0	0	0	0	0	0	0	0	0	0	0	0	0	0	0	0	0	0
OTU279	0	0	0	0	0	0	0	0	0	0	0	0	3	0	0	0	0	0	0	0	0	0	0	0	0	0	0	0	0	0	0	0	0	0	0	0	0	0	0	0	0	0	0	0	0	0	0	0	0
OTU28	0	0	0	0	0	0	0	0	0	0	0	0	0	0	0	0	0	0	0	0	0	0	0	0	0	0	0	0	586	0	0	0	16950	0	0	0	0	0	0	0	0	0	0	0	0	0	0	0	0
OTU280	0	0	0	0	0	0	0	0	0	0	0	11	0	0	0	0	0	0	0	0	0	0	0	0	0	0	0	0	0	0	0	0	0	0	0	0	0	0	0	0	0	0	0	0	0	0	0	0	0
OTU282	0	0	0	0	0	0	0	0	0	0	0	0	0	0	0	0	0	0	0	0	0	0	0	0	0	0	0	0	0	0	0	0	0	0	0	0	0	0	0	0	0	0	0	0	0	0	0	0	0
OTU283	0	0	0	0	0	0	0	0	0	0	0	0	0	0	0	0	0	0	0	0	0	0	0	0	0	0	0	0	0	0	0	0	0	0	0	0	0	0	0	0	0	0	0	0	0	0	0	0	0
OTU29	0	0	5433	0	0	0	0	0	0	0	0	0	0	0	0	0	0	0	0	0	0	0	0	0	0	0	0	1016	141	0	0	0	0	0	0	0	0	0	0	0	0	0	0	0	0	0	0	0	0
OTU3	0	0	0	0	0	354	0	2813	0	0	0	0	0	0	2643	0	0	261	0	0	0	0	0	0	0	0	18432	0	0	50000	37377	7415	9485	3661	4214	5256	0	0	0	0	0	0	0	0	0	0	0	0	0
OTU30	0	0	0	0	0	0	0	0	0	0	0	0	0	0	0	0	0	0	0	0	0	0	0	0	0	0	0	0	0	0	2689	0	0	0	1185	0	0	0	0	0	0	0	0	0	0	4566	0	0	0
OTU31	0	0	0	0	0	3076	0	0	8486	0	6138	0	0	0	0	0	0	0	0	0	0	0	0	0	0	0	0	0	0	0	0	0	0	0	1018	0	0	0	0	0	0	0	0	0	0	0	0	0	0
OTU32	0	0	0	0	0	0	0	0	0	24009	0	0	0	0	7853	0	490	0	0	0	0	0	14026	0	0	0	2901	0	0	0	0	0	0	0	0	0	0	0	0	0	0	0	0	0	0	0	0	0	0
OTU33	0	0	0	0	0	0	0	0	0	0	0	0	0	0	0	0	0	0	0	0	0	0	0	0	0	0	0	0	0	0	0	0	0	0	0	0	0	0	0	0	0	0	0	0	0	0	0	0	0
OTU34	0	0	0	0	0	0	0	0	0	0	0	0	0	0	0	0	0	0	0	0	0	0	0	0	0	0	0	0	0	0	0	0	0	0	0	0	0	0	0	0	0	0	0	0	0	0	0	0	0
OTU35	0	0	0	0	0	0	0	0	0	0	0	0	0	0	0	0	0	0	0	0	0	0	0	0	2859	0	0	0	0	0	0	0	0	0	0	0	0	0	0	0	0	0	0	0	0	0	0	0	0
OTU36	0	0	0	0	0	0	0	0	0	0	0	0	0	0	0	0	0	0	0	0	0	0	0	0	0	0	0	0	0	0	0	0	0	0	0	0	0	0	0	0	0	0	0	0	0	0	0	0	0
OTU37	0	0	0	0	0	0	0	4405	0	0	18803	0	0	0	0	0	0	0	0	0	0	0	0	0	0	0	0	0	0	0	0	0	0	0	1835	0	0	0	0	0	0	0	0	0	0	0	0	0	0
OTU38	0	0	0	0	0	0	0	0	0	0	0	0	0	0	0	0	0	0	0	0	0	0	0	0	0	0	0	0	0	0	0	0	0	0	0	0	0	2122	1153	256	0	0	0	0	0	0	0	0	0
OTU39	0	0	0	0	0	0	0	0	0	0	0	0	0	0	0	0	0	0	0	0	0	0	0	0	0	0	0	0	0	0	0	0	0	20872	0	0	0	0	0	0	0	0	0	0	0	0	0	0	0
OTU4	0	0	0	0	0	0	0	0	0	0	0	0	29466	0	0	0	91	0	0	0	0	15695	0	0	0	0	0	0	0	0	3518	0	0	0	0	0	0	0	0	0	0	0	0	0	0	0	0	0	0
OTU40	0	0	0	0	0	0	0	0	0	0	1514	0	0	0	0	0	0	0	0	0	0	0	0	0	0	0	0	0	0	0	0	0	0	0	0	0	0	0	0	0	0	0	0	0	0	0	0	0	0
OTU41	0	0	0	0	0	541	0	0	0	0	0	0	5542	0	0	6756	0	0	0	0	0	0	0	0	0	0	0	0	0	0	0	0	0	0	0	0	0	0	0	0	0	0	0	0	0	0	0	0	0
OTU42	0	0	0	0	0	0	0	0	0	0	0	0	0	0	0	0	0	0	0	0	0	0	0	0	0	0	0	0	0	0	0	0	0	0	0	0	0	0	0	0	0	0	0	0	0	0	0	0	0
OTU43	0	0	0	0	0	0	0	0	0	0	0	0	0	0	0	0	0	0	0	0	0	0	0	0	0	0	0	0	0	0	0	8943	0	0	0	0	0	0	0	0	0	0	0	0	0	0	0	0	0
OTU44	0	0	0	0	0	0	0	12545	2857	0	1469	0	0	0	0	7957	0	0	0	0	0	0	0	0	0	0	0	0	0	0	383	0	0	0	3398	0	0	0	0	0	0	0	0	0	0	0	0	0	0
OTU45	0	0	0	0	0	0	0	0	0	0	0	0	0	0	0	0	0	0	0	0	0	0	0	0	0	5684	0	0	0	0	0	0	0	0	7867	0	20208	0	0	0	0	0	0	0	0	0	0	0	0
OTU46	0	0	0	0	0	0	0	0	0	0	0	0	0	0	0	0	0	0	0	0	0	0	0	0	0	0	0	0	0	0	0	0	0	0	0	0	0	0	0	0	0	0	0	0	0	0	0	0	0
OTU47	0	0	0	0	0	0	0	0	0	0	0	0	0	0	0	0	0	0	0	0	0	0	0	0	0	0	0	0	0	0	0	0	0	0	0	0	0	0	0	0	0	0	0	0	0	0	0	0	0
OTU48	0	0	0	0	0	0	0	0	0	0	0	0	0	0	0	0	0	0	0	0	0	0	0	0	0	0	0	0	0	0	0	0	0	0	0	0	0	0	0	0	0	0	0	0	0	0	0	0	0
OTU49	0	0	0	0	0	0	0	0	0	0	0	0	0	0	0	0	0	0	0	0	0	0	0	20	0	0	0	0	0	0	0	0	0	0	0	44743	0	0	0	0	0	0	0	0	0	0	0	0	0
OTU5	0	0	0	0	0	0	0	0	0	0	0	0	0	0	0	0	0	0	0	0	0	0	0	14289	0	42535	0	0	0	0	0	0	0	25466	0	0	27445	0	0	0	0	0	0	0	0	0	0	0	0
OTU50	0	0	0	0	0	0	0	0	0	0	0	0	0	0	0	0	0	0	0	0	0	0	0	0	0	0	0	0	0	0	0	0	0	0	0	0	0	0	2257	0	0	0	0	0	4554	0	0	0	0
OTU51	0	0	0	0	0	0	0	0	0	0	0	0	0	0	0	0	0	0	0	9211	0	0	0	0	0	0	0	0	0	0	0	0	0	0	27168	0	0	0	0	0	0	0	0	0	0	0	0	0	0
OTU52	0	0	0	0	0	0	0	0	0	0	0	0	0	0	0	0	0	0	0	0	0	0	0	0	0	0	0	0	0	0	0	0	0	0	0	0	0	0	0	0	0	27771	0	0	0	0	0	0	0
OTU53	0	0	0	0	0	0	0	0	0	0	0	0	0	0	0	0	0	0	0	0	0	0	0	0	0	0	0	0	0	0	0	0	0	0	0	0	0	0	5415	0	0	0	5510	0	0	0	0	0	0
OTU54	0	0	0	0	0	0	0	0	0	0	0	0	0	0	17005	0	0	0	0	0	0	0	0	0	0	0	0	0	0	0	0	0	0	0	0	0	0	0	0	0	0	0	0	0	0	0	0	0	0
OTU55	0	0	0	0	0	0	0	0	0	0	0	0	0	0	0	0	0	0	0	0	0	0	0	0	0	0	0	0	0	0	0	0	0	0	0	0	0	0	0	0	0	0	0	0	0	0	0	0	0
OTU56	0	0	0	0	0	0	0	0	0	0	0	0	0	0	0	0	0	0	0	0	0	0	0	0	0	0	0	0	0	0	0	0	0	0	0	0	0	0	807	0	215	0	0	0	0	0	0	0	0
OTU57	0	0	0	0	0	0	0	0	0	0	0	0	0	0	0	0	0	0	0	0	0	0	0	0	0	0	0	0	0	0	0	0	0	0	0	0	0	0	0	0	0	0	626	0	0	0	0	0	0
OTU58	0	0	0	0	0	0	0	0	0	0	0	0	0	0	0	0	0	0	0	0	0	0	11387	0	0	0	0	0	0	0	0	0	0	0	0	0	0	0	0	0	0	0	0	0	0	0	0	0	0
OTU59	0	0	0	0	0	0	0	0	0	0	0	0	949	0	0	22972	0	0	0	0	0	0	0	0	0	0	0	0	0	0	0	0	0	0	0	0	0	0	0	0	545	0	0	0	0	0	0	0	0
OTU6	0	0	0	0	0	0	0	0	0	0	0	0	0	0	0	0	0	0	0	0	0	0	0	0	0	0	0	0	0	0	0	0	0	0	0	0	0	41379	37167	7463	43459	15766	3012	0	0	0	0	0	0
OTU60	0	0	0	0	0	0	0	0	0	0	0	0	0	0	0	0	0	0	0	0	0	0	0	0	0	0	0	0	0	0	0	0	0	0	0	0	0	0	0	0	0	0	0	0	0	0	0	0	0
OTU61	0	0	0	0	0	0	0	0	0	0	0	0	0	0	0	0	0	0	0	0	0	0	0	0	0	0	0	0	0	0	0	0	12895	0	0	0	0	0	0	0	0	0	0	0	0	0	0	0	0
OTU62	0	0	0	2717	0	0	0	0	0	0	0	0	0	0	0	0	0	0	0	0	0	0	0	0	0	0	0	0	0	0	0	0	0	0	0	0	0	0	0	0	0	0	0	0	0	0	0	0	0
OTU63	0	0	0	0	0	0	0	0	0	0	0	0	0	0	0	0	0	0	0	0	0	0	0	0	0	0	0	0	0	0	0	0	0	0	0	0	0	0	0	2738	0	861	0	0	0	0	0	0	0
OTU64	0	0	0	0	0	0	0	0	0	0	0	0	0	0	0	0	0	0	0	0	0	0	0	0	19571	0	0	0	0	0	0	0	0	0	0	0	0	0	0	0	0	0	0	0	0	0	0	0	0
OTU65	0	0	0	0	0	0	0	0	0	0	0	0	0	0	0	0	0	0	0	0	0	0	0	0	0	0	0	0	0	0	0	0	0	0	0	0	0	0	0	0	0	0	0	0	0	0	0	0	0
OTU66	0	0	0	0	0	0	0	0	0	0	0	0	0	0	0	0	0	0	0	0	0	0	0	0	0	0	0	0	0	0	0	0	0	0	0	0	0	0	0	0	0	0	0	0	0	0	0	0	0
OTU67	0	0	0	0	0	0	0	0	0	0	0	0	0	0	0	0	0	0	0	0	0	0	4803	0	0	0	0	0	0	0	0	0	0	0	0	0	0	0	0	0	0	0	0	0	0	0	0	0	0
OTU68	0	0	0	0	0	0	0	0	0	0	0	0	0	0	14091	0	0	0	0	0	0	0	0	0	0	0	0	0	0	0	0	0	0	0	0	0	0	0	0	0	0	0	0	0	0	0	0	0	0
OTU69	0	0	0	0	0	0	0	0	0	0	0	0	0	0	0	0	0	0	0	0	0	0	0	0	0	0	0	0	0	0	0	0	0	0	0	0	0	4552	86	0	1557	0	0	1632	0	0	0	0	0
OTU7	0	0	0	0	0	0	0	0	0	0	0	0	0	0	0	0	0	0	0	0	0	0	0	0	0	0	0	0	0	0	0	0	0	0	0	0	0	1859	0	26349	0	210	886	48367	4534	0	0	0	0
OTU70	0	0	0	0	0	0	0	0	0	0	0	0	0	0	0	0	0	0	0	0	0	0	0	0	0	0	0	0	0	0	0	0	0	0	0	0	0	0	0	0	0	0	0	0	0	0	0	0	0
OTU71	0	0	0	0	0	0	0	0	0	0	0	0	0	0	0	0	0	0	0	0	0	0	0	0	0	0	0	0	0	0	0	0	0	0	0	0	0	0	0	0	0	0	0	0	0	0	0	0	0
OTU72	0	0	0	0	0	0	0	0	0	0	0	0	0	0	0	0	0	0	0	0	0	0	0	0	0	0	0	0	0	0	0	0	0	0	0	0	0	0	0	0	0	0	0	0	0	0	0	0	0
OTU73	0	0	0	0	0	0	0	0	0	0	0	0	0	0	0	0	0	0	0	0	0	0	0	0	0	0	0	0	0	0	0	0	0	0	0	0	0	0	0	0	0	0	0	0	0	0	0	0	0
OTU74	0	0	0	0	0	2408	0	0	0	0	0	0	0	0	0	0	0	0	0	0	0	0	0	0	0	0	0	0	0	0	0	0	0	0	0	0	0	0	0	0	0	0	0	0	0	0	0	0	0
OTU75	0	0	0	0	0	0	0	0	0	0	3857	0	0	0	0	0	0	0	0	0	0	0	0	0	0	0	0	0	0	0	0	0	0	0	0	0	0	0	0	0	0	0	0	0	0	0	0	0	0
OTU77	0	0	0	0	0	0	0	0	0	0	0	0	0	0	0	0	67	28683	0	0	0	0	0	0	0	0	0	0	0	0	0	0	0	0	0	0	0	0	0	0	0	0	0	0	0	0	0	0	0
OTU78	0	0	0	0	0	0	0	0	1876	0	0	0	0	0	8006	0	0	0	0	0	0	0	0	0	0	0	0	0	0	0	314	0	0	0	0	0	0	0	0	0	0	0	0	0	0	0	0	0	0
OTU79	0	0	0	0	0	0	0	0	0	0	0	0	0	0	0	0	0	0	0	0	0	0	0	0	0	0	0	0	0	0	0	0	0	0	0	0	0	0	0	0	0	0	0	0	0	0	0	0	0
OTU8	0	0	0	0	0	13236	0	0	33681	0	0	15	0	0	0	0	0	0	0	0	0	0	0	19334	0	0	0	0	35	0	0	0	0	0	0	0	0	0	0	0	0	0	0	0	0	6490	0	0	0
OTU80	0	0	0	0	0	0	0	0	0	0	0	0	798	0	0	0	0	0	0	0	0	0	0	0	0	0	0	0	0	0	0	0	0	0	0	0	0	0	0	0	0	0	0	0	0	0	0	0	0
OTU82	0	0	0	0	0	0	0	0	0	0	0	0	0	0	0	0	0	0	0	0	0	0	0	0	0	0	0	0	0	0	0	0	0	0	0	0	0	0	0	0	0	0	0	0	0	0	0	0	0
OTU83	0	0	0	0	0	0	0	0	0	0	0	0	0	0	0	0	0	0	0	0	0	0	0	0	0	0	0	0	0	0	0	0	0	0	0	0	0	0	0	0	0	0	0	0	0	0	0	0	0
OTU84	0	0	0	0	0	0	0	0	0	0	0	0	0	0	0	0	0	0	0	0	0	0	0	0	0	0	0	0	0	0	0	0	0	0	0	0	0	0	0	0	0	0	0	0	0	0	0	0	0
OTU85	0	0	0	0	0	0	0	0	0	0	0	0	0	0	0	0	0	6394	0	0	0	0	0	0	0	0	0	0	0	0	0	0	0	0	0	0	0	0	0	0	0	0	0	0	0	0	0	0	0
OTU86	0	0	0	0	0	977	0	0	0	0	0	0	0	0	0	0	0	1757	0	0	0	0	0	0	0	0	0	0	0	0	0	0	0	0	0	0	0	0	0	0	0	0	0	0	0	0	0	0	0
OTU87	0	0	0	0	0	0	0	0	0	0	0	0	0	0	0	0	0	0	0	0	0	0	0	0	0	0	0	0	0	0	0	0	0	0	0	0	0	0	0	0	0	0	0	0	0	0	0	0	0
OTU89	0	0	0	0	0	0	0	0	0	0	0	0	0	0	0	0	0	0	0	0	0	0	0	0	0	0	0	0	0	0	0	0	0	0	0	0	0	0	0	0	0	0	0	0	690	0	0	0	0
OTU9	0	0	0	0	0	0	0	0	0	0	0	0	0	0	0	0	0	0	0	0	0	0	0	0	0	0	0	0	0	0	0	0	0	0	0	0	0	0	0	0	0	0	0	0	0	0	50000	50000	0
OTU90	0	0	0	0	0	0	0	0	0	0	1645	0	0	0	0	0	0	0	0	0	0	0	0	0	0	0	0	0	0	0	0	0	0	0	0	0	0	0	0	0	0	0	0	0	0	0	0	0	0
OTU92	0	0	0	0	0	0	0	0	0	0	638	0	0	0	0	0	0	0	0	0	0	0	0	0	0	0	0	0	0	0	0	0	0	0	1747	0	0	0	0	0	0	0	0	0	0	10078	0	0	0
OTU94	0	0	0	0	0	0	0	0	0	0	0	0	0	0	0	0	0	0	0	0	0	0	0	0	0	0	0	0	0	0	0	0	0	0	0	0	0	0	0	0	0	0	2188	0	0	0	0	0	0
OTU95	0	0	0	0	0	0	0	0	0	0	0	0	0	0	0	0	0	3664	0	0	0	0	0	0	0	0	0	0	0	0	0	0	0	0	0	0	0	0	0	0	0	0	0	0	0	0	0	0	0
OTU96	0	0	0	0	0	0	0	0	0	0	0	0	0	0	0	0	0	2019	0	0	0	0	0	0	0	0	4632	0	0	0	368	0	0	0	526	0	0	0	0	0	0	0	0	0	0	0	0	0	0
OTU98	0	0	0	0	0	0	0	0	0	0	0	0	0	0	0	0	0	0	0	0	0	0	0	0	0	0	0	0	0	0	0	0	0	0	0	0	0	0	0	0	0	0	0	0	0	21950	0	0	0
OTU99	0	0	0	0	0	0	0	0	0	0	0	0	0	0	0	0	0	0	0	0	0	0	0	0	0	0	0	0	0	0	0	0	0	0	0	0	0	0	0	0	2801	0	0	0	0	0	0	0	0
[truncated: 51 more columns]

[truncated: 2 more sheets: Table S10, Table S11]
