# Supplementary material for: Diet components associated with specific bacterial taxa shape overall gut community compositions in omnivorous African viverrids
Source: Ecol Evol. 2024 Jul 11;14(7):e11486. doi: 10.1002/ece3.11486 (PMC11239323; doi:10.1002/ece3.11486)
Supplement: Supplementary file 3 — Table S12. [file ECE3-14-e11486-s003.xlsx]

## Sheet: Tab1_C_civetta_inverterbrates
ASV	Bacterial taxa	Dietary order	Correlation	Pvalue	AdjPvalue	Significance
V296	k__Bacteria|p__Actinobacteriota|c__Actinobacteria|o__Micrococcales|f__Intrasporangiaceae|g__Knoellia	A_Spirostreptida	0.720282	0.00110972	0.0457362	*
V626	k__Bacteria|p__Spirochaetota|c__Spirochaetia|o__Spirochaetales|f__Spirochaetaceae|g__Treponema	B_Scolopendromorpha	0.760038	0.000399158	0.0121218	*
V766	k__Bacteria|p__Firmicutes|c__Negativicutes|o__Veillonellales-Selenomonadales|f__Selenomonadaceae|g__Anaerovibrio	B_Scolopendromorpha	0.742644	0.000638303	0.0175381	*
V921	k__Bacteria|p__Firmicutes|c__Clostridia|o__Oscillospirales|f__Oscillospiraceae|g__UCG-003	B_Scolopendromorpha	0.755491	0.000452912	0.0130665	*
V924	k__Bacteria|p__Firmicutes|c__Bacilli|o__Erysipelotrichales|f__Erysipelotrichaceae|g__Erysipelotrichaceae UCG-006	B_Scolopendromorpha	0.724421	0.00100566	0.0263758	*
V2482	k__Bacteria|p__Firmicutes|c__Clostridia|o__Peptostreptococcales-Tissierellales|f__Anaerovoracaceae|g__Family XIII AD3011 group	E_Coleoptera	0.721532	0.00107741	0.0177618	*
V2610	k__Bacteria|p__Actinobacteriota|c__Actinobacteria|o__Pseudonocardiales|f__Pseudonocardiaceae|g__Actinomycetospora	E_Coleoptera	0.697203	0.00186606	0.0291004	*
V2645	k__Bacteria|p__Firmicutes|c__Clostridia|o__Oscillospirales|f__Oscillospiraceae|g__UCG-002	E_Coleoptera	0.707544	0.00148716	0.0238359	*
V2667	k__Bacteria|p__Firmicutes|c__Bacilli|o__Erysipelotrichales|f__Erysipelotrichaceae|g__Solobacterium	E_Coleoptera	0.672233	0.00311501	0.047299	*
V2674	k__Bacteria|p__Firmicutes|c__Clostridia|o__Lachnospirales|f__Lachnospiraceae|g__Acetitomaculum	E_Coleoptera	0.729371	0.00089195	0.0151369	*
V4444	k__Bacteria|p__Firmicutes|c__Clostridia|o__Lachnospirales|f__Lachnospiraceae|g__Anaerostignum	H_Orthoptera	0.810546	7.95e-05	0.0452972	*
V4536	k__Bacteria|p__Actinobacteriota|c__Rubrobacteria|o__Rubrobacterales|f__Rubrobacteriaceae|g__Rubrobacter	H_Orthoptera	0.790833	0.000157009	0.0452972	*
V4726	k__Bacteria|p__Proteobacteria|c__Alphaproteobacteria|o__Rhizobiales|f__Rhizobiaceae|g__Allorhizobium-Neorhizobium-Pararhizobium-Rhizobium	I_Lepidoptera	0.806209	9.29e-05	0.0268049	*
V5265	k__Bacteria|p__Proteobacteria|c__Gammaproteobacteria|o__Enterobacterales|f__Morganellaceae|g__Providencia	J_Hemiptera	0.729027	0.000899482	0.0101765	*
V5465	k__Bacteria|p__Planctomycetota|c__Planctomycetes|o__Planctomycetales|f__Rubinisphaeraceae|g__SH-PL14	J_Hemiptera	0.648429	0.00487012	0.0492993	*
V5477	k__Bacteria|p__Actinobacteriota|c__Thermoleophilia|o__Solirubrobacterales|f__Solirubrobacteraceae|g__Solirubrobacter	J_Hemiptera	0.706112	0.00153547	0.0164067	*
V5511	k__Bacteria|p__Actinobacteriota|c__Thermoleophilia|o__Gaiellales|f__Gaiellaceae|g__Gaiella	J_Hemiptera	0.712787	0.00132074	0.0143786	*
V5564	k__Bacteria|p__Proteobacteria|c__Alphaproteobacteria|o__Rhizobiales|f__Beijerinckiaceae|g__Bosea	J_Hemiptera	0.69021	0.00216458	0.0225079	*
V5707	k__Bacteria|p__Verrucomicrobiota|c__Verrucomicrobiae|o__Opitutales|f__Opitutaceae|g__Opitutus	J_Hemiptera	0.689772	0.00218447	0.0225079	*
V5740	k__Bacteria|p__Myxococcota|c__Polyangia|o__Nannocystales|f__Nannocystaceae|g__Nannocystis	J_Hemiptera	0.722	0.00106551	0.011823	*
V5935	k__Bacteria|p__Firmicutes|c__Clostridia|o__Lachnospirales|f__Lachnospiraceae|g__Shuttleworthia	K_Hymenoptera	0.758053	0.000421933	0.0347794	*
V6043	k__Bacteria|p__Bacteroidota|c__Bacteroidia|o__Bacteroidales|f__Prevotellaceae|g__Prevotella_7	K_Hymenoptera	0.760263	0.000396643	0.0347794	*
V6089	k__Bacteria|p__Firmicutes|c__Clostridia|o__Peptostreptococcales-Tissierellales|f__Anaerovoracaceae|g__Family XIII UCG-001	K_Hymenoptera	0.751125	0.000510068	0.0367886	*
V6208	k__Bacteria|p__Firmicutes|c__Clostridia|o__Lachnospirales|f__Lachnospiraceae|g__Lachnospiraceae UCG-002	K_Hymenoptera	0.765532	0.000341403	0.0347794	*
V6232	k__Bacteria|p__Firmicutes|c__Bacilli|o__Erysipelotrichales|f__Erysipelatoclostridiaceae|g__Catenibacterium	K_Hymenoptera	0.765532	0.000341403	0.0347794	*
V6258	k__Bacteria|p__Proteobacteria|c__Gammaproteobacteria|o__Methylococcales|f__Methylococcaceae|g__Methyloparacoccus	K_Hymenoptera	0.765532	0.000341403	0.0347794	*
V6299	k__Bacteria|p__Firmicutes|c__Clostridia|o__Peptostreptococcales-Tissierellales|f__Anaerovoracaceae|g__Mogibacterium	K_Hymenoptera	0.765532	0.000341403	0.0347794	*
V6336	k__Bacteria|p__Acidobacteriota|c__Acidobacteriae|o__Bryobacterales|f__Bryobacteraceae|g__Bryobacter	K_Hymenoptera	0.765532	0.000341403	0.0347794	*
V239	k__Bacteria|p__Firmicutes|c__Clostridia|o__Clostridiales|f__Clostridiaceae|g__Clostridium sensu stricto 11	A_Spirostreptida	0.810906	7.84e-05	0.00348117	**
V629	k__Bacteria|p__Bacteroidota|c__Bacteroidia|o__Flavobacteriales|f__Weeksellaceae|g__Chishuiella	B_Scolopendromorpha	0.810159	8.06e-05	0.00366431	**
V679	k__Bacteria|p__Firmicutes|c__Bacilli|o__Erysipelotrichales|f__Erysipelotrichaceae|g__Erysipelothrix	B_Scolopendromorpha	0.79221	0.000150067	0.00481048	**
V692	k__Bacteria|p__Proteobacteria|c__Gammaproteobacteria|o__Burkholderiales|f__Comamonadaceae|g__Comamonas	B_Scolopendromorpha	0.807398	8.9e-05	0.00366431	**
V696	k__Bacteria|p__Firmicutes|c__Clostridia|o__Lachnospirales|f__Lachnospiraceae|g__Cellulosilyticum	B_Scolopendromorpha	0.801649	0.00010906	0.00393298	**
V736	k__Bacteria|p__Proteobacteria|c__Gammaproteobacteria|o__Burkholderiales|f__Neisseriaceae|g__Vitreoscilla	B_Scolopendromorpha	0.808877	8.44e-05	0.00366431	**
V750	k__Bacteria|p__Proteobacteria|c__Gammaproteobacteria|o__Xanthomonadales|f__Xanthomonadaceae|g__Stenotrophomonas	B_Scolopendromorpha	0.805506	9.53e-05	0.00366431	**
V772	k__Bacteria|p__Firmicutes|c__Clostridia|o__Lachnospirales|f__Lachnospiraceae|g__Anaerosporobacter	B_Scolopendromorpha	0.794579	0.000138724	0.00470847	**
V784	k__Bacteria|p__Actinobacteriota|c__Actinobacteria|o__Micrococcales|f__|g__Timonella	B_Scolopendromorpha	0.810686	7.91e-05	0.00366431	**
V790	k__Bacteria|p__Firmicutes|c__Clostridia|o__Lachnospirales|f__Lachnospiraceae|g__Lachnospiraceae UCG-003	B_Scolopendromorpha	0.810686	7.91e-05	0.00366431	**
V839	k__Bacteria|p__Proteobacteria|c__Alphaproteobacteria|o__Rhodobacterales|f__Rhodobacteraceae|g__Ketogulonicigenium	B_Scolopendromorpha	0.810686	7.91e-05	0.00366431	**
V922	k__Bacteria|p__Bacteroidota|c__Bacteroidia|o__Flavobacteriales|f__Flavobacteriaceae|g__Myroides	B_Scolopendromorpha	0.810686	7.91e-05	0.00366431	**
V932	k__Bacteria|p__Bacteroidota|c__Bacteroidia|o__Flavobacteriales|f__Weeksellaceae|g__Empedobacter	B_Scolopendromorpha	0.810686	7.91e-05	0.00366431	**
V964	k__Bacteria|p__Proteobacteria|c__Gammaproteobacteria|o__Burkholderiales|f__Comamonadaceae|g__Lampropedia	B_Scolopendromorpha	0.810686	7.91e-05	0.00366431	**
V988	k__Bacteria|p__Proteobacteria|c__Gammaproteobacteria|o__Enterobacterales|f__Pasteurellaceae|g__Rodentibacter	B_Scolopendromorpha	0.810686	7.91e-05	0.00366431	**
V1024	k__Bacteria|p__Actinobacteriota|c__Actinobacteria|o__Micrococcales|f__Micrococcaceae|g__Paenarthrobacter	B_Scolopendromorpha	0.810686	7.91e-05	0.00366431	**
V1061	k__Bacteria|p__Proteobacteria|c__Alphaproteobacteria|o__Rhodobacterales|f__Rhodobacteraceae|g__Paenirhodobacter	B_Scolopendromorpha	0.810686	7.91e-05	0.00366431	**
V1105	k__Bacteria|p__Proteobacteria|c__Alphaproteobacteria|o__Rhizobiales|f__Rhizobiaceae|g__Brucella	B_Scolopendromorpha	0.810686	7.91e-05	0.00366431	**
V1137	k__Bacteria|p__Acidobacteriota|c__Thermoanaerobaculia|o__Thermoanaerobaculales|f__Thermoanaerobaculaceae|g__Subgroup 10	B_Scolopendromorpha	0.810686	7.91e-05	0.00366431	**
V2340	k__Bacteria|p__Firmicutes|c__Bacilli|o__Bacillales|f__Planococcaceae|g__Caryophanon	E_Coleoptera	0.800761	0.000112463	0.00216303	**
V2488	k__Bacteria|p__Firmicutes|c__Clostridia|o__Lachnospirales|f__Lachnospiraceae|g__Lachnospiraceae UCG-001	E_Coleoptera	0.790466	0.000158906	0.0029577	**
V2697	k__Bacteria|p__Firmicutes|c__Clostridia|o__Lachnospirales|f__Lachnospiraceae|g__Lachnospiraceae NK3A20 group	E_Coleoptera	0.810226	8.04e-05	0.00159969	**
V2735	k__Bacteria|p__Proteobacteria|c__Alphaproteobacteria|o__Rhizobiales|f__Devosiaceae|g__Pelagibacterium	E_Coleoptera	0.773561	0.000269647	0.00486207	**
V2772	k__Bacteria|p__Myxococcota|c__Polyangia|o__Haliangiales|f__Haliangiaceae|g__Haliangium	E_Coleoptera	0.765846	0.000338321	0.0059155	**
V4627	k__Bacteria|p__Proteobacteria|c__Gammaproteobacteria|o__Burkholderiales|f__Sutterellaceae|g__Sutterella	I_Lepidoptera	0.880208	3.16e-06	0.00182321	**
V5257	k__Bacteria|p__Proteobacteria|c__Gammaproteobacteria|o__Enterobacterales|f__Enterobacteriaceae|g__Pseudocitrobacter	J_Hemiptera	0.78967	0.000163081	0.00200208	**
V5476	k__Bacteria|p__Proteobacteria|c__Gammaproteobacteria|o__Burkholderiales|f__Neisseriaceae|g__Conchiformibius	J_Hemiptera	0.787534	0.000174746	0.0021006	**
V5500	k__Bacteria|p__Proteobacteria|c__Alphaproteobacteria|o__Rhizobiales|f__Xanthobacteraceae|g__Bradyrhizobium	J_Hemiptera	0.811297	7.73e-05	0.0010139	**
V5554	k__Bacteria|p__Actinobacteriota|c__Actinobacteria|o__Micrococcales|f__Microbacteriaceae|g__Agromyces	J_Hemiptera	0.75515	0.000457174	0.00538346	**
V5641	k__Bacteria|p__Proteobacteria|c__Alphaproteobacteria|o__Dongiales|f__Dongiaceae|g__Dongia	J_Hemiptera	0.796823	0.000128653	0.00161375	**
V5678	k__Bacteria|p__Planctomycetota|c__Planctomycetes|o__Pirellulales|f__Pirellulaceae|g__Rhodopirellula	J_Hemiptera	0.744288	0.00061155	0.00705729	**
V5717	k__Bacteria|p__Verrucomicrobiota|c__Chlamydiae|o__Chlamydiales|f__Parachlamydiaceae|g__Candidatus Protochlamydia	J_Hemiptera	0.798776	0.000120394	0.00154372	**
V219	k__Bacteria|p__Actinobacteriota|c__Actinobacteria|o__Pseudonocardiales|f__Pseudonocardiaceae|g__Pseudonocardia	A_Spirostreptida	0.973132	5.62e-11	3.24e-09	***
V227	k__Bacteria|p__Proteobacteria|c__Gammaproteobacteria|o__Enterobacterales|f__Enterobacteriaceae|g__Shimwellia	A_Spirostreptida	1	0	0	***
V268	k__Bacteria|p__Firmicutes|c__Clostridia|o__Oscillospirales|f__Ruminococcaceae|g__Fournierella	A_Spirostreptida	0.869777	5.73e-06	0.000275371	***
V390	k__Bacteria|p__Actinobacteriota|c__Actinobacteria|o__Micrococcales|f__Microbacteriaceae|g__Frigoribacterium	A_Spirostreptida	1	0	0	***
V426	k__Bacteria|p__Actinobacteriota|c__Actinobacteria|o__Micrococcales|f__Micrococcaceae|g__Kocuria	A_Spirostreptida	0.946123	9.6e-09	5.03e-07	***
V428	k__Bacteria|p__Firmicutes|c__Clostridia|o__Lachnospirales|f__Lachnospiraceae|g__Herbinix	A_Spirostreptida	1	0	0	***
V436	k__Bacteria|p__Proteobacteria|c__Gammaproteobacteria|o__Burkholderiales|f__Rhodocyclaceae|g__Uliginosibacterium	A_Spirostreptida	0.987884	1.49e-13	9.58e-12	***
V456	k__Bacteria|p__Actinobacteriota|c__Actinobacteria|o__Micrococcales|f__Micrococcaceae|g__Rothia	A_Spirostreptida	1	0	0	***
V479	k__Bacteria|p__Proteobacteria|c__Alphaproteobacteria|o__Rhizobiales|f__Xanthobacteraceae|g__Pseudolabrys	A_Spirostreptida	1	0	0	***
V526	k__Bacteria|p__Proteobacteria|c__Alphaproteobacteria|o__Azospirillales|f__Inquilinaceae|g__Inquilinus	A_Spirostreptida	1	0	0	***
V544	k__Bacteria|p__Actinobacteriota|c__Actinobacteria|o__Frankiales|f__Geodermatophilaceae|g__Klenkia	A_Spirostreptida	1	3.04e-115	2.2e-113	***
V545	k__Bacteria|p__Proteobacteria|c__Alphaproteobacteria|o__Rhizobiales|f__Rhizobiaceae|g__Falsochrobactrum	A_Spirostreptida	1	3.04e-115	2.2e-113	***
V2318	k__Bacteria|p__Firmicutes|c__Bacilli|o__Bacillales|f__Planococcaceae|g__Kurthia	E_Coleoptera	0.823641	4.84e-05	0.000996612	***
V2373	k__Bacteria|p__Firmicutes|c__Clostridia|o__Lachnospirales|f__Lachnospiraceae|g__Marvinbryantia	E_Coleoptera	0.892388	1.47e-06	4.23e-05	***
V2383	k__Bacteria|p__Firmicutes|c__Clostridia|o__Oscillospirales|f__Ruminococcaceae|g__Subdoligranulum	E_Coleoptera	0.878568	3.48e-06	8.37e-05	***
V2445	k__Bacteria|p__Firmicutes|c__Bacilli|o__Lactobacillales|f__Lactobacillaceae|g__Pediococcus	E_Coleoptera	0.913579	3.02e-07	1.02e-05	***
V2464	k__Bacteria|p__Firmicutes|c__Clostridia|o__Peptostreptococcales-Tissierellales|f__Peptostreptococcaceae|g__Intestinibacter	E_Coleoptera	0.907532	4.92e-07	1.58e-05	***
V2468	k__Bacteria|p__Firmicutes|c__Clostridia|o__Lachnospirales|f__Lachnospiraceae|g__Eisenbergiella	E_Coleoptera	0.903912	6.49e-07	1.97e-05	***
V2485	k__Bacteria|p__Firmicutes|c__Clostridia|o__Lachnospirales|f__Lachnospiraceae|g__[Eubacterium] hallii group	E_Coleoptera	0.880431	3.12e-06	7.82e-05	***
V2567	k__Bacteria|p__Firmicutes|c__Bacilli|o__Bacillales|f__Bacillaceae|g__Bacillus	E_Coleoptera	0.885374	2.31e-06	6.34e-05	***
V2593	k__Bacteria|p__Firmicutes|c__Clostridia|o__Lachnospirales|f__Lachnospiraceae|g__Oribacterium	E_Coleoptera	0.876919	3.83e-06	8.85e-05	***
V2619	k__Bacteria|p__Bacteroidota|c__Bacteroidia|o__Bacteroidales|f__Dysgonomonadaceae|g__Proteiniphilum	E_Coleoptera	0.918544	1.96e-07	7.08e-06	***
V2648	k__Bacteria|p__Firmicutes|c__Clostridia|o__Lachnospirales|f__Lachnospiraceae|g__Lachnospiraceae FCS020 group	E_Coleoptera	0.833853	3.19e-05	0.000681852	***
V2688	k__Bacteria|p__Proteobacteria|c__Gammaproteobacteria|o__Legionellales|f__Legionellaceae|g__Legionella	E_Coleoptera	0.936114	3.34e-08	7.08e-06	***
V2699	k__Bacteria|p__Proteobacteria|c__Alphaproteobacteria|o__Rhizobiales|f__Beijerinckiaceae|g__Methylocystis	E_Coleoptera	0.884269	2.47e-06	6.48e-05	***
V2715	k__Bacteria|p__Firmicutes|c__Clostridia|o__Peptostreptococcales-Tissierellales|f__Family XI|g__Anaerosphaera	E_Coleoptera	0.918544	1.96e-07	7.08e-06	***
V2743	k__Bacteria|p__Bacteroidota|c__Bacteroidia|o__Bacteroidales|f__Prevotellaceae|g__Prevotellaceae NK3B31 group	E_Coleoptera	0.918544	1.96e-07	7.08e-06	***
V2754	k__Bacteria|p__Proteobacteria|c__Alphaproteobacteria|o__Acetobacterales|f__Acetobacteraceae|g__Rhodovastum	E_Coleoptera	0.846646	1.82e-05	0.000403769	***
V2759	k__Bacteria|p__Firmicutes|c__Bacilli|o__Alicyclobacillales|f__Alicyclobacillaceae|g__Tumebacillus	E_Coleoptera	0.918544	1.96e-07	7.08e-06	***
V2773	k__Bacteria|p__Firmicutes|c__Clostridia|o__Oscillospirales|f__Ruminococcaceae|g__Caproiciproducens	E_Coleoptera	0.918544	1.96e-07	7.08e-06	***
V2786	k__Bacteria|p__Firmicutes|c__Clostridia|o__Peptostreptococcales-Tissierellales|f__Peptostreptococcaceae|g__Proteocatella	E_Coleoptera	0.918544	1.96e-07	7.08e-06	***
V2810	k__Bacteria|p__Firmicutes|c__Clostridia|o__Clostridiales|f__Clostridiaceae|g__Clostridium sensu stricto 8	E_Coleoptera	0.918544	1.96e-07	7.08e-06	***
V2811	k__Bacteria|p__Proteobacteria|c__Alphaproteobacteria|o__Rhizobiales|f__Beijerinckiaceae|g__FFCH5858	E_Coleoptera	0.918544	1.96e-07	7.08e-06	***
V2833	k__Bacteria|p__Proteobacteria|c__Gammaproteobacteria|o__Coxiellales|f__Coxiellaceae|g__Coxiella	E_Coleoptera	0.918544	1.96e-07	7.08e-06	***
V2861	k__Bacteria|p__Myxococcota|c__Myxococcia|o__Myxococcales|f__Anaeromyxobacteraceae|g__Anaeromyxobacter	E_Coleoptera	0.918544	1.96e-07	7.08e-06	***
V2870	k__Bacteria|p__Firmicutes|c__Clostridia|o__Clostridiales|f__Caloramatoraceae|g__Fonticella	E_Coleoptera	0.918544	1.96e-07	7.08e-06	***
V2871	k__Bacteria|p__Firmicutes|c__Clostridia|o__Clostridiales|f__Clostridiaceae|g__Candidatus Arthromitus	E_Coleoptera	0.918544	1.96e-07	7.08e-06	***
V2872	k__Bacteria|p__Firmicutes|c__Clostridia|o__Lachnospirales|f__Lachnospiraceae|g__Lachnospiraceae NC2004 group	E_Coleoptera	0.918544	1.96e-07	7.08e-06	***
V2873	k__Bacteria|p__Firmicutes|c__Clostridia|o__Peptostreptococcales-Tissierellales|f__Family XI|g__Peptoniphilus	E_Coleoptera	0.918544	1.96e-07	7.08e-06	***
V2883	k__Bacteria|p__Proteobacteria|c__Gammaproteobacteria|o__Enterobacterales|f__Enterobacteriaceae|g__Aquamonas	E_Coleoptera	0.918544	1.96e-07	7.08e-06	***
V5335	k__Bacteria|p__Firmicutes|c__Negativicutes|o__Veillonellales-Selenomonadales|f__Selenomonadaceae|g__Megamonas	J_Hemiptera	0.853094	1.34e-05	0.000189213	***
V5365	k__Bacteria|p__Proteobacteria|c__Gammaproteobacteria|o__Enterobacterales|f__Pasteurellaceae|g__Actinobacillus	J_Hemiptera	0.925183	1.06e-07	2.04e-06	***
V5393	k__Bacteria|p__Proteobacteria|c__Gammaproteobacteria|o__Enterobacterales|f__Hafniaceae|g__Hafnia-Obesumbacterium	J_Hemiptera	0.98776	1.61e-13	4.65e-11	***
V5394	k__Bacteria|p__Proteobacteria|c__Gammaproteobacteria|o__Enterobacterales|f__Pasteurellaceae|g__Bibersteinia	J_Hemiptera	0.945961	9.81e-09	2.18e-07	***
V5448	k__Bacteria|p__Planctomycetota|c__Planctomycetes|o__Pirellulales|f__Pirellulaceae|g__Pir4 lineage	J_Hemiptera	0.919099	1.87e-07	3.48e-06	***
V5459	k__Bacteria|p__Proteobacteria|c__Gammaproteobacteria|o__Enterobacterales|f__Pasteurellaceae|g__Aggregatibacter	J_Hemiptera	0.841595	2.28e-05	0.000306536	***
V5480	k__Bacteria|p__Planctomycetota|c__Planctomycetes|o__Gemmatales|f__Gemmataceae|g__Gemmata	J_Hemiptera	0.945409	1.06e-08	2.26e-07	***
V5493	k__Bacteria|p__Proteobacteria|c__Alphaproteobacteria|o__Reyranellales|f__Reyranellaceae|g__Reyranella	J_Hemiptera	0.914093	2.89e-07	5.21e-06	***
V5505	k__Bacteria|p__Proteobacteria|c__Gammaproteobacteria|o__|f__|g__Acidibacter	J_Hemiptera	0.90434	6.29e-07	1.1e-05	***
V5514	k__Bacteria|p__Proteobacteria|c__Gammaproteobacteria|o__Enterobacterales|f__Aeromonadaceae|g__Aeromonas	J_Hemiptera	0.883729	2.55e-06	3.68e-05	***
V5518	k__Bacteria|p__Actinobacteriota|c__Actinobacteria|o__Pseudonocardiales|f__Pseudonocardiaceae|g__Amycolatopsis	J_Hemiptera	0.975628	2.73e-11	6.29e-10	***
V5561	k__Bacteria|p__Proteobacteria|c__Gammaproteobacteria|o__Diplorickettsiales|f__Diplorickettsiaceae|g__Rickettsiella	J_Hemiptera	0.897965	1e-06	1.65e-05	***
V5579	k__Bacteria|p__Acidobacteriota|c__Vicinamibacteria|o__Vicinamibacterales|f__Vicinamibacteraceae|g__Vicinamibacter	J_Hemiptera	0.975628	2.73e-11	6.29e-10	***
V5585	k__Bacteria|p__Actinobacteriota|c__Actinobacteria|o__Micromonosporales|f__Micromonosporaceae|g__Couchioplanes	J_Hemiptera	0.975628	2.73e-11	6.29e-10	***
V5586	k__Bacteria|p__Verrucomicrobiota|c__Verrucomicrobiae|o__Chthoniobacterales|f__Xiphinematobacteraceae|g__Candidatus Xiphinematobacter	J_Hemiptera	0.975628	2.73e-11	6.29e-10	***
V5589	k__Bacteria|p__Proteobacteria|c__Alphaproteobacteria|o__Rhizobiales|f__Rhizobiaceae|g__Pseudaminobacter	J_Hemiptera	0.936515	3.19e-08	6.58e-07	***
V5593	k__Bacteria|p__Planctomycetota|c__Planctomycetes|o__Gemmatales|f__Gemmataceae|g__Zavarzinella	J_Hemiptera	0.890023	1.71e-06	2.6e-05	***
V5601	k__Bacteria|p__Proteobacteria|c__Gammaproteobacteria|o__Steroidobacterales|f__Steroidobacteraceae|g__Steroidobacter	J_Hemiptera	0.929383	6.95e-08	1.38e-06	***
V5606	k__Bacteria|p__Proteobacteria|c__Alphaproteobacteria|o__Rhodobacterales|f__Rhodobacteraceae|g__Amaricoccus	J_Hemiptera	0.888689	1.87e-06	2.76e-05	***
V5607	k__Bacteria|p__Proteobacteria|c__Gammaproteobacteria|o__Diplorickettsiales|f__Diplorickettsiaceae|g__Aquicella	J_Hemiptera	0.900043	8.63e-07	1.46e-05	***
V5609	k__Bacteria|p__Bacteroidota|c__Bacteroidia|o__Cytophagales|f__Microscillaceae|g__Ohtaekwangia	J_Hemiptera	0.975628	2.73e-11	6.29e-10	***
V5623	k__Bacteria|p__Actinobacteriota|c__Acidimicrobiia|o__Microtrichales|f__Iamiaceae|g__Iamia	J_Hemiptera	0.975628	2.73e-11	6.29e-10	***
V5624	k__Bacteria|p__Bacteroidota|c__Bacteroidia|o__Chitinophagales|f__Chitinophagaceae|g__Aurantisolimonas	J_Hemiptera	0.975628	2.73e-11	6.29e-10	***
V5632	k__Bacteria|p__Acidobacteriota|c__Blastocatellia|o__Blastocatellales|f__Blastocatellaceae|g__Stenotrophobacter	J_Hemiptera	0.975628	2.73e-11	6.29e-10	***
V5651	k__Bacteria|p__Planctomycetota|c__Planctomycetes|o__Pirellulales|f__Pirellulaceae|g__Blastopirellula	J_Hemiptera	0.850424	1.53e-05	0.000209711	***
V5660	k__Bacteria|p__Actinobacteriota|c__Actinobacteria|o__Frankiales|f__Nakamurellaceae|g__Nakamurella	J_Hemiptera	0.975628	2.73e-11	6.29e-10	***
V5661	k__Bacteria|p__Bacteroidota|c__Bacteroidia|o__Chitinophagales|f__Chitinophagaceae|g__Niastella	J_Hemiptera	0.975628	2.73e-11	6.29e-10	***
V5662	k__Bacteria|p__Proteobacteria|c__Gammaproteobacteria|o__Burkholderiales|f__Nitrosomonadaceae|g__Ellin6067	J_Hemiptera	0.975628	2.73e-11	6.29e-10	***
V5663	k__Bacteria|p__Verrucomicrobiota|c__Verrucomicrobiae|o__Verrucomicrobiales|f__Rubritaleaceae|g__Luteolibacter	J_Hemiptera	0.975628	2.73e-11	6.29e-10	***
V5670	k__Bacteria|p__Firmicutes|c__Clostridia|o__Lachnospirales|f__Lachnospiraceae|g__Howardella	J_Hemiptera	0.975628	2.73e-11	6.29e-10	***
V5675	k__Bacteria|p__Verrucomicrobiota|c__Verrucomicrobiae|o__Pedosphaerales|f__Pedosphaeraceae|g__Ellin517	J_Hemiptera	0.975628	2.73e-11	6.29e-10	***
V5680	k__Bacteria|p__Acidobacteriota|c__Blastocatellia|o__Blastocatellales|f__Blastocatellaceae|g__JGI 0001001-H03	J_Hemiptera	0.999455	1.22e-23	7.04e-21	***
V5691	k__Bacteria|p__Actinobacteriota|c__Acidimicrobiia|o__Microtrichales|f__Ilumatobacteraceae|g__Ilumatobacter	J_Hemiptera	0.975628	2.73e-11	6.29e-10	***
V5697	k__Bacteria|p__Verrucomicrobiota|c__Verrucomicrobiae|o__Verrucomicrobiales|f__Verrucomicrobiaceae|g__Roseimicrobium	J_Hemiptera	0.890023	1.71e-06	2.6e-05	***
V5699	k__Bacteria|p__Bacteroidota|c__Bacteroidia|o__Chitinophagales|f__Chitinophagaceae|g__Terrimonas	J_Hemiptera	0.975628	2.73e-11	6.29e-10	***
V5700	k__Bacteria|p__Proteobacteria|c__Alphaproteobacteria|o__Rhizobiales|f__Labraceae|g__Labrys	J_Hemiptera	0.975628	2.73e-11	6.29e-10	***
V5708	k__Bacteria|p__Actinobacteriota|c__Acidimicrobiia|o__Microtrichales|f__Microtrichaceae|g__IMCC26207	J_Hemiptera	0.894722	1.25e-06	2.01e-05	***
V5715	k__Bacteria|p__Proteobacteria|c__Gammaproteobacteria|o__Pseudomonadales|f__Halieaceae|g__OM60(NOR5) clade	J_Hemiptera	0.975628	2.73e-11	6.29e-10	***
V5732	k__Bacteria|p__Chloroflexi|c__Chloroflexia|o__Chloroflexales|f__Chloroflexaceae|g__Oscillochloris	J_Hemiptera	0.975628	2.73e-11	6.29e-10	***
V5733	k__Bacteria|p__Firmicutes|c__Bacilli|o__Bacillales|f__Planococcaceae|g__Savagea	J_Hemiptera	0.975628	2.73e-11	6.29e-10	***
V5734	k__Bacteria|p__Proteobacteria|c__Gammaproteobacteria|o__Acidiferrobacterales|f__Acidiferrobacteraceae|g__Sulfurifustis	J_Hemiptera	0.975628	2.73e-11	6.29e-10	***
V5762	k__Bacteria|p__Fibrobacterota|c__Fibrobacteria|o__Fibrobacterales|f__Fibrobacteraceae|g__possible genus 04	J_Hemiptera	0.975628	2.73e-11	6.29e-10	***
V5763	k__Bacteria|p__Verrucomicrobiota|c__Verrucomicrobiae|o__Pedosphaerales|f__Pedosphaeraceae|g__SH3-11	J_Hemiptera	0.975628	2.73e-11	6.29e-10	***
V1	k__Bacteria|p__Bacteroidota|c__Bacteroidia|o__Bacteroidales|f__Bacteroidaceae|g__Bacteroides	A_Spirostreptida	0.0901093	0.730898	0.870487
V2	k__Bacteria|p__Fusobacteriota|c__Fusobacteriia|o__Fusobacteriales|f__Fusobacteriaceae|g__Fusobacterium	A_Spirostreptida	0.214412	0.408587	0.870487
V3	k__Bacteria|p__Proteobacteria|c__Gammaproteobacteria|o__Enterobacterales|f__Enterobacteriaceae|g__Escherichia-Shigella	A_Spirostreptida	-0.00812632	0.975306	0.981143
V4	k__Bacteria|p__Firmicutes|c__Clostridia|o__Clostridiales|f__Clostridiaceae|g__Clostridium sensu stricto 1	A_Spirostreptida	0.188655	0.468362	0.870487
V5	k__Bacteria|p__Proteobacteria|c__Gammaproteobacteria|o__Pseudomonadales|f__Moraxellaceae|g__Acinetobacter	A_Spirostreptida	-0.13336	0.609866	0.870487
V6	k__Bacteria|p__Firmicutes|c__Clostridia|o__Lachnospirales|f__Lachnospiraceae|g__Blautia	A_Spirostreptida	0.182635	0.482928	0.870487
V7	k__Bacteria|p__Firmicutes|c__Clostridia|o__Lachnospirales|f__Lachnospiraceae|g__[Ruminococcus] torques group	A_Spirostreptida	0.416302	0.0964781	0.870487
V8	k__Bacteria|p__Fusobacteriota|c__Fusobacteriia|o__Fusobacteriales|f__Fusobacteriaceae|g__Cetobacterium	A_Spirostreptida	0.103122	0.693693	0.870487
V9	k__Bacteria|p__Firmicutes|c__Negativicutes|o__Acidaminococcales|f__Acidaminococcaceae|g__Phascolarctobacterium	A_Spirostreptida	0.298527	0.24447	0.870487
V10	k__Bacteria|p__Firmicutes|c__Bacilli|o__Bacillales|f__Planococcaceae|g__Kurthia	A_Spirostreptida	-0.0848537	0.746092	0.870487
V11	k__Bacteria|p__Proteobacteria|c__Gammaproteobacteria|o__Burkholderiales|f__Sutterellaceae|g__Sutterella	A_Spirostreptida	0.0366462	0.88895	0.92921
V12	k__Bacteria|p__Firmicutes|c__Bacilli|o__Lactobacillales|f__Streptococcaceae|g__Streptococcus	A_Spirostreptida	-0.092318	0.72454	0.870487
V13	k__Bacteria|p__Firmicutes|c__Clostridia|o__Peptostreptococcales-Tissierellales|f__Peptostreptococcaceae|g__Peptoclostridium	A_Spirostreptida	0.521285	0.0318833	0.870487
V14	k__Bacteria|p__Firmicutes|c__Clostridia|o__Peptostreptococcales-Tissierellales|f__Peptostreptococcaceae|g__Romboutsia	A_Spirostreptida	0.0646632	0.805247	0.870487
V15	k__Bacteria|p__Firmicutes|c__Clostridia|o__Lachnospirales|f__Lachnospiraceae|g__Lachnoclostridium	A_Spirostreptida	-0.122682	0.639013	0.870487
V16	k__Bacteria|p__Firmicutes|c__Clostridia|o__Oscillospirales|f__Oscillospiraceae|g__UCG-005	A_Spirostreptida	-0.013505	0.958972	0.972455
V17	k__Bacteria|p__Bacteroidota|c__Bacteroidia|o__Bacteroidales|f__Tannerellaceae|g__Parabacteroides	A_Spirostreptida	-0.118165	0.651497	0.870487
V18	k__Bacteria|p__Proteobacteria|c__Gammaproteobacteria|o__Enterobacterales|f__Morganellaceae|g__Proteus	A_Spirostreptida	-0.0910386	0.728221	0.870487
V19	k__Bacteria|p__Firmicutes|c__Clostridia|o__Peptostreptococcales-Tissierellales|f__Peptostreptococcaceae|g__Paeniclostridium	A_Spirostreptida	-0.0459577	0.860964	0.908184
V20	k__Bacteria|p__Actinobacteriota|c__Coriobacteriia|o__Coriobacteriales|f__Coriobacteriaceae|g__Collinsella	A_Spirostreptida	0.261834	0.310015	0.870487
V21	k__Bacteria|p__Proteobacteria|c__Gammaproteobacteria|o__Enterobacterales|f__Enterobacteriaceae|g__Klebsiella	A_Spirostreptida	0.307696	0.229576	0.870487
V22	k__Bacteria|p__Proteobacteria|c__Gammaproteobacteria|o__Burkholderiales|f__Oxalobacteraceae|g__Massilia	A_Spirostreptida	-0.0906221	0.72942	0.870487
V23	k__Bacteria|p__Firmicutes|c__Bacilli|o__Lactobacillales|f__Enterococcaceae|g__Enterococcus	A_Spirostreptida	-0.0522628	0.842101	0.894829
V24	k__Bacteria|p__Firmicutes|c__Clostridia|o__Lachnospirales|f__Lachnospiraceae|g__[Ruminococcus] gnavus group	A_Spirostreptida	-0.124038	0.635281	0.870487
V25	k__Bacteria|p__Bacteroidota|c__Bacteroidia|o__Bacteroidales|f__Prevotellaceae|g__Prevotella_9	A_Spirostreptida	-0.115224	0.659672	0.870487
V26	k__Bacteria|p__Bacteroidota|c__Bacteroidia|o__Bacteroidales|f__Prevotellaceae|g__Alloprevotella	A_Spirostreptida	-0.135178	0.604958	0.870487
V27	k__Bacteria|p__Bacteroidota|c__Bacteroidia|o__Flavobacteriales|f__Flavobacteriaceae|g__Flavobacterium	A_Spirostreptida	-0.0967564	0.711816	0.870487
V28	k__Bacteria|p__Firmicutes|c__Bacilli|o__Acholeplasmatales|f__Acholeplasmataceae|g__Anaeroplasma	A_Spirostreptida	-0.0863647	0.741714	0.870487
V29	k__Bacteria|p__Firmicutes|c__Bacilli|o__Erysipelotrichales|f__Erysipelatoclostridiaceae|g__Erysipelatoclostridium	A_Spirostreptida	0.535394	0.0267726	0.85821
V30	k__Bacteria|p__Proteobacteria|c__Alphaproteobacteria|o__Rhizobiales|f__Beijerinckiaceae|g__Microvirga	A_Spirostreptida	-0.0344559	0.895552	0.933479
V31	k__Bacteria|p__Firmicutes|c__Clostridia|o__Christensenellales|f__Christensenellaceae|g__Christensenellaceae R-7 group	A_Spirostreptida	-0.00772338	0.97653	0.981143
V32	k__Bacteria|p__Firmicutes|c__Bacilli|o__Bacillales|f__Planococcaceae|g__Caryophanon	A_Spirostreptida	-0.0861979	0.742197	0.870487
V33	k__Bacteria|p__Firmicutes|c__Clostridia|o__Peptostreptococcales-Tissierellales|f__Peptostreptococcaceae|g__Paraclostridium	A_Spirostreptida	0.0143004	0.956558	0.971764
V34	k__Bacteria|p__Bacteroidota|c__Bacteroidia|o__Sphingobacteriales|f__Sphingobacteriaceae|g__Arcticibacter	A_Spirostreptida	-0.0894709	0.732739	0.870487
V35	k__Bacteria|p__Actinobacteriota|c__Actinobacteria|o__Bifidobacteriales|f__Bifidobacteriaceae|g__Bifidobacterium	A_Spirostreptida	-0.148434	0.569656	0.870487
V36	k__Bacteria|p__Firmicutes|c__Bacilli|o__Bacillales|f__Planococcaceae|g__Lysinibacillus	A_Spirostreptida	-0.0825616	0.752747	0.870487
V37	k__Bacteria|p__Bacteroidota|c__Bacteroidia|o__Bacteroidales|f__Prevotellaceae|g__Paraprevotella	A_Spirostreptida	-0.0965925	0.712284	0.870487
V38	k__Bacteria|p__Firmicutes|c__Clostridia|o__Peptostreptococcales-Tissierellales|f__Family XI|g__Gallicola	A_Spirostreptida	-0.0713265	0.785597	0.870487
V39	k__Bacteria|p__Bacteroidota|c__Bacteroidia|o__Bacteroidales|f__Rikenellaceae|g__Rikenellaceae RC9 gut group	A_Spirostreptida	-0.0679018	0.795682	0.870487
V40	k__Bacteria|p__Firmicutes|c__Clostridia|o__Lachnospirales|f__Lachnospiraceae|g__Lachnospiraceae NK4A136 group	A_Spirostreptida	-0.230849	0.372691	0.870487
V41	k__Bacteria|p__Bacteroidota|c__Bacteroidia|o__Sphingobacteriales|f__Sphingobacteriaceae|g__Sphingobacterium	A_Spirostreptida	-0.080907	0.757561	0.870487
V42	k__Bacteria|p__Firmicutes|c__Bacilli|o__Bacillales|f__Planococcaceae|g__Solibacillus	A_Spirostreptida	-0.0866495	0.74089	0.870487
V43	k__Bacteria|p__Desulfobacterota|c__Desulfovibrionia|o__Desulfovibrionales|f__Desulfovibrionaceae|g__Desulfovibrio	A_Spirostreptida	-0.00826125	0.974897	0.981143
V44	k__Bacteria|p__Bacteroidota|c__Bacteroidia|o__Sphingobacteriales|f__Sphingobacteriaceae|g__Pedobacter	A_Spirostreptida	-0.0914081	0.727157	0.870487
V45	k__Bacteria|p__Bacteroidota|c__Bacteroidia|o__Bacteroidales|f__Rikenellaceae|g__Alistipes	A_Spirostreptida	-0.162243	0.533852	0.870487
V46	k__Bacteria|p__Proteobacteria|c__Alphaproteobacteria|o__Rhodobacterales|f__Rhodobacteraceae|g__Gemmobacter	A_Spirostreptida	-0.0837605	0.749264	0.870487
V47	k__Bacteria|p__Firmicutes|c__Clostridia|o__Peptostreptococcales-Tissierellales|f__Family XI|g__Tissierella	A_Spirostreptida	-0.08914	0.733693	0.870487
V48	k__Bacteria|p__Firmicutes|c__Bacilli|o__Erysipelotrichales|f__Erysipelatoclostridiaceae|g__Candidatus Stoquefichus	A_Spirostreptida	0.389311	0.122446	0.870487
V49	k__Bacteria|p__Spirochaetota|c__Spirochaetia|o__Spirochaetales|f__Spirochaetaceae|g__Treponema	A_Spirostreptida	-0.0869777	0.739941	0.870487
V50	k__Bacteria|p__Proteobacteria|c__Alphaproteobacteria|o__Sphingomonadales|f__Sphingomonadaceae|g__Sphingomonas	A_Spirostreptida	-0.0718214	0.784143	0.870487
V51	k__Bacteria|p__Proteobacteria|c__Gammaproteobacteria|o__Enterobacterales|f__Morganellaceae|g__Morganella	A_Spirostreptida	-0.0906165	0.729436	0.870487
V52	k__Bacteria|p__Bacteroidota|c__Bacteroidia|o__Flavobacteriales|f__Weeksellaceae|g__Chishuiella	A_Spirostreptida	-0.0633383	0.809167	0.870487
V53	k__Bacteria|p__Firmicutes|c__Clostridia|o__Oscillospirales|f__Butyricicoccaceae|g__Butyricicoccus	A_Spirostreptida	0.318615	0.212611	0.870487
V54	k__Bacteria|p__Firmicutes|c__Clostridia|o__Oscillospirales|f__Ruminococcaceae|g__Faecalibacterium	A_Spirostreptida	-0.151413	0.561846	0.870487
V55	k__Bacteria|p__Bacteroidota|c__Bacteroidia|o__Flavobacteriales|f__Weeksellaceae|g__Chryseobacterium	A_Spirostreptida	-0.0665745	0.799599	0.870487
V56	k__Bacteria|p__Proteobacteria|c__Gammaproteobacteria|o__Enterobacterales|f__Enterobacteriaceae|g__Citrobacter	A_Spirostreptida	-0.119432	0.647986	0.870487
V57	k__Bacteria|p__Proteobacteria|c__Gammaproteobacteria|o__Xanthomonadales|f__Xanthomonadaceae|g__Lysobacter	A_Spirostreptida	-0.0667857	0.798975	0.870487
V58	k__Bacteria|p__Proteobacteria|c__Alphaproteobacteria|o__Rhizobiales|f__Devosiaceae|g__Devosia	A_Spirostreptida	-0.0809925	0.757312	0.870487
V59	k__Bacteria|p__Proteobacteria|c__Alphaproteobacteria|o__Rhodobacterales|f__Rhodobacteraceae|g__Paracoccus	A_Spirostreptida	-0.0886485	0.735112	0.870487
V60	k__Bacteria|p__Firmicutes|c__Bacilli|o__Erysipelotrichales|f__Erysipelatoclostridiaceae|g__Erysipelotrichaceae UCG-003	A_Spirostreptida	-0.148805	0.568682	0.870487
V61	k__Bacteria|p__Proteobacteria|c__Alphaproteobacteria|o__Sphingomonadales|f__Sphingomonadaceae|g__Novosphingobium	A_Spirostreptida	-0.0816571	0.755378	0.870487
V62	k__Bacteria|p__Firmicutes|c__Clostridia|o__Lachnospirales|f__Lachnospiraceae|g__Tyzzerella	A_Spirostreptida	-0.0954452	0.715567	0.870487
V63	k__Bacteria|p__Actinobacteriota|c__Actinobacteria|o__Micromonosporales|f__Micromonosporaceae|g__Micromonospora	A_Spirostreptida	-0.0910912	0.728069	0.870487
V64	k__Bacteria|p__Proteobacteria|c__Gammaproteobacteria|o__Enterobacterales|f__Enterobacteriaceae|g__Pseudocitrobacter	A_Spirostreptida	-0.118928	0.64938	0.870487
V65	k__Bacteria|p__Firmicutes|c__Clostridia|o__Lachnospirales|f__Lachnospiraceae|g__Marvinbryantia	A_Spirostreptida	-0.0880025	0.736978	0.870487
V66	k__Bacteria|p__Bacteroidota|c__Bacteroidia|o__Bacteroidales|f__Barnesiellaceae|g__Barnesiella	A_Spirostreptida	-0.0958747	0.714338	0.870487
V67	k__Bacteria|p__Actinobacteriota|c__Coriobacteriia|o__Coriobacteriales|f__Eggerthellaceae|g__Slackia	A_Spirostreptida	0.0178046	0.945926	0.966017
V68	k__Bacteria|p__Proteobacteria|c__Alphaproteobacteria|o__Sphingomonadales|f__Sphingomonadaceae|g__Altererythrobacter	A_Spirostreptida	-0.0907458	0.729064	0.870487
V69	k__Bacteria|p__Firmicutes|c__Bacilli|o__Erysipelotrichales|f__Erysipelotrichaceae|g__Turicibacter	A_Spirostreptida	0.200278	0.440869	0.870487
V70	k__Bacteria|p__Proteobacteria|c__Gammaproteobacteria|o__Enterobacterales|f__Enterobacteriaceae|g__Salmonella	A_Spirostreptida	0.0425626	0.871152	0.913918
V71	k__Bacteria|p__Proteobacteria|c__Gammaproteobacteria|o__Enterobacterales|f__Succinivibrionaceae|g__Anaerobiospirillum	A_Spirostreptida	0.127617	0.625476	0.870487
V72	k__Bacteria|p__Proteobacteria|c__Gammaproteobacteria|o__Enterobacterales|f__Morganellaceae|g__Providencia	A_Spirostreptida	-0.105742	0.686278	0.870487
V73	k__Bacteria|p__Firmicutes|c__Clostridia|o__Clostridiales|f__Clostridiaceae|g__Clostridium sensu stricto 13	A_Spirostreptida	0.0768443	0.769417	0.870487
V74	k__Bacteria|p__Firmicutes|c__Clostridia|o__Lachnospirales|f__Lachnospiraceae|g__Lachnospiraceae AC2044 group	A_Spirostreptida	-0.109691	0.675153	0.870487
V75	k__Bacteria|p__Firmicutes|c__Clostridia|o__Oscillospirales|f__Ruminococcaceae|g__Subdoligranulum	A_Spirostreptida	-0.113032	0.665789	0.870487
V76	k__Bacteria|p__Actinobacteriota|c__Actinobacteria|o__Streptosporangiales|f__Thermomonosporaceae|g__Actinocorallia	A_Spirostreptida	-0.0679404	0.795568	0.870487
V77	k__Bacteria|p__Firmicutes|c__Clostridia|o__Lachnospirales|f__Lachnospiraceae|g__Lachnospira	A_Spirostreptida	-0.124488	0.634046	0.870487
V78	k__Bacteria|p__Firmicutes|c__Clostridia|o__Peptostreptococcales-Tissierellales|f__Anaerovoracaceae|g__[Eubacterium] brachy group	A_Spirostreptida	-0.114776	0.660922	0.870487
V79	k__Bacteria|p__Bacteroidota|c__Bacteroidia|o__Cytophagales|f__Hymenobacteraceae|g__Adhaeribacter	A_Spirostreptida	-0.0908645	0.728722	0.870487
V80	k__Bacteria|p__Firmicutes|c__Clostridia|o__Lachnospirales|f__Lachnospiraceae|g__Dorea	A_Spirostreptida	-0.154767	0.55311	0.870487
V81	k__Bacteria|p__Firmicutes|c__Bacilli|o__Lactobacillales|f__Vagococcaceae|g__Vagococcus	A_Spirostreptida	-0.15056	0.564079	0.870487
V82	k__Bacteria|p__Proteobacteria|c__Gammaproteobacteria|o__Enterobacterales|f__Enterobacteriaceae|g__Plesiomonas	A_Spirostreptida	-0.0625	0.81165	0.870487
V83	k__Bacteria|p__Firmicutes|c__Clostridia|o__Peptostreptococcales-Tissierellales|f__Peptostreptococcaceae|g__Peptostreptococcus	A_Spirostreptida	-0.0634288	0.808899	0.870487
V84	k__Bacteria|p__Firmicutes|c__Clostridia|o__Peptostreptococcales-Tissierellales|f__Peptostreptococcaceae|g__Terrisporobacter	A_Spirostreptida	0.0277299	0.915865	0.947797
V85	k__Bacteria|p__Bacteroidota|c__Bacteroidia|o__Chitinophagales|f__Chitinophagaceae|g__Cnuella	A_Spirostreptida	-0.0673332	0.797359	0.870487
V86	k__Bacteria|p__Firmicutes|c__Clostridia|o__Oscillospirales|f__Ruminococcaceae|g__Ruminococcus	A_Spirostreptida	-0.15601	0.549887	0.870487
V87	k__Bacteria|p__Proteobacteria|c__Gammaproteobacteria|o__Burkholderiales|f__Comamonadaceae|g__Ramlibacter	A_Spirostreptida	-0.0881112	0.736664	0.870487
V88	k__Bacteria|p__Proteobacteria|c__Gammaproteobacteria|o__Enterobacterales|f__Yersiniaceae|g__Serratia	A_Spirostreptida	-0.0629472	0.810325	0.870487
V89	k__Bacteria|p__Firmicutes|c__Clostridia|o__Oscillospirales|f__Oscillospiraceae|g__Colidextribacter	A_Spirostreptida	-0.0532902	0.839035	0.893216
V90	k__Bacteria|p__Bacteroidota|c__Bacteroidia|o__Bacteroidales|f__Marinifilaceae|g__Butyricimonas	A_Spirostreptida	-0.13102	0.616209	0.870487
V91	k__Bacteria|p__Verrucomicrobiota|c__Verrucomicrobiae|o__Chthoniobacterales|f__Chthoniobacteraceae|g__Chthoniobacter	A_Spirostreptida	-0.0636195	0.808335	0.870487
V92	k__Bacteria|p__Firmicutes|c__Clostridia|o__Peptococcales|f__Peptococcaceae|g__Peptococcus	A_Spirostreptida	-0.119062	0.64901	0.870487
V93	k__Bacteria|p__Firmicutes|c__Clostridia|o__Lachnospirales|f__Lachnospiraceae|g__[Ruminococcus] gauvreauii group	A_Spirostreptida	-0.0582796	0.824175	0.882281
V94	k__Bacteria|p__Actinobacteriota|c__Actinobacteria|o__Streptomycetales|f__Streptomycetaceae|g__Streptomyces	A_Spirostreptida	-0.0706534	0.787577	0.870487
V95	k__Bacteria|p__Bacteroidota|c__Bacteroidia|o__Bacteroidales|f__Prevotellaceae|g__Prevotella	A_Spirostreptida	-0.0867937	0.740473	0.870487
V96	k__Bacteria|p__Firmicutes|c__Bacilli|o__Erysipelotrichales|f__Erysipelotrichaceae|g__Catenisphaera	A_Spirostreptida	-0.064511	0.805697	0.870487
V97	k__Bacteria|p__Proteobacteria|c__Alphaproteobacteria|o__Caulobacterales|f__Caulobacteraceae|g__Phenylobacterium	A_Spirostreptida	-0.0657583	0.80201	0.870487
V98	k__Bacteria|p__Firmicutes|c__Clostridia|o__Lachnospirales|f__Lachnospiraceae|g__Epulopiscium	A_Spirostreptida	-0.0508044	0.846457	0.897805
V99	k__Bacteria|p__Firmicutes|c__Clostridia|o__Oscillospirales|f__Ruminococcaceae|g__Negativibacillus	A_Spirostreptida	-0.0167796	0.949035	0.96748
V100	k__Bacteria|p__Campylobacterota|c__Campylobacteria|o__Campylobacterales|f__Campylobacteraceae|g__Campylobacter	A_Spirostreptida	-0.141646	0.587622	0.870487
V101	k__Bacteria|p__Bacteroidota|c__Bacteroidia|o__Chitinophagales|f__Chitinophagaceae|g__Flavisolibacter	A_Spirostreptida	-0.0768628	0.769363	0.870487
V102	k__Bacteria|p__Firmicutes|c__Bacilli|o__Erysipelotrichales|f__Erysipelotrichaceae|g__Erysipelothrix	A_Spirostreptida	-0.0773091	0.768058	0.870487
V103	k__Bacteria|p__Bacteroidota|c__Bacteroidia|o__Chitinophagales|f__Chitinophagaceae|g__Edaphobaculum	A_Spirostreptida	-0.0643275	0.80624	0.870487
V104	k__Bacteria|p__Bacteroidota|c__Bacteroidia|o__Bacteroidales|f__Marinifilaceae|g__Odoribacter	A_Spirostreptida	-0.124641	0.633626	0.870487
V105	k__Bacteria|p__Verrucomicrobiota|c__Verrucomicrobiae|o__Verrucomicrobiales|f__Akkermansiaceae|g__Akkermansia	A_Spirostreptida	0.0963506	0.712976	0.870487
V106	k__Bacteria|p__Proteobacteria|c__Alphaproteobacteria|o__Acetobacterales|f__Acetobacteraceae|g__Roseomonas	A_Spirostreptida	-0.0934231	0.721365	0.870487
V107	k__Bacteria|p__Campylobacterota|c__Campylobacteria|o__Campylobacterales|f__Helicobacteraceae|g__Helicobacter	A_Spirostreptida	-0.090029	0.731129	0.870487
V108	k__Bacteria|p__Actinobacteriota|c__Actinobacteria|o__Propionibacteriales|f__Nocardioidaceae|g__Aeromicrobium	A_Spirostreptida	-0.0889583	0.734218	0.870487
V109	k__Bacteria|p__Firmicutes|c__Clostridia|o__Lachnospirales|f__Lachnospiraceae|g__Anaerostipes	A_Spirostreptida	-0.102193	0.696328	0.870487
V110	k__Bacteria|p__Proteobacteria|c__Alphaproteobacteria|o__Rhizobiales|f__Rhizobiaceae|g__Allorhizobium-Neorhizobium-Pararhizobium-Rhizobium	A_Spirostreptida	-0.12744	0.625962	0.870487
V111	k__Bacteria|p__Actinobacteriota|c__Actinobacteria|o__Corynebacteriales|f__Nocardiaceae|g__Rhodococcus	A_Spirostreptida	-0.0632892	0.809313	0.870487
V112	k__Bacteria|p__Firmicutes|c__Clostridia|o__Oscillospirales|f__Oscillospiraceae|g__Oscillibacter	A_Spirostreptida	-0.0647157	0.805091	0.870487
V113	k__Bacteria|p__Firmicutes|c__Bacilli|o__Bacillales|f__Planococcaceae|g__Psychrobacillus	A_Spirostreptida	-0.0910303	0.728245	0.870487
V114	k__Bacteria|p__Bacteroidota|c__Bacteroidia|o__Cytophagales|f__Hymenobacteraceae|g__Nibribacter	A_Spirostreptida	-0.0779076	0.766309	0.870487
V115	k__Bacteria|p__Proteobacteria|c__Gammaproteobacteria|o__Burkholderiales|f__Comamonadaceae|g__Comamonas	A_Spirostreptida	-0.0669254	0.798563	0.870487
V116	k__Bacteria|p__Firmicutes|c__Bacilli|o__Bacillales|f__Planococcaceae|g__Planococcus	A_Spirostreptida	-0.03981	0.879426	0.920923
V117	k__Bacteria|p__Synergistota|c__Synergistia|o__Synergistales|f__Synergistaceae|g__Fretibacterium	A_Spirostreptida	0.121542	0.642156	0.870487
V118	k__Bacteria|p__Proteobacteria|c__Alphaproteobacteria|o__Caulobacterales|f__Caulobacteraceae|g__Brevundimonas	A_Spirostreptida	-0.0844509	0.74726	0.870487
V119	k__Bacteria|p__Firmicutes|c__Clostridia|o__Lachnospirales|f__Lachnospiraceae|g__Cellulosilyticum	A_Spirostreptida	-0.0679666	0.795491	0.870487
V120	k__Bacteria|p__Firmicutes|c__Clostridia|o__Lachnospirales|f__Lachnospiraceae|g__Roseburia	A_Spirostreptida	0.0212517	0.935476	0.963874
V121	k__Bacteria|p__Firmicutes|c__Bacilli|o__Erysipelotrichales|f__Erysipelotrichaceae|g__Dielma	A_Spirostreptida	0.0722011	0.783027	0.870487
V122	k__Bacteria|p__Firmicutes|c__Clostridia|o__Clostridiales|f__Clostridiaceae|g__Hathewaya	A_Spirostreptida	-0.0668673	0.798734	0.870487
V123	k__Bacteria|p__Actinobacteriota|c__Actinobacteria|o__Micrococcales|f__Promicromonosporaceae|g__Cellulosimicrobium	A_Spirostreptida	-0.0987145	0.706225	0.870487
V124	k__Bacteria|p__Firmicutes|c__Bacilli|o__Paenibacillales|f__Paenibacillaceae|g__Paenibacillus	A_Spirostreptida	-0.0789299	0.763325	0.870487
V125	k__Bacteria|p__Actinobacteriota|c__Actinobacteria|o__Propionibacteriales|f__Nocardioidaceae|g__Nocardioides	A_Spirostreptida	-0.0899712	0.731296	0.870487
V126	k__Bacteria|p__Proteobacteria|c__Gammaproteobacteria|o__Pseudomonadales|f__Pseudomonadaceae|g__Pseudomonas	A_Spirostreptida	-0.135589	0.603849	0.870487
V127	k__Bacteria|p__Bacteroidota|c__Bacteroidia|o__Cytophagales|f__Spirosomaceae|g__Dyadobacter	A_Spirostreptida	-0.0857533	0.743485	0.870487
V128	k__Bacteria|p__Firmicutes|c__Bacilli|o__Lactobacillales|f__Streptococcaceae|g__Lactococcus	A_Spirostreptida	0.637464	0.00591099	0.200626
V129	k__Bacteria|p__Firmicutes|c__Clostridia|o__Clostridiales|f__Clostridiaceae|g__Clostridium sensu stricto 7	A_Spirostreptida	-0.0654771	0.802841	0.870487
V130	k__Bacteria|p__Proteobacteria|c__Alphaproteobacteria|o__Rhizobiales|f__Rhizobiaceae|g__Aureimonas	A_Spirostreptida	-0.0563502	0.829915	0.88678
V131	k__Bacteria|p__Firmicutes|c__Bacilli|o__Lactobacillales|f__Lactobacillaceae|g__Weissella	A_Spirostreptida	-0.0817867	0.755	0.870487
V132	k__Bacteria|p__Firmicutes|c__Clostridia|o__Lachnospirales|f__Lachnospiraceae|g__Sellimonas	A_Spirostreptida	0.0292975	0.911126	0.945539
V133	k__Bacteria|p__Proteobacteria|c__Alphaproteobacteria|o__Rhizobiales|f__Beijerinckiaceae|g__Methylobacterium-Methylorubrum	A_Spirostreptida	-0.0444693	0.865428	0.911226
V134	k__Bacteria|p__Firmicutes|c__Clostridia|o__Lachnospirales|f__Lachnospiraceae|g__Catenibacillus	A_Spirostreptida	-0.169704	0.514942	0.870487
V135	k__Bacteria|p__Bacteroidota|c__Bacteroidia|o__Bacteroidales|f__Prevotellaceae|g__Prevotellaceae UCG-004	A_Spirostreptida	-0.0888114	0.734641	0.870487
V136	k__Bacteria|p__Firmicutes|c__Bacilli|o__Erysipelotrichales|f__Erysipelotrichaceae|g__Faecalitalea	A_Spirostreptida	-0.0828795	0.751823	0.870487
V137	k__Bacteria|p__Firmicutes|c__Bacilli|o__Lactobacillales|f__Lactobacillaceae|g__Pediococcus	A_Spirostreptida	-0.0666812	0.799284	0.870487
V138	k__Bacteria|p__Proteobacteria|c__Gammaproteobacteria|o__Burkholderiales|f__Alcaligenaceae|g__Verticiella	A_Spirostreptida	-0.0724967	0.782159	0.870487
V139	k__Bacteria|p__Firmicutes|c__Clostridia|o__Oscillospirales|f__Ruminococcaceae|g__Paludicola	A_Spirostreptida	0.00769799	0.976608	0.981143
V140	k__Bacteria|p__Proteobacteria|c__Gammaproteobacteria|o__Enterobacterales|f__Enterobacteriaceae|g__Pluralibacter	A_Spirostreptida	0.410229	0.101942	0.870487
V141	k__Bacteria|p__Proteobacteria|c__Gammaproteobacteria|o__Burkholderiales|f__Oxalobacteraceae|g__Noviherbaspirillum	A_Spirostreptida	-0.0900112	0.73118	0.870487
V142	k__Bacteria|p__Firmicutes|c__Negativicutes|o__Veillonellales-Selenomonadales|f__Selenomonadaceae|g__Megamonas	A_Spirostreptida	-0.128311	0.623583	0.870487
V143	k__Bacteria|p__Firmicutes|c__Clostridia|o__Peptostreptococcales-Tissierellales|f__Anaerovoracaceae|g__[Eubacterium] nodatum group	A_Spirostreptida	-0.0971695	0.710635	0.870487
V144	k__Bacteria|p__Firmicutes|c__Clostridia|o__Lachnospirales|f__Lachnospiraceae|g__Lachnospiraceae ND3007 group	A_Spirostreptida	-0.123097	0.63787	0.870487
V145	k__Bacteria|p__Actinobacteriota|c__Coriobacteriia|o__Coriobacteriales|f__|g__Raoultibacter	A_Spirostreptida	-0.0813759	0.756196	0.870487
V146	k__Bacteria|p__Firmicutes|c__Clostridia|o__Lachnospirales|f__Lachnospiraceae|g__UC5-1-2E3	A_Spirostreptida	-0.152153	0.559915	0.870487
V147	k__Bacteria|p__Synergistota|c__Synergistia|o__Synergistales|f__Synergistaceae|g__Candidatus Tammella	A_Spirostreptida	0.154276	0.554384	0.870487
V148	k__Bacteria|p__Firmicutes|c__Clostridia|o__Lachnospirales|f__Lachnospiraceae|g__28/Apr	A_Spirostreptida	-0.0888814	0.734439	0.870487
V149	k__Bacteria|p__Bacteroidota|c__Bacteroidia|o__Bacteroidales|f__Prevotellaceae|g__Prevotellaceae UCG-001	A_Spirostreptida	-0.128377	0.623401	0.870487
V150	k__Bacteria|p__Firmicutes|c__Clostridia|o__Oscillospirales|f__Oscillospiraceae|g__Flavonifractor	A_Spirostreptida	0.0941927	0.719157	0.870487
V151	k__Bacteria|p__Firmicutes|c__Clostridia|o__Oscillospirales|f__Ruminococcaceae|g__Candidatus Soleaferrea	A_Spirostreptida	-0.0665645	0.799628	0.870487
V152	k__Bacteria|p__Proteobacteria|c__Gammaproteobacteria|o__Enterobacterales|f__Budviciaceae|g__Leminorella	A_Spirostreptida	0.490387	0.0456628	0.870487
V153	k__Bacteria|p__Actinobacteriota|c__Coriobacteriia|o__Coriobacteriales|f__Eggerthellaceae|g__Senegalimassilia	A_Spirostreptida	-0.111237	0.670816	0.870487
V154	k__Bacteria|p__Firmicutes|c__Bacilli|o__Bacillales|f__Planococcaceae|g__Rummeliibacillus	A_Spirostreptida	-0.0625	0.81165	0.870487
V155	k__Bacteria|p__Firmicutes|c__Bacilli|o__Bacillales|f__Planococcaceae|g__Viridibacillus	A_Spirostreptida	-0.0720168	0.783568	0.870487
V156	k__Bacteria|p__Firmicutes|c__Clostridia|o__Peptostreptococcales-Tissierellales|f__Peptostreptococcaceae|g__Intestinibacter	A_Spirostreptida	-0.076325	0.770936	0.870487
V157	k__Bacteria|p__Proteobacteria|c__Alphaproteobacteria|o__Sphingomonadales|f__Sphingomonadaceae|g__DSSF69	A_Spirostreptida	-0.0906968	0.729205	0.870487
V158	k__Bacteria|p__Firmicutes|c__Bacilli|o__Erysipelotrichales|f__Erysipelotrichaceae|g__Breznakia	A_Spirostreptida	-0.124765	0.633286	0.870487
V159	k__Bacteria|p__Proteobacteria|c__Gammaproteobacteria|o__Burkholderiales|f__Neisseriaceae|g__Vitreoscilla	A_Spirostreptida	-0.0648651	0.80465	0.870487
V160	k__Bacteria|p__Firmicutes|c__Clostridia|o__Lachnospirales|f__Lachnospiraceae|g__Eisenbergiella	A_Spirostreptida	-0.0432523	0.869081	0.913406
V161	k__Bacteria|p__Firmicutes|c__Clostridia|o__Oscillospirales|f__Oscillospiraceae|g__Intestinimonas	A_Spirostreptida	0.0197672	0.939975	0.965063
V162	k__Bacteria|p__Bacteroidota|c__Bacteroidia|o__Cytophagales|f__Spirosomaceae|g__Larkinella	A_Spirostreptida	-0.0884113	0.735797	0.870487
V163	k__Bacteria|p__Firmicutes|c__Clostridia|o__Lachnospirales|f__Lachnospiraceae|g__Lachnospiraceae UCG-010	A_Spirostreptida	0.0142845	0.956606	0.971764
V164	k__Bacteria|p__Actinobacteriota|c__Actinobacteria|o__Micrococcales|f__Cellulomonadaceae|g__Cellulomonas	A_Spirostreptida	-0.00732459	0.977742	0.981143
V165	k__Bacteria|p__Firmicutes|c__Clostridia|o__Lachnospirales|f__Lachnospiraceae|g__Shuttleworthia	A_Spirostreptida	-0.0841718	0.74807	0.870487
V166	k__Bacteria|p__Firmicutes|c__Clostridia|o__Clostridiales|f__Clostridiaceae|g__Clostridium sensu stricto 5	A_Spirostreptida	-0.0113397	0.965546	0.977404
V167	k__Bacteria|p__Firmicutes|c__Clostridia|o__Peptostreptococcales-Tissierellales|f__Family XI|g__Anaerosalibacter	A_Spirostreptida	-0.0625	0.81165	0.870487
V168	k__Bacteria|p__Proteobacteria|c__Alphaproteobacteria|o__Rhizobiales|f__Rhizobiaceae|g__Tianweitania	A_Spirostreptida	-0.089405	0.732929	0.870487
V169	k__Bacteria|p__Firmicutes|c__Bacilli|o__Lactobacillales|f__Lactobacillaceae|g__Limosilactobacillus	A_Spirostreptida	-0.0851494	0.745235	0.870487
V170	k__Bacteria|p__Bacteroidota|c__Bacteroidia|o__Cytophagales|f__Hymenobacteraceae|g__Pontibacter	A_Spirostreptida	-0.0625	0.81165	0.870487
V171	k__Bacteria|p__Actinobacteriota|c__Coriobacteriia|o__Coriobacteriales|f__Eggerthellaceae|g__Parvibacter	A_Spirostreptida	0.178827	0.492254	0.870487
V172	k__Bacteria|p__Proteobacteria|c__Gammaproteobacteria|o__Enterobacterales|f__Pasteurellaceae|g__Actinobacillus	A_Spirostreptida	-0.122007	0.640871	0.870487
V173	k__Bacteria|p__Proteobacteria|c__Gammaproteobacteria|o__Xanthomonadales|f__Xanthomonadaceae|g__Stenotrophomonas	A_Spirostreptida	-0.0483615	0.853764	0.903893
V174	k__Bacteria|p__Firmicutes|c__Clostridia|o__Peptostreptococcales-Tissierellales|f__Anaerovoracaceae|g__Family XIII AD3011 group	A_Spirostreptida	-0.142207	0.586129	0.870487
V175	k__Bacteria|p__Bacteroidota|c__Bacteroidia|o__Chitinophagales|f__Chitinophagaceae|g__Flaviaesturariibacter	A_Spirostreptida	-0.0760092	0.771861	0.870487
V176	k__Bacteria|p__Firmicutes|c__Clostridia|o__Lachnospirales|f__Lachnospiraceae|g__Coprococcus	A_Spirostreptida	-0.146294	0.575294	0.870487
V177	k__Bacteria|p__Firmicutes|c__Clostridia|o__Lachnospirales|f__Lachnospiraceae|g__[Eubacterium] hallii group	A_Spirostreptida	-0.0987033	0.706257	0.870487
V178	k__Bacteria|p__Firmicutes|c__Clostridia|o__Oscillospirales|f__Ruminococcaceae|g__[Eubacterium] siraeum group	A_Spirostreptida	-0.10232	0.695966	0.870487
V179	k__Bacteria|p__Actinobacteriota|c__Coriobacteriia|o__Coriobacteriales|f__Atopobiaceae|g__Libanicoccus	A_Spirostreptida	-0.151555	0.561476	0.870487
V180	k__Bacteria|p__Firmicutes|c__Clostridia|o__Lachnospirales|f__Lachnospiraceae|g__Lachnospiraceae UCG-001	A_Spirostreptida	0.168097	0.518991	0.870487
V181	k__Bacteria|p__Proteobacteria|c__Alphaproteobacteria|o__Rhizobiales|f__Rhizobiaceae|g__Neorhizobium	A_Spirostreptida	-0.093612	0.720823	0.870487
V182	k__Bacteria|p__Firmicutes|c__Clostridia|o__Lachnospirales|f__Lachnospiraceae|g__Lachnospiraceae UCG-009	A_Spirostreptida	0.00105544	0.996792	0.996792
V183	k__Bacteria|p__Actinobacteriota|c__Coriobacteriia|o__Coriobacteriales|f__Eggerthellaceae|g__Enterorhabdus	A_Spirostreptida	-0.197749	0.44678	0.870487
V184	k__Bacteria|p__Proteobacteria|c__Alphaproteobacteria|o__Azospirillales|f__Azospirillaceae|g__Azospirillum	A_Spirostreptida	-0.0646194	0.805376	0.870487
V185	k__Bacteria|p__Proteobacteria|c__Gammaproteobacteria|o__Burkholderiales|f__Burkholderiaceae|g__Cupriavidus	A_Spirostreptida	-0.0893398	0.733117	0.870487
V186	k__Bacteria|p__Firmicutes|c__Clostridia|o__Lachnospirales|f__Lachnospiraceae|g__[Eubacterium] eligens group	A_Spirostreptida	-0.105793	0.686134	0.870487
V187	k__Bacteria|p__Proteobacteria|c__Gammaproteobacteria|o__Enterobacterales|f__Pasteurellaceae|g__Haemophilus	A_Spirostreptida	-0.185167	0.476774	0.870487
V188	k__Bacteria|p__Firmicutes|c__Bacilli|o__Erysipelotrichales|f__Erysipelotrichaceae|g__Holdemania	A_Spirostreptida	-0.0649576	0.804376	0.870487
V189	k__Bacteria|p__Firmicutes|c__Negativicutes|o__Veillonellales-Selenomonadales|f__Selenomonadaceae|g__Anaerovibrio	A_Spirostreptida	-0.0993535	0.704403	0.870487
V190	k__Bacteria|p__Firmicutes|c__Clostridia|o__Lachnospirales|f__Lachnospiraceae|g__[Acetivibrio] ethanolgignens group	A_Spirostreptida	0.461723	0.0620751	0.870487
V191	k__Bacteria|p__Actinobacteriota|c__Actinobacteria|o__Micrococcales|f__Micrococcaceae|g__Glutamicibacter	A_Spirostreptida	-0.108883	0.677423	0.870487
V192	k__Bacteria|p__Proteobacteria|c__Gammaproteobacteria|o__Cardiobacteriales|f__Wohlfahrtiimonadaceae|g__Ignatzschineria	A_Spirostreptida	-0.0854053	0.744493	0.870487
V193	k__Bacteria|p__Actinobacteriota|c__Coriobacteriia|o__Coriobacteriales|f__Coriobacteriaceae|g__Enorma	A_Spirostreptida	-0.0825315	0.752834	0.870487
V194	k__Bacteria|p__Actinobacteriota|c__Actinobacteria|o__Micrococcales|f__Microbacteriaceae|g__Curtobacterium	A_Spirostreptida	0.153159	0.557292	0.870487
V195	k__Bacteria|p__Firmicutes|c__Clostridia|o__Lachnospirales|f__Lachnospiraceae|g__Anaerosporobacter	A_Spirostreptida	-0.0732503	0.779946	0.870487
V196	k__Bacteria|p__Firmicutes|c__Clostridia|o__Monoglobales|f__Monoglobaceae|g__Monoglobus	A_Spirostreptida	-0.145643	0.577014	0.870487
V197	k__Bacteria|p__Proteobacteria|c__Gammaproteobacteria|o__Burkholderiales|f__Oxalobacteraceae|g__Oxalobacter	A_Spirostreptida	0.132509	0.612171	0.870487
V198	k__Bacteria|p__Firmicutes|c__Clostridia|o__Oscillospirales|f__Ruminococcaceae|g__CAG-352	A_Spirostreptida	-0.0625	0.81165	0.870487
V199	k__Bacteria|p__Bacteroidota|c__Bacteroidia|o__Flavobacteriales|f__Weeksellaceae|g__Apibacter	A_Spirostreptida	-0.0342182	0.896269	0.933479
V200	k__Bacteria|p__Proteobacteria|c__Gammaproteobacteria|o__Enterobacterales|f__Hafniaceae|g__Hafnia-Obesumbacterium	A_Spirostreptida	-0.0666655	0.79933	0.870487
V201	k__Bacteria|p__Proteobacteria|c__Gammaproteobacteria|o__Enterobacterales|f__Pasteurellaceae|g__Bibersteinia	A_Spirostreptida	-0.0877173	0.737802	0.870487
V202	k__Bacteria|p__Proteobacteria|c__Alphaproteobacteria|o__Rhizobiales|f__Beijerinckiaceae|g__Psychroglaciecola	A_Spirostreptida	-0.0858821	0.743112	0.870487
V203	k__Bacteria|p__Firmicutes|c__Clostridia|o__Eubacteriales|f__Eubacteriaceae|g__Eubacterium	A_Spirostreptida	-0.156505	0.548606	0.870487
V204	k__Bacteria|p__Firmicutes|c__Clostridia|o__Lachnospirales|f__Lachnospiraceae|g__Fusicatenibacter	A_Spirostreptida	-0.0752419	0.774107	0.870487
V205	k__Bacteria|p__Bacteroidota|c__Bacteroidia|o__Cytophagales|f__Hymenobacteraceae|g__Rufibacter	A_Spirostreptida	-0.0885372	0.735433	0.870487
V206	k__Bacteria|p__Firmicutes|c__Clostridia|o__Lachnospirales|f__Lachnospiraceae|g__Lachnospiraceae UCG-007	A_Spirostreptida	-0.084474	0.747194	0.870487
V207	k__Bacteria|p__Actinobacteriota|c__Actinobacteria|o__Micrococcales|f__|g__Timonella	A_Spirostreptida	-0.0625	0.81165	0.870487
V208	k__Bacteria|p__Proteobacteria|c__Gammaproteobacteria|o__Burkholderiales|f__Sutterellaceae|g__Parasutterella	A_Spirostreptida	-0.0901003	0.730924	0.870487
V209	k__Bacteria|p__Proteobacteria|c__Gammaproteobacteria|o__Burkholderiales|f__Comamonadaceae|g__Xylophilus	A_Spirostreptida	-0.0625	0.81165	0.870487
V210	k__Bacteria|p__Actinobacteriota|c__Actinobacteria|o__Micrococcales|f__Bogoriellaceae|g__Georgenia	A_Spirostreptida	-0.0777074	0.766894	0.870487
V211	k__Bacteria|p__Proteobacteria|c__Gammaproteobacteria|o__Burkholderiales|f__Oxalobacteraceae|g__Oxalicibacterium	A_Spirostreptida	-0.0837589	0.749269	0.870487
V212	k__Bacteria|p__Firmicutes|c__Clostridia|o__Lachnospirales|f__Lachnospiraceae|g__GCA-900066575	A_Spirostreptida	-0.109092	0.676835	0.870487
V213	k__Bacteria|p__Firmicutes|c__Clostridia|o__Lachnospirales|f__Lachnospiraceae|g__Lachnospiraceae UCG-003	A_Spirostreptida	-0.0625	0.81165	0.870487
V214	k__Bacteria|p__Fusobacteriota|c__Fusobacteriia|o__Fusobacteriales|f__Leptotrichiaceae|g__Sebaldella	A_Spirostreptida	0.504924	0.0387111	0.870487
V215	k__Bacteria|p__Firmicutes|c__Negativicutes|o__Veillonellales-Selenomonadales|f__Veillonellaceae|g__Veillonella	A_Spirostreptida	-0.141724	0.587415	0.870487
V216	k__Bacteria|p__Bacteroidota|c__Bacteroidia|o__Bacteroidales|f__Barnesiellaceae|g__Coprobacter	A_Spirostreptida	-0.132206	0.612992	0.870487
V217	k__Bacteria|p__Deferribacterota|c__Deferribacteres|o__Deferribacterales|f__Deferribacteraceae|g__Mucispirillum	A_Spirostreptida	-0.0637173	0.808045	0.870487
V218	k__Bacteria|p__Bacteroidota|c__Bacteroidia|o__Bacteroidales|f__Tannerellaceae|g__Tannerella	A_Spirostreptida	0.0182955	0.944437	0.966017
V220	k__Bacteria|p__Firmicutes|c__Bacilli|o__Lactobacillales|f__Lactobacillaceae|g__Lactobacillus	A_Spirostreptida	-0.0645784	0.805498	0.870487
V221	k__Bacteria|p__Firmicutes|c__Clostridia|o__Clostridiales|f__Clostridiaceae|g__Clostridium sensu stricto 2	A_Spirostreptida	-0.0909788	0.728393	0.870487
V222	k__Bacteria|p__Proteobacteria|c__Gammaproteobacteria|o__Enterobacterales|f__Succinivibrionaceae|g__Succinivibrio	A_Spirostreptida	-0.133464	0.609584	0.870487
V223	k__Bacteria|p__Firmicutes|c__Bacilli|o__Lactobacillales|f__Lactobacillaceae|g__Ligilactobacillus	A_Spirostreptida	-0.0677466	0.79614	0.870487
V224	k__Bacteria|p__Firmicutes|c__Negativicutes|o__Veillonellales-Selenomonadales|f__Veillonellaceae|g__Dialister	A_Spirostreptida	-0.0947328	0.717608	0.870487
V225	k__Bacteria|p__Firmicutes|c__Clostridia|o__Oscillospirales|f__Ruminococcaceae|g__UBA1819	A_Spirostreptida	-0.183554	0.480689	0.870487
V226	k__Bacteria|p__Firmicutes|c__Bacilli|o__Bacillales|f__Planococcaceae|g__Paenisporosarcina	A_Spirostreptida	-0.145969	0.576153	0.870487
V228	k__Bacteria|p__Proteobacteria|c__Alphaproteobacteria|o__Sphingomonadales|f__Sphingomonadaceae|g__Sandarakinorhabdus	A_Spirostreptida	-0.0812043	0.756696	0.870487
V229	k__Bacteria|p__Proteobacteria|c__Gammaproteobacteria|o__Burkholderiales|f__Alcaligenaceae|g__Pigmentiphaga	A_Spirostreptida	-0.0906809	0.729251	0.870487
V230	k__Bacteria|p__Bacteroidota|c__Bacteroidia|o__Chitinophagales|f__Chitinophagaceae|g__Taibaiella	A_Spirostreptida	-0.0958296	0.714467	0.870487
V231	k__Bacteria|p__Proteobacteria|c__Alphaproteobacteria|o__Caulobacterales|f__Caulobacteraceae|g__Caulobacter	A_Spirostreptida	-0.0636314	0.808299	0.870487
V232	k__Bacteria|p__Abditibacteriota|c__Abditibacteria|o__Abditibacteriales|f__Abditibacteriaceae|g__Abditibacterium	A_Spirostreptida	-0.0632561	0.809411	0.870487
V233	k__Bacteria|p__Bacteroidota|c__Bacteroidia|o__Chitinophagales|f__Chitinophagaceae|g__Segetibacter	A_Spirostreptida	-0.0647621	0.804954	0.870487
V234	k__Bacteria|p__Firmicutes|c__Bacilli|o__Erysipelotrichales|f__Erysipelotrichaceae|g__ZOR0006	A_Spirostreptida	0.391134	0.120553	0.870487
V235	k__Bacteria|p__Firmicutes|c__Clostridia|o__Lachnospirales|f__Defluviitaleaceae|g__Defluviitaleaceae UCG-011	A_Spirostreptida	-0.0828715	0.751846	0.870487
V236	k__Bacteria|p__Proteobacteria|c__Alphaproteobacteria|o__Rhodobacterales|f__Rhodobacteraceae|g__Rubellimicrobium	A_Spirostreptida	-0.0868176	0.740404	0.870487
V237	k__Bacteria|p__Firmicutes|c__Clostridia|o__Oscillospirales|f__Butyricicoccaceae|g__UCG-008	A_Spirostreptida	-0.111375	0.670429	0.870487
V238	k__Bacteria|p__Firmicutes|c__Clostridia|o__Clostridiales|f__Clostridiaceae|g__Clostridium sensu stricto 15	A_Spirostreptida	-0.0625	0.81165	0.870487
V240	k__Bacteria|p__Proteobacteria|c__Alphaproteobacteria|o__Sphingomonadales|f__Sphingomonadaceae|g__Ellin6055	A_Spirostreptida	-0.0887875	0.734711	0.870487
V241	k__Bacteria|p__Proteobacteria|c__Gammaproteobacteria|o__Xanthomonadales|f__Xanthomonadaceae|g__Luteimonas	A_Spirostreptida	-0.0659659	0.801396	0.870487
V242	k__Bacteria|p__Firmicutes|c__Bacilli|o__Erysipelotrichales|f__Erysipelotrichaceae|g__Holdemanella	A_Spirostreptida	-0.142135	0.58632	0.870487
V243	k__Bacteria|p__Bacteroidota|c__Bacteroidia|o__Sphingobacteriales|f__Sphingobacteriaceae|g__Nubsella	A_Spirostreptida	-0.0625	0.81165	0.870487
V244	k__Bacteria|p__Elusimicrobiota|c__Elusimicrobia|o__Elusimicrobiales|f__Elusimicrobiaceae|g__Elusimicrobium	A_Spirostreptida	-0.074824	0.775331	0.870487
V245	k__Bacteria|p__Firmicutes|c__Clostridia|o__Peptostreptococcales-Tissierellales|f__Family XI|g__Tepidimicrobium	A_Spirostreptida	-0.0625	0.81165	0.870487
V246	k__Bacteria|p__Proteobacteria|c__Gammaproteobacteria|o__Enterobacterales|f__Enterobacteriaceae|g__Trabulsiella	A_Spirostreptida	0.28766	0.262892	0.870487
V247	k__Bacteria|p__Actinobacteriota|c__Actinobacteria|o__Actinomycetales|f__Actinomycetaceae|g__Actinomyces	A_Spirostreptida	-0.0893256	0.733158	0.870487
V248	k__Bacteria|p__Bacteroidota|c__Bacteroidia|o__Bacteroidales|f__Rikenellaceae|g__M2PB4-61 termite group	A_Spirostreptida	-0.113626	0.664129	0.870487
V249	k__Bacteria|p__Proteobacteria|c__Alphaproteobacteria|o__Acetobacterales|f__Acetobacteraceae|g__Rhodovarius	A_Spirostreptida	-0.0625	0.81165	0.870487
V250	k__Bacteria|p__Proteobacteria|c__Gammaproteobacteria|o__Burkholderiales|f__Methylophilaceae|g__Methylobacillus	A_Spirostreptida	-0.0625	0.81165	0.870487
V251	k__Bacteria|p__Proteobacteria|c__Gammaproteobacteria|o__Burkholderiales|f__Comamonadaceae|g__Curvibacter	A_Spirostreptida	-0.089784	0.731836	0.870487
V252	k__Bacteria|p__Firmicutes|c__Clostridia|o__Lachnospirales|f__Lachnospiraceae|g__[Eubacterium] ruminantium group	A_Spirostreptida	-0.0887542	0.734807	0.870487
V253	k__Bacteria|p__Proteobacteria|c__Gammaproteobacteria|o__Enterobacterales|f__Enterobacteriaceae|g__Cronobacter	A_Spirostreptida	-0.0908904	0.728647	0.870487
V254	k__Bacteria|p__Firmicutes|c__Bacilli|o__Erysipelotrichales|f__Erysipelotrichaceae|g__[Clostridium] innocuum group	A_Spirostreptida	-0.106056	0.685391	0.870487
V255	k__Bacteria|p__Planctomycetota|c__Planctomycetes|o__Pirellulales|f__Pirellulaceae|g__Pir4 lineage	A_Spirostreptida	-0.101344	0.69874	0.870487
V256	k__Bacteria|p__Actinobacteriota|c__Actinobacteria|o__Micrococcales|f__Microbacteriaceae|g__Leucobacter	A_Spirostreptida	0.266452	0.301243	0.870487
V257	k__Bacteria|p__Desulfobacterota|c__Desulfovibrionia|o__Desulfovibrionales|f__Desulfovibrionaceae|g__Bilophila	A_Spirostreptida	-0.0912171	0.727707	0.870487
V258	k__Bacteria|p__Firmicutes|c__Clostridia|o__Lachnospirales|f__Lachnospiraceae|g__Tuzzerella	A_Spirostreptida	-0.137518	0.598663	0.870487
V259	k__Bacteria|p__Firmicutes|c__Bacilli|o__Bacillales|f__Bacillaceae|g__Bacillus	A_Spirostreptida	0.222611	0.390457	0.870487
V260	k__Bacteria|p__Proteobacteria|c__Alphaproteobacteria|o__Sphingomonadales|f__Sphingomonadaceae|g__Sphingoaurantiacus	A_Spirostreptida	-0.0688643	0.792844	0.870487
V261	k__Bacteria|p__Planctomycetota|c__Planctomycetes|o__Pirellulales|f__Pirellulaceae|g__Termite planctomycete cluster	A_Spirostreptida	0.0308433	0.906455	0.942387
V262	k__Bacteria|p__Proteobacteria|c__Alphaproteobacteria|o__Rhodobacterales|f__Rhodobacteraceae|g__Ketogulonicigenium	A_Spirostreptida	-0.0625	0.81165	0.870487
V263	k__Bacteria|p__Proteobacteria|c__Alphaproteobacteria|o__Rhizobiales|f__Beijerinckiaceae|g__Methylocella	A_Spirostreptida	-0.0772871	0.768123	0.870487
V264	k__Bacteria|p__Proteobacteria|c__Gammaproteobacteria|o__Burkholderiales|f__Oxalobacteraceae|g__Herbaspirillum	A_Spirostreptida	-0.0899731	0.73129	0.870487
V265	k__Bacteria|p__Verrucomicrobiota|c__Lentisphaeria|o__Victivallales|f__Victivallaceae|g__Victivallis	A_Spirostreptida	-0.0868685	0.740256	0.870487
V266	k__Bacteria|p__Proteobacteria|c__Gammaproteobacteria|o__Enterobacterales|f__Pasteurellaceae|g__Aggregatibacter	A_Spirostreptida	-0.0871803	0.739355	0.870487
V267	k__Bacteria|p__Verrucomicrobiota|c__Verrucomicrobiae|o__Chthoniobacterales|f__Chthoniobacteraceae|g__Candidatus Udaeobacter	A_Spirostreptida	-0.170152	0.513817	0.870487
V269	k__Bacteria|p__Firmicutes|c__Bacilli|o__Bacillales|f__Planococcaceae|g__Bhargavaea	A_Spirostreptida	-0.0625	0.81165	0.870487
V270	k__Bacteria|p__Proteobacteria|c__Alphaproteobacteria|o__Rhizobiales|f__Hyphomicrobiaceae|g__Hyphomicrobium	A_Spirostreptida	-0.0625	0.81165	0.870487
V271	k__Bacteria|p__Bacteroidota|c__Bacteroidia|o__Bacteroidales|f__Dysgonomonadaceae|g__Dysgonomonas	A_Spirostreptida	-0.107313	0.681844	0.870487
V272	k__Bacteria|p__Planctomycetota|c__Planctomycetes|o__Planctomycetales|f__Rubinisphaeraceae|g__SH-PL14	A_Spirostreptida	-0.0552046	0.833327	0.88878
V273	k__Bacteria|p__Bacteroidota|c__Bacteroidia|o__Bacteroidales|f__Prevotellaceae|g__Prevotella_7	A_Spirostreptida	-0.0683003	0.794507	0.870487
V274	k__Bacteria|p__Myxococcota|c__Myxococcia|o__Myxococcales|f__Myxococcaceae|g__Corallococcus	A_Spirostreptida	-0.0625	0.81165	0.870487
V275	k__Bacteria|p__Proteobacteria|c__Alphaproteobacteria|o__Rhizobiales|f__Rhizobiaceae|g__Aminobacter	A_Spirostreptida	-0.0928087	0.72313	0.870487
V276	k__Bacteria|p__Actinobacteriota|c__Actinobacteria|o__Frankiales|f__Geodermatophilaceae|g__Blastococcus	A_Spirostreptida	-0.0787094	0.763968	0.870487
V277	k__Bacteria|p__Firmicutes|c__Clostridia|o__Lachnospirales|f__Lachnospiraceae|g__[Eubacterium] ventriosum group	A_Spirostreptida	-0.127721	0.625193	0.870487
V278	k__Bacteria|p__Proteobacteria|c__Gammaproteobacteria|o__Pseudomonadales|f__Pseudohongiellaceae|g__BIyi10	A_Spirostreptida	-0.0625	0.81165	0.870487
V279	k__Bacteria|p__Firmicutes|c__Bacilli|o__Bacillales|f__Planococcaceae|g__Planomicrobium	A_Spirostreptida	-0.0625	0.81165	0.870487
V280	k__Bacteria|p__Actinobacteriota|c__Actinobacteria|o__Micrococcales|f__Micrococcaceae|g__Arthrobacter	A_Spirostreptida	-0.129356	0.620733	0.870487
V281	k__Bacteria|p__Firmicutes|c__Bacilli|o__Paenibacillales|f__Paenibacillaceae|g__Cohnella	A_Spirostreptida	-0.0895455	0.732523	0.870487
V282	k__Bacteria|p__Proteobacteria|c__Alphaproteobacteria|o__Sphingomonadales|f__Sphingomonadaceae|g__Sphingobium	A_Spirostreptida	-0.0850193	0.745612	0.870487
V283	k__Bacteria|p__Proteobacteria|c__Gammaproteobacteria|o__Burkholderiales|f__Neisseriaceae|g__Conchiformibius	A_Spirostreptida	-0.108791	0.677682	0.870487
V284	k__Bacteria|p__Actinobacteriota|c__Thermoleophilia|o__Solirubrobacterales|f__Solirubrobacteraceae|g__Solirubrobacter	A_Spirostreptida	0.369842	0.143975	0.870487
V285	k__Bacteria|p__Firmicutes|c__Clostridia|o__Lachnospirales|f__Lachnospiraceae|g__Oribacterium	A_Spirostreptida	-0.0811848	0.756752	0.870487
V286	k__Bacteria|p__Firmicutes|c__Clostridia|o__Oscillospirales|f__Oscillospiraceae|g__NK4A214 group	A_Spirostreptida	-0.121065	0.643471	0.870487
V287	k__Bacteria|p__Planctomycetota|c__Planctomycetes|o__Gemmatales|f__Gemmataceae|g__Gemmata	A_Spirostreptida	-0.0470588	0.857665	0.90636
V288	k__Bacteria|p__Proteobacteria|c__Gammaproteobacteria|o__Cardiobacteriales|f__Wohlfahrtiimonadaceae|g__Wohlfahrtiimonas	A_Spirostreptida	-0.0715265	0.785009	0.870487
V289	k__Bacteria|p__Actinobacteriota|c__Coriobacteriia|o__Coriobacteriales|f__Eggerthellaceae|g__Adlercreutzia	A_Spirostreptida	-0.0625	0.81165	0.870487
V290	k__Bacteria|p__Bacteroidota|c__Bacteroidia|o__Cytophagales|f__Cytophagaceae|g__Siphonobacter	A_Spirostreptida	-0.0669671	0.79844	0.870487
V291	k__Bacteria|p__Planctomycetota|c__Planctomycetes|o__Gemmatales|f__Gemmataceae|g__Fimbriiglobus	A_Spirostreptida	-0.0924463	0.724171	0.870487
V292	k__Bacteria|p__Firmicutes|c__Bacilli|o__Lactobacillales|f__Lactobacillaceae|g__Leuconostoc	A_Spirostreptida	-0.0625	0.81165	0.870487
V293	k__Bacteria|p__Firmicutes|c__Bacilli|o__Lactobacillales|f__Lactobacillaceae|g__HT002	A_Spirostreptida	-0.0625	0.81165	0.870487
V294	k__Bacteria|p__Bacteroidota|c__Bacteroidia|o__Flavobacteriales|f__Crocinitomicaceae|g__Fluviicola	A_Spirostreptida	-0.0690415	0.792322	0.870487
V295	k__Bacteria|p__Bacteroidota|c__Bacteroidia|o__Sphingobacteriales|f__Sphingobacteriaceae|g__Pseudopedobacter	A_Spirostreptida	-0.0625	0.81165	0.870487
V297	k__Bacteria|p__Firmicutes|c__Negativicutes|o__Veillonellales-Selenomonadales|f__Veillonellaceae|g__Megasphaera	A_Spirostreptida	-0.0799955	0.760217	0.870487
V298	k__Bacteria|p__Firmicutes|c__Bacilli|o__Bacillales|f__Planococcaceae|g__Sporosarcina	A_Spirostreptida	-0.0812563	0.756544	0.870487
V299	k__Bacteria|p__Firmicutes|c__Clostridia|o__Peptostreptococcales-Tissierellales|f__Peptostreptococcaceae|g__Clostridioides	A_Spirostreptida	-0.0625	0.81165	0.870487
V300	k__Bacteria|p__Proteobacteria|c__Alphaproteobacteria|o__Reyranellales|f__Reyranellaceae|g__Reyranella	A_Spirostreptida	-0.0985254	0.706764	0.870487
V301	k__Bacteria|p__Actinobacteriota|c__Thermoleophilia|o__Solirubrobacterales|f__Solirubrobacteraceae|g__Patulibacter	A_Spirostreptida	-0.0720744	0.783399	0.870487
V302	k__Bacteria|p__Actinobacteriota|c__Actinobacteria|o__Pseudonocardiales|f__Pseudonocardiaceae|g__Actinomycetospora	A_Spirostreptida	0.469036	0.0575265	0.870487
V303	k__Bacteria|p__Firmicutes|c__Bacilli|o__Bacillales|f__Planococcaceae|g__Chryseomicrobium	A_Spirostreptida	-0.0625	0.81165	0.870487
V304	k__Bacteria|p__Proteobacteria|c__Gammaproteobacteria|o__Burkholderiales|f__Alcaligenaceae|g__Parapusillimonas	A_Spirostreptida	-0.0830214	0.75141	0.870487
V305	k__Bacteria|p__Planctomycetota|c__Planctomycetes|o__Isosphaerales|f__Isosphaeraceae|g__Tundrisphaera	A_Spirostreptida	-0.113003	0.66587	0.870487
V306	k__Bacteria|p__Bdellovibrionota|c__Bdellovibrionia|o__Bdellovibrionales|f__Bdellovibrionaceae|g__Bdellovibrio	A_Spirostreptida	-0.064091	0.806939	0.870487
V307	k__Bacteria|p__Proteobacteria|c__Alphaproteobacteria|o__Rhizobiales|f__Xanthobacteraceae|g__Bradyrhizobium	A_Spirostreptida	-0.112853	0.66629	0.870487
V308	k__Bacteria|p__Proteobacteria|c__Gammaproteobacteria|o__Pseudomonadales|f__Cellvibrionaceae|g__Cellvibrio	A_Spirostreptida	-0.0935711	0.720941	0.870487
V309	k__Bacteria|p__Actinobacteriota|c__Actinobacteria|o__Corynebacteriales|f__Mycobacteriaceae|g__Mycobacterium	A_Spirostreptida	0.120418	0.645258	0.870487
V310	k__Bacteria|p__Bacteroidota|c__Bacteroidia|o__Cytophagales|f__Spirosomaceae|g__Rhabdobacter	A_Spirostreptida	-0.0825167	0.752877	0.870487
V311	k__Bacteria|p__Bacteroidota|c__Bacteroidia|o__Bacteroidales|f__Dysgonomonadaceae|g__Proteiniphilum	A_Spirostreptida	-0.0625	0.81165	0.870487
V312	k__Bacteria|p__Proteobacteria|c__Gammaproteobacteria|o__|f__|g__Acidibacter	A_Spirostreptida	-0.0217218	0.934052	0.963874
V313	k__Bacteria|p__Proteobacteria|c__Alphaproteobacteria|o__Rhizobiales|f__Rhizobiaceae|g__Aurantimonas	A_Spirostreptida	-0.0625	0.81165	0.870487
V314	k__Bacteria|p__Firmicutes|c__Bacilli|o__Bacillales|f__Bacillaceae|g__Paucisalibacillus	A_Spirostreptida	-0.0625	0.81165	0.870487
V315	k__Bacteria|p__Proteobacteria|c__Gammaproteobacteria|o__Burkholderiales|f__Comamonadaceae|g__Azohydromonas	A_Spirostreptida	-0.0625	0.81165	0.870487
V316	k__Bacteria|p__Bacteroidota|c__Bacteroidia|o__Chitinophagales|f__Chitinophagaceae|g__Flavitalea	A_Spirostreptida	0.430335	0.084661	0.870487
V317	k__Bacteria|p__Patescibacteria|c__Saccharimonadia|o__Saccharimonadales|f__Saccharimonadaceae|g__TM7a	A_Spirostreptida	-0.0819732	0.754458	0.870487
V318	k__Bacteria|p__Actinobacteriota|c__Thermoleophilia|o__Gaiellales|f__Gaiellaceae|g__Gaiella	A_Spirostreptida	-0.105535	0.686864	0.870487
V319	k__Bacteria|p__Firmicutes|c__Clostridia|o__Peptostreptococcales-Tissierellales|f__Anaerovoracaceae|g__Family XIII UCG-001	A_Spirostreptida	-0.115927	0.657714	0.870487
V320	k__Bacteria|p__Bacteroidota|c__Bacteroidia|o__Bacteroidales|f__Rikenellaceae|g__Rikenella	A_Spirostreptida	-0.0199147	0.939528	0.965063
V321	k__Bacteria|p__Proteobacteria|c__Gammaproteobacteria|o__Enterobacterales|f__Aeromonadaceae|g__Aeromonas	A_Spirostreptida	-0.0958734	0.714342	0.870487
V322	k__Bacteria|p__Planctomycetota|c__Planctomycetes|o__Pirellulales|f__Pirellulaceae|g__Pirellula	A_Spirostreptida	-0.0877966	0.737573	0.870487
V323	k__Bacteria|p__Firmicutes|c__Bacilli|o__Erysipelotrichales|f__Erysipelatoclostridiaceae|g__UCG-004	A_Spirostreptida	-0.133351	0.60989	0.870487
V324	k__Bacteria|p__Firmicutes|c__Clostridia|o__Oscillospirales|f__Ruminococcaceae|g__Phocea	A_Spirostreptida	0.0186832	0.943262	0.966017
V325	k__Bacteria|p__Actinobacteriota|c__Actinobacteria|o__Pseudonocardiales|f__Pseudonocardiaceae|g__Amycolatopsis	A_Spirostreptida	-0.0625	0.81165	0.870487
V326	k__Bacteria|p__Firmicutes|c__Bacilli|o__Bacillales|f__Planococcaceae|g__Domibacillus	A_Spirostreptida	-0.0731942	0.780111	0.870487
V327	k__Bacteria|p__Firmicutes|c__Clostridia|o__Oscillospirales|f__Butyricicoccaceae|g__UCG-009	A_Spirostreptida	-0.0662503	0.800556	0.870487
V328	k__Bacteria|p__Actinobacteriota|c__Coriobacteriia|o__Coriobacteriales|f__Atopobiaceae|g__Coriobacteriaceae UCG-003	A_Spirostreptida	-0.123619	0.636432	0.870487
V329	k__Bacteria|p__Proteobacteria|c__Alphaproteobacteria|o__Caulobacterales|f__Caulobacteraceae|g__Asticcacaulis	A_Spirostreptida	-0.0625	0.81165	0.870487
V330	k__Bacteria|p__Fusobacteriota|c__Fusobacteriia|o__Fusobacteriales|f__Leptotrichiaceae|g__Leptotrichia	A_Spirostreptida	-0.113213	0.665283	0.870487
V331	k__Bacteria|p__Actinobacteriota|c__Actinobacteria|o__Propionibacteriales|f__Nocardioidaceae|g__Marmoricola	A_Spirostreptida	-0.0960055	0.713964	0.870487
V332	k__Bacteria|p__Bdellovibrionota|c__Bdellovibrionia|o__Bacteriovoracales|f__Bacteriovoracaceae|g__Peredibacter	A_Spirostreptida	-0.0957065	0.714819	0.870487
V333	k__Bacteria|p__Proteobacteria|c__Alphaproteobacteria|o__Rhizobiales|f__Xanthobacteraceae|g__Starkeya	A_Spirostreptida	-0.0625	0.81165	0.870487
V334	k__Bacteria|p__Proteobacteria|c__Alphaproteobacteria|o__Sphingomonadales|f__Sphingomonadaceae|g__MN 122.2a	A_Spirostreptida	-0.0625	0.81165	0.870487
V335	k__Bacteria|p__Proteobacteria|c__Gammaproteobacteria|o__Burkholderiales|f__Comamonadaceae|g__Rubrivivax	A_Spirostreptida	-0.0625	0.81165	0.870487
V336	k__Bacteria|p__Firmicutes|c__Clostridia|o__Lachnospirales|f__Lachnospiraceae|g__[Eubacterium] fissicatena group	A_Spirostreptida	-0.0848344	0.746148	0.870487
V337	k__Bacteria|p__Firmicutes|c__Clostridia|o__Oscillospirales|f__Oscillospiraceae|g__UCG-002	A_Spirostreptida	-0.118192	0.651422	0.870487
V338	k__Bacteria|p__Proteobacteria|c__Gammaproteobacteria|o__Xanthomonadales|f__Xanthomonadaceae|g__Pseudoxanthomonas	A_Spirostreptida	-0.0904307	0.729972	0.870487
V339	k__Bacteria|p__Verrucomicrobiota|c__Verrucomicrobiae|o__Verrucomicrobiales|f__Verrucomicrobiaceae|g__Verrucomicrobium	A_Spirostreptida	-0.0660052	0.80128	0.870487
V340	k__Bacteria|p__Firmicutes|c__Clostridia|o__Lachnospirales|f__Lachnospiraceae|g__Lachnospiraceae FCS020 group	A_Spirostreptida	-0.0919863	0.725494	0.870487
V341	k__Bacteria|p__Actinobacteriota|c__Coriobacteriia|o__Coriobacteriales|f__Atopobiaceae|g__Olsenella	A_Spirostreptida	-0.127125	0.62682	0.870487
V342	k__Bacteria|p__Actinobacteriota|c__Actinobacteria|o__Micrococcales|f__Microbacteriaceae|g__Galbitalea	A_Spirostreptida	-0.0625	0.81165	0.870487
V343	k__Bacteria|p__Firmicutes|c__Clostridia|o__Peptostreptococcales-Tissierellales|f__Family XI|g__Helcococcus	A_Spirostreptida	-0.0625	0.81165	0.870487
V344	k__Bacteria|p__Firmicutes|c__Clostridia|o__Oscillospirales|f__Oscillospiraceae|g__UCG-003	A_Spirostreptida	-0.0805164	0.758699	0.870487
V345	k__Bacteria|p__Bacteroidota|c__Bacteroidia|o__Flavobacteriales|f__Flavobacteriaceae|g__Myroides	A_Spirostreptida	-0.0625	0.81165	0.870487
V346	k__Bacteria|p__Firmicutes|c__Clostridia|o__Lachnospirales|f__Lachnospiraceae|g__Frisingicoccus	A_Spirostreptida	-0.112174	0.66819	0.870487
V347	k__Bacteria|p__Firmicutes|c__Bacilli|o__Erysipelotrichales|f__Erysipelotrichaceae|g__Erysipelotrichaceae UCG-006	A_Spirostreptida	-0.0841885	0.748022	0.870487
V348	k__Bacteria|p__Firmicutes|c__Bacilli|o__Lactobacillales|f__Aerococcaceae|g__Abiotrophia	A_Spirostreptida	-0.0625	0.81165	0.870487
V349	k__Bacteria|p__Firmicutes|c__Clostridia|o__Oscillospirales|f__Ruminococcaceae|g__Anaerofilum	A_Spirostreptida	0.418874	0.0942291	0.870487
V350	k__Bacteria|p__Firmicutes|c__Clostridia|o__Christensenellales|f__Christensenellaceae|g__Christensenella	A_Spirostreptida	-0.0842869	0.747736	0.870487
V351	k__Bacteria|p__Bacteroidota|c__Bacteroidia|o__Bacteroidales|f__Williamwhitmaniaceae|g__Rs-D38 termite group	A_Spirostreptida	-0.097911	0.708517	0.870487
V352	k__Bacteria|p__Firmicutes|c__Clostridia|o__Oscillospirales|f__Oscillospiraceae|g__Pseudoflavonifractor	A_Spirostreptida	-0.0912081	0.727733	0.870487
V353	k__Bacteria|p__Planctomycetota|c__Planctomycetes|o__Isosphaerales|f__Isosphaeraceae|g__Paludisphaera	A_Spirostreptida	-0.0625	0.81165	0.870487
V354	k__Bacteria|p__Proteobacteria|c__Alphaproteobacteria|o__Rhizobiales|f__Beijerinckiaceae|g__Methylorosula	A_Spirostreptida	-0.0900131	0.731175	0.870487
V355	k__Bacteria|p__Bacteroidota|c__Bacteroidia|o__Flavobacteriales|f__Weeksellaceae|g__Empedobacter	A_Spirostreptida	-0.0625	0.81165	0.870487
V356	k__Bacteria|p__Bacteroidota|c__Bacteroidia|o__Sphingobacteriales|f__Sphingobacteriaceae|g__Parapedobacter	A_Spirostreptida	-0.0625	0.81165	0.870487
V357	k__Bacteria|p__Planctomycetota|c__Planctomycetes|o__Isosphaerales|f__Isosphaeraceae|g__Singulisphaera	A_Spirostreptida	-0.127496	0.625807	0.870487
V358	k__Bacteria|p__Actinobacteriota|c__Actinobacteria|o__Corynebacteriales|f__Dietziaceae|g__Dietzia	A_Spirostreptida	-0.0779238	0.766262	0.870487
V359	k__Bacteria|p__Firmicutes|c__Bacilli|o__Erysipelotrichales|f__Erysipelotrichaceae|g__Solobacterium	A_Spirostreptida	-0.115744	0.658225	0.870487
V360	k__Bacteria|p__Firmicutes|c__Bacilli|o__Bacillales|f__Bacillaceae|g__Cerasibacillus	A_Spirostreptida	-0.0625	0.81165	0.870487
V361	k__Bacteria|p__Actinobacteriota|c__Actinobacteria|o__Micrococcales|f__Microbacteriaceae|g__Agromyces	A_Spirostreptida	-0.0903174	0.730298	0.870487
V362	k__Bacteria|p__Gemmatimonadota|c__Gemmatimonadetes|o__Gemmatimonadales|f__Gemmatimonadaceae|g__Roseisolibacter	A_Spirostreptida	-0.069228	0.791773	0.870487
V363	k__Bacteria|p__Desulfobacterota|c__Desulfovibrionia|o__Desulfovibrionales|f__Desulfovibrionaceae|g__Mailhella	A_Spirostreptida	-0.0923984	0.724309	0.870487
V364	k__Bacteria|p__Firmicutes|c__Clostridia|o__Oscillospirales|f__Ruminococcaceae|g__Pygmaiobacter	A_Spirostreptida	-0.149751	0.566197	0.870487
V365	k__Bacteria|p__Actinobacteriota|c__Actinobacteria|o__Streptosporangiales|f__Streptosporangiaceae|g__Nonomuraea	A_Spirostreptida	-0.0625	0.81165	0.870487
V366	k__Bacteria|p__Firmicutes|c__Clostridia|o__Lachnospirales|f__Lachnospiraceae|g__Acetitomaculum	A_Spirostreptida	-0.108778	0.677719	0.870487
V367	k__Bacteria|p__Proteobacteria|c__Alphaproteobacteria|o__Rhizobiales|f__Methylopilaceae|g__Methylopila	A_Spirostreptida	-0.0625	0.81165	0.870487
V368	k__Bacteria|p__Proteobacteria|c__Gammaproteobacteria|o__Diplorickettsiales|f__Diplorickettsiaceae|g__Rickettsiella	A_Spirostreptida	-0.107208	0.68214	0.870487
V369	k__Bacteria|p__Actinobacteriota|c__Actinobacteria|o__Micrococcales|f__Brevibacteriaceae|g__Brevibacterium	A_Spirostreptida	-0.0625	0.81165	0.870487
V370	k__Bacteria|p__Firmicutes|c__Clostridia|o__Lachnospirales|f__Lachnospiraceae|g__[Eubacterium] xylanophilum group	A_Spirostreptida	-0.0912386	0.727645	0.870487
V371	k__Bacteria|p__Proteobacteria|c__Alphaproteobacteria|o__Rhizobiales|f__Beijerinckiaceae|g__Bosea	A_Spirostreptida	-0.141888	0.586978	0.870487
V372	k__Bacteria|p__Proteobacteria|c__Gammaproteobacteria|o__Burkholderiales|f__Burkholderiaceae|g__Burkholderia-Caballeronia-Paraburkholderia	A_Spirostreptida	-0.106164	0.685085	0.870487
V373	k__Bacteria|p__Actinobacteriota|c__Actinobacteria|o__Streptosporangiales|f__Streptosporangiaceae|g__Streptosporangium	A_Spirostreptida	-0.0625	0.81165	0.870487
V374	k__Bacteria|p__Bacteroidota|c__Bacteroidia|o__Bacteroidales|f__Williamwhitmaniaceae|g__BCf9-17 termite group	A_Spirostreptida	-0.0930138	0.722541	0.870487
V375	k__Bacteria|p__Proteobacteria|c__Alphaproteobacteria|o__Rhizobiales|f__Xanthobacteraceae|g__Rhodopseudomonas	A_Spirostreptida	-0.101738	0.697618	0.870487
V376	k__Bacteria|p__Firmicutes|c__Clostridia|o__Lachnospirales|f__Lachnospiraceae|g__Lachnotalea	A_Spirostreptida	-0.0793166	0.762197	0.870487
V377	k__Bacteria|p__Proteobacteria|c__Alphaproteobacteria|o__Rhizobiales|f__Xanthobacteraceae|g__Tardiphaga	A_Spirostreptida	-0.0849792	0.745728	0.870487
V378	k__Bacteria|p__Proteobacteria|c__Gammaproteobacteria|o__Enterobacterales|f__Hafniaceae|g__Edwardsiella	A_Spirostreptida	-0.0912442	0.727629	0.870487
V379	k__Bacteria|p__Verrucomicrobiota|c__Verrucomicrobiae|o__Opitutales|f__Puniceicoccaceae|g__Cerasicoccus	A_Spirostreptida	0.192865	0.458306	0.870487
V380	k__Bacteria|p__Proteobacteria|c__Gammaproteobacteria|o__Legionellales|f__Legionellaceae|g__Legionella	A_Spirostreptida	0.0040159	0.987795	0.98951
V381	k__Bacteria|p__Actinobacteriota|c__Actinobacteria|o__Micrococcales|f__Micrococcaceae|g__Pseudarthrobacter	A_Spirostreptida	0.66058	0.00389502	0.141536
V382	k__Bacteria|p__Bacteroidota|c__Bacteroidia|o__Sphingobacteriales|f__Sphingobacteriaceae|g__Mucilaginibacter	A_Spirostreptida	-0.0704889	0.788061	0.870487
V383	k__Bacteria|p__Firmicutes|c__Clostridia|o__Lachnospirales|f__Lachnospiraceae|g__CHKCI001	A_Spirostreptida	-0.0625	0.81165	0.870487
V384	k__Bacteria|p__Actinobacteriota|c__Actinobacteria|o__Micrococcales|f__Cellulomonadaceae|g__Pseudactinotalea	A_Spirostreptida	-0.0625	0.81165	0.870487
V385	k__Bacteria|p__Proteobacteria|c__Gammaproteobacteria|o__Burkholderiales|f__Burkholderiaceae|g__Limnobacter	A_Spirostreptida	-0.0625	0.81165	0.870487
V386	k__Bacteria|p__Acidobacteriota|c__Vicinamibacteria|o__Vicinamibacterales|f__Vicinamibacteraceae|g__Vicinamibacter	A_Spirostreptida	-0.0625	0.81165	0.870487
V387	k__Bacteria|p__Proteobacteria|c__Gammaproteobacteria|o__Burkholderiales|f__Comamonadaceae|g__Lampropedia	A_Spirostreptida	-0.0625	0.81165	0.870487
V388	k__Bacteria|p__Firmicutes|c__Clostridia|o__Lachnospirales|f__Lachnospiraceae|g__Agathobacter	A_Spirostreptida	-0.0875697	0.738228	0.870487
V389	k__Bacteria|p__Firmicutes|c__Clostridia|o__Lachnospirales|f__Lachnospiraceae|g__Lachnospiraceae NK3A20 group	A_Spirostreptida	-0.0849564	0.745794	0.870487
V391	k__Bacteria|p__Proteobacteria|c__Alphaproteobacteria|o__Rhizobiales|f__Beijerinckiaceae|g__Methylocystis	A_Spirostreptida	-0.0759067	0.77216	0.870487
V392	k__Bacteria|p__Actinobacteriota|c__Actinobacteria|o__Micromonosporales|f__Micromonosporaceae|g__Couchioplanes	A_Spirostreptida	-0.0625	0.81165	0.870487
V393	k__Bacteria|p__Verrucomicrobiota|c__Verrucomicrobiae|o__Chthoniobacterales|f__Xiphinematobacteraceae|g__Candidatus Xiphinematobacter	A_Spirostreptida	-0.0625	0.81165	0.870487
V394	k__Bacteria|p__Proteobacteria|c__Alphaproteobacteria|o__Rickettsiales|f__Anaplasmataceae|g__Wolbachia	A_Spirostreptida	0.027491	0.916587	0.947797
V395	k__Bacteria|p__Actinobacteriota|c__Actinobacteria|o__Pseudonocardiales|f__Pseudonocardiaceae|g__Actinosynnema	A_Spirostreptida	-0.0625	0.81165	0.870487
V396	k__Bacteria|p__Proteobacteria|c__Alphaproteobacteria|o__Rhizobiales|f__Rhizobiaceae|g__Pseudaminobacter	A_Spirostreptida	-0.0779597	0.766157	0.870487
V397	k__Bacteria|p__Bacteroidota|c__Bacteroidia|o__Cytophagales|f__Hymenobacteraceae|g__Hymenobacter	A_Spirostreptida	-0.0625	0.81165	0.870487
V398	k__Bacteria|p__Actinobacteriota|c__Actinobacteria|o__Corynebacteriales|f__Corynebacteriaceae|g__Corynebacterium	A_Spirostreptida	-0.0625	0.81165	0.870487
V399	k__Bacteria|p__Firmicutes|c__Clostridia|o__Lachnospirales|f__Lachnospiraceae|g__[Bacteroides] pectinophilus group	A_Spirostreptida	-0.115047	0.660166	0.870487
V400	k__Bacteria|p__Planctomycetota|c__Planctomycetes|o__Gemmatales|f__Gemmataceae|g__Zavarzinella	A_Spirostreptida	-0.0837441	0.749312	0.870487
V401	k__Bacteria|p__Proteobacteria|c__Gammaproteobacteria|o__Xanthomonadales|f__Xanthomonadaceae|g__Xanthomonas	A_Spirostreptida	-0.0912799	0.727526	0.870487
V402	k__Bacteria|p__Desulfobacterota|c__Desulfomonilia|o__Desulfomonilales|f__Desulfomonilaceae|g__Desulfomonile	A_Spirostreptida	0.469775	0.0570814	0.870487
V403	k__Bacteria|p__Firmicutes|c__Clostridia|o__Clostridiales|f__Clostridiaceae|g__Clostridium sensu stricto 3	A_Spirostreptida	-0.073313	0.779762	0.870487
V404	k__Bacteria|p__Firmicutes|c__Clostridia|o__Oscillospirales|f__Oscillospiraceae|g__Papillibacter	A_Spirostreptida	-0.0911932	0.727776	0.870487
V405	k__Bacteria|p__Firmicutes|c__Clostridia|o__Lachnospirales|f__Lachnospiraceae|g__Anaerostignum	A_Spirostreptida	-0.0881454	0.736565	0.870487
V406	k__Bacteria|p__Bacteroidota|c__Bacteroidia|o__Flavobacteriales|f__Weeksellaceae|g__Bergeyella	A_Spirostreptida	-0.107413	0.681561	0.870487
V407	k__Bacteria|p__Firmicutes|c__Clostridia|o__Peptostreptococcales-Tissierellales|f__Family XI|g__Anaerosphaera	A_Spirostreptida	-0.0625	0.81165	0.870487
V408	k__Bacteria|p__Proteobacteria|c__Gammaproteobacteria|o__Steroidobacterales|f__Steroidobacteraceae|g__Steroidobacter	A_Spirostreptida	-0.105548	0.686826	0.870487
V409	k__Bacteria|p__Bacteroidota|c__Bacteroidia|o__Bacteroidales|f__Rikenellaceae|g__Mucinivorans	A_Spirostreptida	-0.111881	0.669011	0.870487
V410	k__Bacteria|p__Proteobacteria|c__Alphaproteobacteria|o__Rhizobiales|f__Rhizobiaceae|g__Ochrobactrum	A_Spirostreptida	-0.0625	0.81165	0.870487
V411	k__Bacteria|p__Proteobacteria|c__Gammaproteobacteria|o__Enterobacterales|f__Pasteurellaceae|g__Rodentibacter	A_Spirostreptida	-0.0625	0.81165	0.870487
V412	k__Bacteria|p__Firmicutes|c__Clostridia|o__Eubacteriales|f__Anaerofustaceae|g__Anaerofustis	A_Spirostreptida	-0.0950417	0.716723	0.870487
V413	k__Bacteria|p__Proteobacteria|c__Alphaproteobacteria|o__Rhodobacterales|f__Rhodobacteraceae|g__Amaricoccus	A_Spirostreptida	-0.0838643	0.748963	0.870487
V414	k__Bacteria|p__Proteobacteria|c__Gammaproteobacteria|o__Diplorickettsiales|f__Diplorickettsiaceae|g__Aquicella	A_Spirostreptida	-0.0918936	0.72576	0.870487
V415	k__Bacteria|p__Actinobacteriota|c__Actinobacteria|o__Micrococcales|f__Microbacteriaceae|g__Leifsonia	A_Spirostreptida	-0.0625	0.81165	0.870487
V416	k__Bacteria|p__Bacteroidota|c__Bacteroidia|o__Cytophagales|f__Microscillaceae|g__Ohtaekwangia	A_Spirostreptida	-0.0625	0.81165	0.870487
V417	k__Bacteria|p__Firmicutes|c__Bacilli|o__Mycoplasmatales|f__Mycoplasmataceae|g__Mycoplasma	A_Spirostreptida	-0.0991067	0.705107	0.870487
V418	k__Bacteria|p__Actinobacteriota|c__Actinobacteria|o__Streptosporangiales|f__Streptosporangiaceae|g__Thermocatellispora	A_Spirostreptida	-0.084331	0.747608	0.870487
V419	k__Bacteria|p__Bacteroidota|c__Bacteroidia|o__Bacteroidales|f__Dysgonomonadaceae|g__Candidatus Symbiothrix	A_Spirostreptida	0.195703	0.451589	0.870487
V420	k__Bacteria|p__Firmicutes|c__Clostridia|o__Lachnospirales|f__Lachnospiraceae|g__Syntrophococcus	A_Spirostreptida	-0.0625	0.81165	0.870487
V421	k__Bacteria|p__Proteobacteria|c__Alphaproteobacteria|o__Rhizobiales|f__Kaistiaceae|g__Kaistia	A_Spirostreptida	-0.0625	0.81165	0.870487
V422	k__Bacteria|p__Actinobacteriota|c__Actinobacteria|o__Streptosporangiales|f__Thermomonosporaceae|g__Actinomadura	A_Spirostreptida	-0.0625	0.81165	0.870487
V423	k__Bacteria|p__Bacteroidota|c__Bacteroidia|o__Cytophagales|f__Cyclobacteriaceae|g__Belliella	A_Spirostreptida	-0.0625	0.81165	0.870487
V424	k__Bacteria|p__Proteobacteria|c__Alphaproteobacteria|o__Rhizobiales|f__Rhizobiaceae|g__Paenochrobactrum	A_Spirostreptida	-0.0625	0.81165	0.870487
V425	k__Bacteria|p__Proteobacteria|c__Gammaproteobacteria|o__Burkholderiales|f__Alcaligenaceae|g__Achromobacter	A_Spirostreptida	-0.0841979	0.747995	0.870487
V427	k__Bacteria|p__Proteobacteria|c__Alphaproteobacteria|o__Rhizobiales|f__Devosiaceae|g__Pelagibacterium	A_Spirostreptida	-0.0873162	0.738961	0.870487
V429	k__Bacteria|p__Myxococcota|c__Myxococcia|o__Myxococcales|f__Myxococcaceae|g__Pyxidicoccus	A_Spirostreptida	-0.0625	0.81165	0.870487
V430	k__Bacteria|p__Actinobacteriota|c__Acidimicrobiia|o__Microtrichales|f__Iamiaceae|g__Iamia	A_Spirostreptida	-0.0625	0.81165	0.870487
V431	k__Bacteria|p__Bacteroidota|c__Bacteroidia|o__Chitinophagales|f__Chitinophagaceae|g__Aurantisolimonas	A_Spirostreptida	-0.0625	0.81165	0.870487
V432	k__Bacteria|p__Proteobacteria|c__Alphaproteobacteria|o__Tistrellales|f__Geminicoccaceae|g__Geminicoccus	A_Spirostreptida	-0.0912855	0.72751	0.870487
V433	k__Bacteria|p__Myxococcota|c__Polyangia|o__Polyangiales|f__Polyangiaceae|g__Pajaroellobacter	A_Spirostreptida	-0.0706215	0.787671	0.870487
V434	k__Bacteria|p__Planctomycetota|c__Planctomycetes|o__Planctomycetales|f__Rubinisphaeraceae|g__Planctomicrobium	A_Spirostreptida	-0.109026	0.67702	0.870487
V435	k__Bacteria|p__Bacteroidota|c__Bacteroidia|o__Bacteroidales|f__Prevotellaceae|g__Prevotellaceae NK3B31 group	A_Spirostreptida	-0.0625	0.81165	0.870487
V437	k__Bacteria|p__Firmicutes|c__Bacilli|o__Paenibacillales|f__Paenibacillaceae|g__Saccharibacillus	A_Spirostreptida	-0.0625	0.81165	0.870487
V438	k__Bacteria|p__Firmicutes|c__Clostridia|o__Lachnospirales|f__Lachnospiraceae|g__Lachnospiraceae UCG-002	A_Spirostreptida	-0.0625	0.81165	0.870487
V439	k__Bacteria|p__Acidobacteriota|c__Blastocatellia|o__Blastocatellales|f__Blastocatellaceae|g__Stenotrophobacter	A_Spirostreptida	-0.0625	0.81165	0.870487
V440	k__Bacteria|p__Proteobacteria|c__Gammaproteobacteria|o__Burkholderiales|f__Comamonadaceae|g__Variovorax	A_Spirostreptida	-0.0625	0.81165	0.870487
V441	k__Bacteria|p__Proteobacteria|c__Gammaproteobacteria|o__Enterobacterales|f__Orbaceae|g__Gilliamella	A_Spirostreptida	-0.0625	0.81165	0.870487
V442	k__Bacteria|p__Firmicutes|c__Clostridia|o__Oscillospirales|f__Ruminococcaceae|g__Angelakisella	A_Spirostreptida	-0.0790045	0.763107	0.870487
V443	k__Bacteria|p__Actinobacteriota|c__Actinobacteria|o__Micrococcales|f__Intrasporangiaceae|g__Ornithinimicrobium	A_Spirostreptida	-0.0625	0.81165	0.870487
V444	k__Bacteria|p__Elusimicrobiota|c__Endomicrobia|o__Endomicrobiales|f__Endomicrobiaceae|g__Endomicrobium	A_Spirostreptida	0.261134	0.311358	0.870487
V445	k__Bacteria|p__Actinobacteriota|c__Thermoleophilia|o__Solirubrobacterales|f__Solirubrobacteraceae|g__Conexibacter	A_Spirostreptida	-0.0986022	0.706545	0.870487
V446	k__Bacteria|p__Proteobacteria|c__Alphaproteobacteria|o__Acetobacterales|f__Acetobacteraceae|g__Rhodovastum	A_Spirostreptida	0.411663	0.100633	0.870487
V447	k__Bacteria|p__Actinobacteriota|c__Actinobacteria|o__Micrococcales|f__Micrococcaceae|g__Paenarthrobacter	A_Spirostreptida	-0.0625	0.81165	0.870487
V448	k__Bacteria|p__Proteobacteria|c__Alphaproteobacteria|o__Dongiales|f__Dongiaceae|g__Dongia	A_Spirostreptida	-0.0891575	0.733643	0.870487
V449	k__Bacteria|p__Actinobacteriota|c__Actinobacteria|o__Streptosporangiales|f__Streptosporangiaceae|g__Sphaerisporangium	A_Spirostreptida	-0.0625	0.81165	0.870487
V450	k__Bacteria|p__Proteobacteria|c__Alphaproteobacteria|o__Rhizobiales|f__Rhizobiaceae|g__Ciceribacter	A_Spirostreptida	-0.0625	0.81165	0.870487
V451	k__Bacteria|p__Firmicutes|c__Bacilli|o__Alicyclobacillales|f__Alicyclobacillaceae|g__Tumebacillus	A_Spirostreptida	-0.0625	0.81165	0.870487
V452	k__Bacteria|p__Myxococcota|c__Myxococcia|o__Myxococcales|f__Vulgatibacteraceae|g__Vulgatibacter	A_Spirostreptida	-0.0887645	0.734777	0.870487
V453	k__Bacteria|p__Planctomycetota|c__Planctomycetes|o__Isosphaerales|f__Isosphaeraceae|g__Candidatus Nostocoida	A_Spirostreptida	-0.0625	0.81165	0.870487
V454	k__Bacteria|p__Firmicutes|c__Clostridia|o__Oscillospirales|f__Ruminococcaceae|g__Harryflintia	A_Spirostreptida	-0.0625	0.81165	0.870487
V455	k__Bacteria|p__Planctomycetota|c__Planctomycetes|o__Isosphaerales|f__Isosphaeraceae|g__Aquisphaera	A_Spirostreptida	-0.0858831	0.743109	0.870487
V457	k__Bacteria|p__Firmicutes|c__Bacilli|o__Erysipelotrichales|f__Erysipelotrichaceae|g__[Anaerorhabdus] furcosa group	A_Spirostreptida	-0.0911879	0.727791	0.870487
V458	k__Bacteria|p__Planctomycetota|c__Planctomycetes|o__Pirellulales|f__Pirellulaceae|g__Blastopirellula	A_Spirostreptida	-0.0866742	0.740819	0.870487
V459	k__Bacteria|p__Firmicutes|c__Bacilli|o__Erysipelotrichales|f__Erysipelotrichaceae|g__Merdibacter	A_Spirostreptida	-0.0625	0.81165	0.870487
V460	k__Bacteria|p__Actinobacteriota|c__Actinobacteria|o__Streptosporangiales|f__Streptosporangiaceae|g__Microbispora	A_Spirostreptida	-0.0625	0.81165	0.870487
V461	k__Bacteria|p__Actinobacteriota|c__Actinobacteria|o__Corynebacteriales|f__Tsukamurellaceae|g__Tsukamurella	A_Spirostreptida	-0.0625	0.81165	0.870487
V462	k__Bacteria|p__Firmicutes|c__Bacilli|o__Erysipelotrichales|f__Erysipelatoclostridiaceae|g__Catenibacterium	A_Spirostreptida	-0.0625	0.81165	0.870487
V463	k__Bacteria|p__Actinobacteriota|c__Coriobacteriia|o__Coriobacteriales|f__Eggerthellaceae|g__Gordonibacter	A_Spirostreptida	-0.0625	0.81165	0.870487
V464	k__Bacteria|p__Myxococcota|c__Polyangia|o__Haliangiales|f__Haliangiaceae|g__Haliangium	A_Spirostreptida	-0.087714	0.737811	0.870487
V465	k__Bacteria|p__Firmicutes|c__Clostridia|o__Oscillospirales|f__Ruminococcaceae|g__Caproiciproducens	A_Spirostreptida	-0.0625	0.81165	0.870487
V466	k__Bacteria|p__Bdellovibrionota|c__Oligoflexia|o__Silvanigrellales|f__Silvanigrellaceae|g__Silvanigrella	A_Spirostreptida	-0.0625	0.81165	0.870487
V467	k__Bacteria|p__Actinobacteriota|c__Actinobacteria|o__Frankiales|f__Nakamurellaceae|g__Nakamurella	A_Spirostreptida	-0.0625	0.81165	0.870487
V468	k__Bacteria|p__Bacteroidota|c__Bacteroidia|o__Chitinophagales|f__Chitinophagaceae|g__Niastella	A_Spirostreptida	-0.0625	0.81165	0.870487
V469	k__Bacteria|p__Proteobacteria|c__Gammaproteobacteria|o__Burkholderiales|f__Nitrosomonadaceae|g__Ellin6067	A_Spirostreptida	-0.0625	0.81165	0.870487
V470	k__Bacteria|p__Verrucomicrobiota|c__Verrucomicrobiae|o__Verrucomicrobiales|f__Rubritaleaceae|g__Luteolibacter	A_Spirostreptida	-0.0625	0.81165	0.870487
V471	k__Bacteria|p__Verrucomicrobiota|c__Chlamydiae|o__Chlamydiales|f__Simkaniaceae|g__Candidatus Rhabdochlamydia	A_Spirostreptida	-0.0786103	0.764258	0.870487
V472	k__Bacteria|p__Actinobacteriota|c__Actinobacteria|o__Micrococcales|f__Dermabacteraceae|g__Brachybacterium	A_Spirostreptida	-0.0819691	0.75447	0.870487
V473	k__Bacteria|p__Bacteroidota|c__Bacteroidia|o__Bacteroidales|f__Paludibacteraceae|g__H1	A_Spirostreptida	-0.0625	0.81165	0.870487
V474	k__Bacteria|p__Actinobacteriota|c__Actinobacteria|o__Frankiales|f__Frankiaceae|g__Jatrophihabitans	A_Spirostreptida	-0.0625	0.81165	0.870487
V475	k__Bacteria|p__Proteobacteria|c__Gammaproteobacteria|o__Xanthomonadales|f__Rhodanobacteraceae|g__Pseudofulvimonas	A_Spirostreptida	-0.0625	0.81165	0.870487
V476	k__Bacteria|p__Firmicutes|c__Clostridia|o__Oscillospirales|f__Oscillospiraceae|g__Oscillospira	A_Spirostreptida	-0.0625	0.81165	0.870487
V477	k__Bacteria|p__Firmicutes|c__Clostridia|o__Lachnospirales|f__Lachnospiraceae|g__Howardella	A_Spirostreptida	-0.0625	0.81165	0.870487
V478	k__Bacteria|p__Firmicutes|c__Clostridia|o__Peptostreptococcales-Tissierellales|f__Peptostreptococcaceae|g__Proteocatella	A_Spirostreptida	-0.0625	0.81165	0.870487
V480	k__Bacteria|p__Proteobacteria|c__Alphaproteobacteria|o__Rhizobiales|f__Rhizobiaceae|g__Aliihoeflea	A_Spirostreptida	-0.0625	0.81165	0.870487
V481	k__Bacteria|p__Proteobacteria|c__Alphaproteobacteria|o__Rhizobiales|f__Xanthobacteraceae|g__Variibacter	A_Spirostreptida	-0.0625	0.81165	0.870487
V482	k__Bacteria|p__Verrucomicrobiota|c__Verrucomicrobiae|o__Pedosphaerales|f__Pedosphaeraceae|g__Ellin517	A_Spirostreptida	-0.0625	0.81165	0.870487
V483	k__Bacteria|p__Actinobacteriota|c__Actinobacteria|o__Frankiales|f__Geodermatophilaceae|g__Antricoccus	A_Spirostreptida	-0.0625	0.81165	0.870487
V484	k__Bacteria|p__Proteobacteria|c__Alphaproteobacteria|o__Rhodobacterales|f__Rhodobacteraceae|g__Paenirhodobacter	A_Spirostreptida	-0.0625	0.81165	0.870487
V485	k__Bacteria|p__Planctomycetota|c__Planctomycetes|o__Pirellulales|f__Pirellulaceae|g__Rhodopirellula	A_Spirostreptida	-0.0905346	0.729672	0.870487
V486	k__Bacteria|p__Actinobacteriota|c__Actinobacteria|o__Micrococcales|f__Microbacteriaceae|g__Lysinimonas	A_Spirostreptida	-0.0625	0.81165	0.870487
V487	k__Bacteria|p__Acidobacteriota|c__Blastocatellia|o__Blastocatellales|f__Blastocatellaceae|g__JGI 0001001-H03	A_Spirostreptida	-0.0772257	0.768302	0.870487
V488	k__Bacteria|p__Proteobacteria|c__Gammaproteobacteria|o__Methylococcales|f__Methylococcaceae|g__Methyloparacoccus	A_Spirostreptida	-0.0625	0.81165	0.870487
V489	k__Bacteria|p__Proteobacteria|c__Gammaproteobacteria|o__Pseudomonadales|f__Moraxellaceae|g__Moraxella	A_Spirostreptida	-0.0870968	0.739596	0.870487
V490	k__Bacteria|p__Acidobacteriota|c__Blastocatellia|o__Pyrinomonadales|f__Pyrinomonadaceae|g__RB41	A_Spirostreptida	-0.0625	0.81165	0.870487
V491	k__Bacteria|p__Actinobacteriota|c__Actinobacteria|o__Corynebacteriales|f__Nocardiaceae|g__Nocardia	A_Spirostreptida	-0.0625	0.81165	0.870487
V492	k__Bacteria|p__Proteobacteria|c__Gammaproteobacteria|o__Xanthomonadales|f__Xanthomonadaceae|g__Thermomonas	A_Spirostreptida	-0.0625	0.81165	0.870487
V493	k__Bacteria|p__Actinobacteriota|c__Actinobacteria|o__Kineosporiales|f__Kineosporiaceae|g__Kineosporia	A_Spirostreptida	-0.0625	0.81165	0.870487
V494	k__Bacteria|p__Actinobacteriota|c__Actinobacteria|o__Micromonosporales|f__Micromonosporaceae|g__Actinoplanes	A_Spirostreptida	-0.0625	0.81165	0.870487
V495	k__Bacteria|p__Firmicutes|c__Clostridia|o__Lachnospirales|f__Lachnospiraceae|g__CAG-56	A_Spirostreptida	-0.0625	0.81165	0.870487
V496	k__Bacteria|p__Proteobacteria|c__Gammaproteobacteria|o__Burkholderiales|f__Rhodocyclaceae|g__Niveibacterium	A_Spirostreptida	-0.0625	0.81165	0.870487
V497	k__Bacteria|p__Actinobacteriota|c__Rubrobacteria|o__Rubrobacterales|f__Rubrobacteriaceae|g__Rubrobacter	A_Spirostreptida	-0.11035	0.673301	0.870487
V498	k__Bacteria|p__Actinobacteriota|c__Acidimicrobiia|o__Microtrichales|f__Ilumatobacteraceae|g__Ilumatobacter	A_Spirostreptida	-0.0625	0.81165	0.870487
V499	k__Bacteria|p__Proteobacteria|c__Gammaproteobacteria|o__Burkholderiales|f__Nitrosomonadaceae|g__Nitrosomonas	A_Spirostreptida	-0.0879297	0.737188	0.870487
V500	k__Bacteria|p__Bacteroidota|c__Bacteroidia|o__Chitinophagales|f__Chitinophagaceae|g__Ferruginibacter	A_Spirostreptida	0.660175	0.00392475	0.141536
V501	k__Bacteria|p__Bacteroidota|c__Bacteroidia|o__Flavobacteriales|f__Flavobacteriaceae|g__Capnocytophaga	A_Spirostreptida	-0.087236	0.739193	0.870487
V502	k__Bacteria|p__Firmicutes|c__Clostridia|o__Clostridiales|f__Clostridiaceae|g__Clostridium sensu stricto 8	A_Spirostreptida	-0.0625	0.81165	0.870487
V503	k__Bacteria|p__Proteobacteria|c__Alphaproteobacteria|o__Rhizobiales|f__Beijerinckiaceae|g__FFCH5858	A_Spirostreptida	-0.0625	0.81165	0.870487
V504	k__Bacteria|p__Verrucomicrobiota|c__Verrucomicrobiae|o__Verrucomicrobiales|f__Verrucomicrobiaceae|g__Roseimicrobium	A_Spirostreptida	-0.0837441	0.749312	0.870487
V505	k__Bacteria|p__Proteobacteria|c__Alphaproteobacteria|o__Caulobacterales|f__Hyphomonadaceae|g__Hirschia	A_Spirostreptida	-0.0625	0.81165	0.870487
V506	k__Bacteria|p__Bacteroidota|c__Bacteroidia|o__Chitinophagales|f__Chitinophagaceae|g__Terrimonas	A_Spirostreptida	-0.0625	0.81165	0.870487
V507	k__Bacteria|p__Proteobacteria|c__Alphaproteobacteria|o__Rhizobiales|f__Labraceae|g__Labrys	A_Spirostreptida	-0.0625	0.81165	0.870487
V508	k__Bacteria|p__Firmicutes|c__Clostridia|o__Oscillospirales|f__Oscillospiraceae|g__UCG-007	A_Spirostreptida	-0.0625	0.81165	0.870487
V509	k__Bacteria|p__Actinobacteriota|c__Actinobacteria|o__Micrococcales|f__Cellulomonadaceae|g__Actinotalea	A_Spirostreptida	-0.0625	0.81165	0.870487
V510	k__Bacteria|p__Proteobacteria|c__Gammaproteobacteria|o__Burkholderiales|f__Neisseriaceae|g__Neisseria	A_Spirostreptida	-0.0625	0.81165	0.870487
V511	k__Bacteria|p__Actinobacteriota|c__Coriobacteriia|o__Coriobacteriales|f__Eggerthellaceae|g__Paraeggerthella	A_Spirostreptida	-0.0625	0.81165	0.870487
V512	k__Bacteria|p__Proteobacteria|c__Gammaproteobacteria|o__Burkholderiales|f__Nitrosomonadaceae|g__MND1	A_Spirostreptida	0.362565	0.152648	0.870487
V513	k__Bacteria|p__Verrucomicrobiota|c__Verrucomicrobiae|o__Verrucomicrobiales|f__Verrucomicrobiaceae|g__Prosthecobacter	A_Spirostreptida	-0.0625	0.81165	0.870487
V514	k__Bacteria|p__Verrucomicrobiota|c__Verrucomicrobiae|o__Opitutales|f__Opitutaceae|g__Opitutus	A_Spirostreptida	-0.0911905	0.727783	0.870487
V515	k__Bacteria|p__Actinobacteriota|c__Acidimicrobiia|o__Microtrichales|f__Microtrichaceae|g__IMCC26207	A_Spirostreptida	-0.0833054	0.750586	0.870487
V516	k__Bacteria|p__Firmicutes|c__Bacilli|o__Entomoplasmatales|f__Spiroplasmataceae|g__Spiroplasma	A_Spirostreptida	-0.0625	0.81165	0.870487
V517	k__Bacteria|p__Firmicutes|c__Bacilli|o__Staphylococcales|f__Staphylococcaceae|g__Staphylococcus	A_Spirostreptida	-0.0625	0.81165	0.870487
V518	k__Bacteria|p__Bacteroidota|c__Bacteroidia|o__Bacteroidales|f__Porphyromonadaceae|g__Porphyromonas	A_Spirostreptida	-0.0625	0.81165	0.870487
V519	k__Bacteria|p__Firmicutes|c__Bacilli|o__Lactobacillales|f__Streptococcaceae|g__Floricoccus	A_Spirostreptida	-0.0625	0.81165	0.870487
V520	k__Bacteria|p__Actinobacteriota|c__Actinobacteria|o__Frankiales|f__Geodermatophilaceae|g__Geodermatophilus	A_Spirostreptida	-0.0625	0.81165	0.870487
V521	k__Bacteria|p__Bacteroidota|c__Bacteroidia|o__Chitinophagales|f__Chitinophagaceae|g__Chitinophaga	A_Spirostreptida	-0.0625	0.81165	0.870487
V522	k__Bacteria|p__Proteobacteria|c__Gammaproteobacteria|o__Pseudomonadales|f__Halieaceae|g__OM60(NOR5) clade	A_Spirostreptida	-0.0625	0.81165	0.870487
V523	k__Bacteria|p__Actinobacteriota|c__Actinobacteria|o__Streptosporangiales|f__Nocardiopsaceae|g__Nocardiopsis	A_Spirostreptida	-0.0625	0.81165	0.870487
V524	k__Bacteria|p__Verrucomicrobiota|c__Chlamydiae|o__Chlamydiales|f__Parachlamydiaceae|g__Candidatus Protochlamydia	A_Spirostreptida	-0.0890888	0.733841	0.870487
V525	k__Bacteria|p__Proteobacteria|c__Gammaproteobacteria|o__Coxiellales|f__Coxiellaceae|g__Coxiella	A_Spirostreptida	-0.0625	0.81165	0.870487
V527	k__Bacteria|p__Planctomycetota|c__Planctomycetes|o__Isosphaerales|f__Isosphaeraceae|g__Isosphaera	A_Spirostreptida	-0.0625	0.81165	0.870487
V528	k__Bacteria|p__Proteobacteria|c__Alphaproteobacteria|o__Rhizobiales|f__Rhizobiaceae|g__Brucella	A_Spirostreptida	-0.0625	0.81165	0.870487
V529	k__Bacteria|p__Firmicutes|c__Clostridia|o__Peptostreptococcales-Tissierellales|f__Anaerovoracaceae|g__Mogibacterium	A_Spirostreptida	-0.0625	0.81165	0.870487
V530	k__Bacteria|p__Firmicutes|c__Bacilli|o__Staphylococcales|f__Staphylococcaceae|g__Nosocomiicoccus	A_Spirostreptida	-0.0625	0.81165	0.870487
V531	k__Bacteria|p__Proteobacteria|c__Alphaproteobacteria|o__Caulobacterales|f__Hyphomonadaceae|g__SWB02	A_Spirostreptida	-0.0625	0.81165	0.870487
V532	k__Bacteria|p__Proteobacteria|c__Gammaproteobacteria|o__Burkholderiales|f__Burkholderiaceae|g__Candidatus Tremblaya	A_Spirostreptida	-0.0625	0.81165	0.870487
V533	k__Bacteria|p__Firmicutes|c__Clostridia|o__Christensenellales|f__Christensenellaceae|g__Catabacter	A_Spirostreptida	-0.0625	0.81165	0.870487
V534	k__Bacteria|p__Planctomycetota|c__Phycisphaerae|o__Phycisphaerales|f__Phycisphaeraceae|g__AKYG587	A_Spirostreptida	-0.0912536	0.727602	0.870487
V535	k__Bacteria|p__Planctomycetota|c__Phycisphaerae|o__Phycisphaerales|f__Phycisphaeraceae|g__SM1A02	A_Spirostreptida	-0.0912536	0.727602	0.870487
V536	k__Bacteria|p__Acidobacteriota|c__Acidobacteriae|o__Solibacterales|f__Solibacteraceae|g__Candidatus Solibacter	A_Spirostreptida	-0.0625	0.81165	0.870487
V537	k__Bacteria|p__Verrucomicrobiota|c__Verrucomicrobiae|o__Chthoniobacterales|f__Chthoniobacteraceae|g__LD29	A_Spirostreptida	-0.0625	0.81165	0.870487
V538	k__Bacteria|p__Proteobacteria|c__Gammaproteobacteria|o__Pseudomonadales|f__Halomonadaceae|g__Halomonas	A_Spirostreptida	-0.0625	0.81165	0.870487
V539	k__Bacteria|p__Chloroflexi|c__Chloroflexia|o__Chloroflexales|f__Chloroflexaceae|g__Oscillochloris	A_Spirostreptida	-0.0625	0.81165	0.870487
V540	k__Bacteria|p__Firmicutes|c__Bacilli|o__Bacillales|f__Planococcaceae|g__Savagea	A_Spirostreptida	-0.0625	0.81165	0.870487
V541	k__Bacteria|p__Proteobacteria|c__Gammaproteobacteria|o__Acidiferrobacterales|f__Acidiferrobacteraceae|g__Sulfurifustis	A_Spirostreptida	-0.0625	0.81165	0.870487
V542	k__Bacteria|p__Firmicutes|c__Clostridia|o__Lachnospirales|f__Lachnospiraceae|g__Murimonas	A_Spirostreptida	-0.0625	0.81165	0.870487
V543	k__Bacteria|p__Proteobacteria|c__Gammaproteobacteria|o__Burkholderiales|f__Comamonadaceae|g__Corticibacter	A_Spirostreptida	-0.0625	0.81165	0.870487
V546	k__Bacteria|p__Proteobacteria|c__Gammaproteobacteria|o__Pseudomonadales|f__Moraxellaceae|g__Alkanindiges	A_Spirostreptida	-0.0625	0.81165	0.870487
V547	k__Bacteria|p__Myxococcota|c__Polyangia|o__Nannocystales|f__Nannocystaceae|g__Nannocystis	A_Spirostreptida	-0.0908852	0.728662	0.870487
V548	k__Bacteria|p__Proteobacteria|c__Alphaproteobacteria|o__Paracaedibacterales|f__Paracaedibacteraceae|g__Candidatus Odyssella	A_Spirostreptida	-0.0625	0.81165	0.870487
V549	k__Bacteria|p__Proteobacteria|c__Gammaproteobacteria|o__Enterobacterales|f__Pasteurellaceae|g__Seminibacterium	A_Spirostreptida	-0.0625	0.81165	0.870487
V550	k__Bacteria|p__Armatimonadota|c__Fimbriimonadia|o__Fimbriimonadales|f__Fimbriimonadaceae|g__Fimbriimonas	A_Spirostreptida	-0.0625	0.81165	0.870487
V551	k__Bacteria|p__Proteobacteria|c__Alphaproteobacteria|o__Acetobacterales|f__Acetobacteraceae|g__Rubritepida	A_Spirostreptida	-0.0625	0.81165	0.870487
V552	k__Bacteria|p__Proteobacteria|c__Alphaproteobacteria|o__Sphingomonadales|f__Sphingomonadaceae|g__Sphingopyxis	A_Spirostreptida	-0.0625	0.81165	0.870487
V553	k__Bacteria|p__Myxococcota|c__Myxococcia|o__Myxococcales|f__Anaeromyxobacteraceae|g__Anaeromyxobacter	A_Spirostreptida	-0.0625	0.81165	0.870487
V554	k__Bacteria|p__Entotheonellaeota|c__Entotheonellia|o__Entotheonellales|f__Entotheonellaceae|g__Candidatus Entotheonella	A_Spirostreptida	-0.0625	0.81165	0.870487
V555	k__Bacteria|p__Gemmatimonadota|c__Gemmatimonadetes|o__Gemmatimonadales|f__Gemmatimonadaceae|g__Gemmatimonas	A_Spirostreptida	-0.0625	0.81165	0.870487
V556	k__Bacteria|p__Sumerlaeota|c__Sumerlaeia|o__Sumerlaeales|f__Sumerlaeaceae|g__Sumerlaea	A_Spirostreptida	-0.0625	0.81165	0.870487
V557	k__Bacteria|p__Verrucomicrobiota|c__Verrucomicrobiae|o__Chthoniobacterales|f__Terrimicrobiaceae|g__Terrimicrobium	A_Spirostreptida	-0.0625	0.81165	0.870487
V558	k__Bacteria|p__Proteobacteria|c__Alphaproteobacteria|o__Paracaedibacterales|f__Paracaedibacteraceae|g__Candidatus Paracaedibacter	A_Spirostreptida	-0.0625	0.81165	0.870487
V559	k__Bacteria|p__Proteobacteria|c__Gammaproteobacteria|o__Cardiobacteriales|f__Cardiobacteriaceae|g__Suttonella	A_Spirostreptida	-0.0625	0.81165	0.870487
V560	k__Bacteria|p__Acidobacteriota|c__Thermoanaerobaculia|o__Thermoanaerobaculales|f__Thermoanaerobaculaceae|g__Subgroup 10	A_Spirostreptida	-0.0625	0.81165	0.870487
V561	k__Bacteria|p__Verrucomicrobiota|c__Chlamydiae|o__Chlamydiales|f__Simkaniaceae|g__Candidatus Fritschea	A_Spirostreptida	-0.0625	0.81165	0.870487
V562	k__Bacteria|p__Firmicutes|c__Clostridia|o__Clostridiales|f__Caloramatoraceae|g__Fonticella	A_Spirostreptida	-0.0625	0.81165	0.870487
V563	k__Bacteria|p__Firmicutes|c__Clostridia|o__Clostridiales|f__Clostridiaceae|g__Candidatus Arthromitus	A_Spirostreptida	-0.0625	0.81165	0.870487
V564	k__Bacteria|p__Firmicutes|c__Clostridia|o__Lachnospirales|f__Lachnospiraceae|g__Lachnospiraceae NC2004 group	A_Spirostreptida	-0.0625	0.81165	0.870487
V565	k__Bacteria|p__Firmicutes|c__Clostridia|o__Peptostreptococcales-Tissierellales|f__Family XI|g__Peptoniphilus	A_Spirostreptida	-0.0625	0.81165	0.870487
V566	k__Bacteria|p__Acidobacteriota|c__Acidobacteriae|o__Bryobacterales|f__Bryobacteraceae|g__Bryobacter	A_Spirostreptida	-0.0625	0.81165	0.870487
V567	k__Bacteria|p__Bacteroidota|c__Bacteroidia|o__Cytophagales|f__Cytophagaceae|g__Sporocytophaga	A_Spirostreptida	-0.0625	0.81165	0.870487
V568	k__Bacteria|p__Firmicutes|c__Negativicutes|o__Veillonellales-Selenomonadales|f__Sporomusaceae|g__Dendrosporobacter	A_Spirostreptida	-0.0625	0.81165	0.870487
V569	k__Bacteria|p__Fibrobacterota|c__Fibrobacteria|o__Fibrobacterales|f__Fibrobacteraceae|g__possible genus 04	A_Spirostreptida	-0.0625	0.81165	0.870487
V570	k__Bacteria|p__Verrucomicrobiota|c__Verrucomicrobiae|o__Pedosphaerales|f__Pedosphaeraceae|g__SH3-11	A_Spirostreptida	-0.0625	0.81165	0.870487
V571	k__Bacteria|p__Planctomycetota|c__Planctomycetes|o__Pirellulales|f__Pirellulaceae|g__Pir2 lineage	A_Spirostreptida	-0.0625	0.81165	0.870487
V572	k__Bacteria|p__Proteobacteria|c__Alphaproteobacteria|o__Rickettsiales|f__Rickettsiaceae|g__Rickettsia	A_Spirostreptida	-0.0625	0.81165	0.870487
V573	k__Bacteria|p__Actinobacteriota|c__Actinobacteria|o__Micrococcales|f__Promicromonosporaceae|g__Xylanibacterium	A_Spirostreptida	-0.0625	0.81165	0.870487
V574	k__Bacteria|p__Proteobacteria|c__Gammaproteobacteria|o__Steroidobacterales|f__Steroidobacteraceae|g__Povalibacter	A_Spirostreptida	-0.0625	0.81165	0.870487
V575	k__Bacteria|p__Proteobacteria|c__Gammaproteobacteria|o__Enterobacterales|f__Enterobacteriaceae|g__Aquamonas	A_Spirostreptida	-0.0625	0.81165	0.870487
V576	k__Bacteria|p__Bacteroidota|c__Bacteroidia|o__Bacteroidales|f__Tannerellaceae|g__Macellibacteroides	A_Spirostreptida	-0.0625	0.81165	0.870487
V577	k__Bacteria|p__Firmicutes|c__Clostridia|o__Peptostreptococcales-Tissierellales|f__Peptostreptococcaceae|g__Asaccharospora	A_Spirostreptida	-0.0625	0.81165	0.870487
V578	k__Bacteria|p__Bacteroidota|c__Bacteroidia|o__Bacteroidales|f__Bacteroidaceae|g__Bacteroides	B_Scolopendromorpha	0.0943038	0.718838	0.858087
V579	k__Bacteria|p__Fusobacteriota|c__Fusobacteriia|o__Fusobacteriales|f__Fusobacteriaceae|g__Fusobacterium	B_Scolopendromorpha	0.053279	0.839068	0.898223
V580	k__Bacteria|p__Proteobacteria|c__Gammaproteobacteria|o__Enterobacterales|f__Enterobacteriaceae|g__Escherichia-Shigella	B_Scolopendromorpha	-0.0419663	0.872943	0.917465
V581	k__Bacteria|p__Firmicutes|c__Clostridia|o__Clostridiales|f__Clostridiaceae|g__Clostridium sensu stricto 1	B_Scolopendromorpha	-0.0729961	0.780692	0.875897
V582	k__Bacteria|p__Proteobacteria|c__Gammaproteobacteria|o__Pseudomonadales|f__Moraxellaceae|g__Acinetobacter	B_Scolopendromorpha	0.508586	0.0370944	0.59454
V583	k__Bacteria|p__Firmicutes|c__Clostridia|o__Lachnospirales|f__Lachnospiraceae|g__Blautia	B_Scolopendromorpha	0.00641797	0.980497	0.989067
V584	k__Bacteria|p__Firmicutes|c__Clostridia|o__Lachnospirales|f__Lachnospiraceae|g__[Ruminococcus] torques group	B_Scolopendromorpha	-0.0451597	0.863357	0.911624
V585	k__Bacteria|p__Fusobacteriota|c__Fusobacteriia|o__Fusobacteriales|f__Fusobacteriaceae|g__Cetobacterium	B_Scolopendromorpha	0.333226	0.19121	0.858087
V586	k__Bacteria|p__Firmicutes|c__Negativicutes|o__Acidaminococcales|f__Acidaminococcaceae|g__Phascolarctobacterium	B_Scolopendromorpha	-0.0250883	0.923857	0.953605
V587	k__Bacteria|p__Firmicutes|c__Bacilli|o__Bacillales|f__Planococcaceae|g__Kurthia	B_Scolopendromorpha	-0.115794	0.658086	0.858087
V588	k__Bacteria|p__Proteobacteria|c__Gammaproteobacteria|o__Burkholderiales|f__Sutterellaceae|g__Sutterella	B_Scolopendromorpha	-0.0410277	0.875764	0.918756
V589	k__Bacteria|p__Firmicutes|c__Bacilli|o__Lactobacillales|f__Streptococcaceae|g__Streptococcus	B_Scolopendromorpha	-0.0906604	0.72931	0.858087
V590	k__Bacteria|p__Firmicutes|c__Clostridia|o__Peptostreptococcales-Tissierellales|f__Peptostreptococcaceae|g__Peptoclostridium	B_Scolopendromorpha	0.244867	0.343516	0.858087
V591	k__Bacteria|p__Firmicutes|c__Clostridia|o__Peptostreptococcales-Tissierellales|f__Peptostreptococcaceae|g__Romboutsia	B_Scolopendromorpha	-0.0992042	0.704829	0.858087
V592	k__Bacteria|p__Firmicutes|c__Clostridia|o__Lachnospirales|f__Lachnospiraceae|g__Lachnoclostridium	B_Scolopendromorpha	-0.167313	0.52097	0.858087
V593	k__Bacteria|p__Firmicutes|c__Clostridia|o__Oscillospirales|f__Oscillospiraceae|g__UCG-005	B_Scolopendromorpha	-0.246908	0.33938	0.858087
V594	k__Bacteria|p__Bacteroidota|c__Bacteroidia|o__Bacteroidales|f__Tannerellaceae|g__Parabacteroides	B_Scolopendromorpha	-0.00748284	0.977261	0.989067
V595	k__Bacteria|p__Proteobacteria|c__Gammaproteobacteria|o__Enterobacterales|f__Morganellaceae|g__Proteus	B_Scolopendromorpha	-0.114136	0.662707	0.858087
V596	k__Bacteria|p__Firmicutes|c__Clostridia|o__Peptostreptococcales-Tissierellales|f__Peptostreptococcaceae|g__Paeniclostridium	B_Scolopendromorpha	-0.102385	0.695783	0.858087
V597	k__Bacteria|p__Actinobacteriota|c__Coriobacteriia|o__Coriobacteriales|f__Coriobacteriaceae|g__Collinsella	B_Scolopendromorpha	-0.216622	0.403657	0.858087
V598	k__Bacteria|p__Proteobacteria|c__Gammaproteobacteria|o__Enterobacterales|f__Enterobacteriaceae|g__Klebsiella	B_Scolopendromorpha	-0.241752	0.349884	0.858087
V599	k__Bacteria|p__Proteobacteria|c__Gammaproteobacteria|o__Burkholderiales|f__Oxalobacteraceae|g__Massilia	B_Scolopendromorpha	-0.129377	0.620677	0.858087
V600	k__Bacteria|p__Firmicutes|c__Bacilli|o__Lactobacillales|f__Enterococcaceae|g__Enterococcus	B_Scolopendromorpha	-0.164007	0.529354	0.858087
V601	k__Bacteria|p__Firmicutes|c__Clostridia|o__Lachnospirales|f__Lachnospiraceae|g__[Ruminococcus] gnavus group	B_Scolopendromorpha	-0.12235	0.639927	0.858087
V602	k__Bacteria|p__Bacteroidota|c__Bacteroidia|o__Bacteroidales|f__Prevotellaceae|g__Prevotella_9	B_Scolopendromorpha	0.189475	0.466395	0.858087
V603	k__Bacteria|p__Bacteroidota|c__Bacteroidia|o__Bacteroidales|f__Prevotellaceae|g__Alloprevotella	B_Scolopendromorpha	0.111171	0.670999	0.858087
V604	k__Bacteria|p__Bacteroidota|c__Bacteroidia|o__Flavobacteriales|f__Flavobacteriaceae|g__Flavobacterium	B_Scolopendromorpha	0.20335	0.433743	0.858087
V605	k__Bacteria|p__Firmicutes|c__Bacilli|o__Acholeplasmatales|f__Acholeplasmataceae|g__Anaeroplasma	B_Scolopendromorpha	-0.0347965	0.894525	0.929984
V606	k__Bacteria|p__Firmicutes|c__Bacilli|o__Erysipelotrichales|f__Erysipelatoclostridiaceae|g__Erysipelatoclostridium	B_Scolopendromorpha	0.0888719	0.734467	0.858087
V607	k__Bacteria|p__Proteobacteria|c__Alphaproteobacteria|o__Rhizobiales|f__Beijerinckiaceae|g__Microvirga	B_Scolopendromorpha	-0.162824	0.53237	0.858087
V608	k__Bacteria|p__Firmicutes|c__Clostridia|o__Christensenellales|f__Christensenellaceae|g__Christensenellaceae R-7 group	B_Scolopendromorpha	-0.18556	0.475824	0.858087
V609	k__Bacteria|p__Firmicutes|c__Bacilli|o__Bacillales|f__Planococcaceae|g__Caryophanon	B_Scolopendromorpha	-0.123606	0.63647	0.858087
V610	k__Bacteria|p__Firmicutes|c__Clostridia|o__Peptostreptococcales-Tissierellales|f__Peptostreptococcaceae|g__Paraclostridium	B_Scolopendromorpha	0.0587909	0.822656	0.891074
V611	k__Bacteria|p__Bacteroidota|c__Bacteroidia|o__Sphingobacteriales|f__Sphingobacteriaceae|g__Arcticibacter	B_Scolopendromorpha	-0.128299	0.623614	0.858087
V612	k__Bacteria|p__Actinobacteriota|c__Actinobacteria|o__Bifidobacteriales|f__Bifidobacteriaceae|g__Bifidobacterium	B_Scolopendromorpha	-0.218867	0.398681	0.858087
V613	k__Bacteria|p__Firmicutes|c__Bacilli|o__Bacillales|f__Planococcaceae|g__Lysinibacillus	B_Scolopendromorpha	0.0588462	0.822492	0.891074
V614	k__Bacteria|p__Bacteroidota|c__Bacteroidia|o__Bacteroidales|f__Prevotellaceae|g__Paraprevotella	B_Scolopendromorpha	0.375118	0.137901	0.858087
V615	k__Bacteria|p__Firmicutes|c__Clostridia|o__Peptostreptococcales-Tissierellales|f__Family XI|g__Gallicola	B_Scolopendromorpha	-0.101719	0.697675	0.858087
V616	k__Bacteria|p__Bacteroidota|c__Bacteroidia|o__Bacteroidales|f__Rikenellaceae|g__Rikenellaceae RC9 gut group	B_Scolopendromorpha	-0.107363	0.681704	0.858087
V617	k__Bacteria|p__Firmicutes|c__Clostridia|o__Lachnospirales|f__Lachnospiraceae|g__Lachnospiraceae NK4A136 group	B_Scolopendromorpha	0.0567276	0.828792	0.892188
V618	k__Bacteria|p__Bacteroidota|c__Bacteroidia|o__Sphingobacteriales|f__Sphingobacteriaceae|g__Sphingobacterium	B_Scolopendromorpha	0.00736694	0.977613	0.989067
V619	k__Bacteria|p__Firmicutes|c__Bacilli|o__Bacillales|f__Planococcaceae|g__Solibacillus	B_Scolopendromorpha	0.0363844	0.889739	0.926677
V620	k__Bacteria|p__Desulfobacterota|c__Desulfovibrionia|o__Desulfovibrionales|f__Desulfovibrionaceae|g__Desulfovibrio	B_Scolopendromorpha	-0.126136	0.629527	0.858087
V621	k__Bacteria|p__Bacteroidota|c__Bacteroidia|o__Sphingobacteriales|f__Sphingobacteriaceae|g__Pedobacter	B_Scolopendromorpha	-0.131077	0.616053	0.858087
V622	k__Bacteria|p__Bacteroidota|c__Bacteroidia|o__Bacteroidales|f__Rikenellaceae|g__Alistipes	B_Scolopendromorpha	-0.111836	0.669137	0.858087
V623	k__Bacteria|p__Proteobacteria|c__Alphaproteobacteria|o__Rhodobacterales|f__Rhodobacteraceae|g__Gemmobacter	B_Scolopendromorpha	0.012771	0.961201	0.979881
V624	k__Bacteria|p__Firmicutes|c__Clostridia|o__Peptostreptococcales-Tissierellales|f__Family XI|g__Tissierella	B_Scolopendromorpha	-0.127825	0.624909	0.858087
V625	k__Bacteria|p__Firmicutes|c__Bacilli|o__Erysipelotrichales|f__Erysipelatoclostridiaceae|g__Candidatus Stoquefichus	B_Scolopendromorpha	-0.232961	0.368211	0.858087
V627	k__Bacteria|p__Proteobacteria|c__Alphaproteobacteria|o__Sphingomonadales|f__Sphingomonadaceae|g__Sphingomonas	B_Scolopendromorpha	-0.102403	0.695732	0.858087
V628	k__Bacteria|p__Proteobacteria|c__Gammaproteobacteria|o__Enterobacterales|f__Morganellaceae|g__Morganella	B_Scolopendromorpha	-0.108082	0.679677	0.858087
V630	k__Bacteria|p__Firmicutes|c__Clostridia|o__Oscillospirales|f__Butyricicoccaceae|g__Butyricicoccus	B_Scolopendromorpha	-0.0875206	0.73837	0.858087
V631	k__Bacteria|p__Firmicutes|c__Clostridia|o__Oscillospirales|f__Ruminococcaceae|g__Faecalibacterium	B_Scolopendromorpha	0.0852922	0.744821	0.858087
V632	k__Bacteria|p__Bacteroidota|c__Bacteroidia|o__Flavobacteriales|f__Weeksellaceae|g__Chryseobacterium	B_Scolopendromorpha	-0.087881	0.737329	0.858087
V633	k__Bacteria|p__Proteobacteria|c__Gammaproteobacteria|o__Enterobacterales|f__Enterobacteriaceae|g__Citrobacter	B_Scolopendromorpha	0.070044	0.78937	0.875897
V634	k__Bacteria|p__Proteobacteria|c__Gammaproteobacteria|o__Xanthomonadales|f__Xanthomonadaceae|g__Lysobacter	B_Scolopendromorpha	-0.0957692	0.71464	0.858087
V635	k__Bacteria|p__Proteobacteria|c__Alphaproteobacteria|o__Rhizobiales|f__Devosiaceae|g__Devosia	B_Scolopendromorpha	-0.119903	0.646682	0.858087
V636	k__Bacteria|p__Proteobacteria|c__Alphaproteobacteria|o__Rhodobacterales|f__Rhodobacteraceae|g__Paracoccus	B_Scolopendromorpha	-0.12712	0.626835	0.858087
V637	k__Bacteria|p__Firmicutes|c__Bacilli|o__Erysipelotrichales|f__Erysipelatoclostridiaceae|g__Erysipelotrichaceae UCG-003	B_Scolopendromorpha	0.128303	0.623604	0.858087
V638	k__Bacteria|p__Proteobacteria|c__Alphaproteobacteria|o__Sphingomonadales|f__Sphingomonadaceae|g__Novosphingobium	B_Scolopendromorpha	-0.117094	0.654468	0.858087
V639	k__Bacteria|p__Firmicutes|c__Clostridia|o__Lachnospirales|f__Lachnospiraceae|g__Tyzzerella	B_Scolopendromorpha	-0.0592646	0.821249	0.891074
V640	k__Bacteria|p__Actinobacteriota|c__Actinobacteria|o__Micromonosporales|f__Micromonosporaceae|g__Micromonospora	B_Scolopendromorpha	-0.130623	0.617287	0.858087
V641	k__Bacteria|p__Proteobacteria|c__Gammaproteobacteria|o__Enterobacterales|f__Enterobacteriaceae|g__Pseudocitrobacter	B_Scolopendromorpha	-0.170541	0.512842	0.858087
V642	k__Bacteria|p__Firmicutes|c__Clostridia|o__Lachnospirales|f__Lachnospiraceae|g__Marvinbryantia	B_Scolopendromorpha	-0.123419	0.636982	0.858087
V643	k__Bacteria|p__Bacteroidota|c__Bacteroidia|o__Bacteroidales|f__Barnesiellaceae|g__Barnesiella	B_Scolopendromorpha	-0.0922262	0.724804	0.858087
V644	k__Bacteria|p__Actinobacteriota|c__Coriobacteriia|o__Coriobacteriales|f__Eggerthellaceae|g__Slackia	B_Scolopendromorpha	-0.0648095	0.804814	0.886217
V645	k__Bacteria|p__Proteobacteria|c__Alphaproteobacteria|o__Sphingomonadales|f__Sphingomonadaceae|g__Altererythrobacter	B_Scolopendromorpha	-0.130128	0.618634	0.858087
V646	k__Bacteria|p__Firmicutes|c__Bacilli|o__Erysipelotrichales|f__Erysipelotrichaceae|g__Turicibacter	B_Scolopendromorpha	-0.0868206	0.740395	0.858087
V647	k__Bacteria|p__Proteobacteria|c__Gammaproteobacteria|o__Enterobacterales|f__Enterobacteriaceae|g__Salmonella	B_Scolopendromorpha	-0.0903795	0.730119	0.858087
V648	k__Bacteria|p__Proteobacteria|c__Gammaproteobacteria|o__Enterobacterales|f__Succinivibrionaceae|g__Anaerobiospirillum	B_Scolopendromorpha	0.0924722	0.724097	0.858087
V649	k__Bacteria|p__Proteobacteria|c__Gammaproteobacteria|o__Enterobacterales|f__Morganellaceae|g__Providencia	B_Scolopendromorpha	0.000296534	0.999099	0.999099
V650	k__Bacteria|p__Firmicutes|c__Clostridia|o__Clostridiales|f__Clostridiaceae|g__Clostridium sensu stricto 13	B_Scolopendromorpha	0.497404	0.0421985	0.624322
V651	k__Bacteria|p__Firmicutes|c__Clostridia|o__Lachnospirales|f__Lachnospiraceae|g__Lachnospiraceae AC2044 group	B_Scolopendromorpha	-0.023787	0.927796	0.955961
V652	k__Bacteria|p__Firmicutes|c__Clostridia|o__Oscillospirales|f__Ruminococcaceae|g__Subdoligranulum	B_Scolopendromorpha	0.00430394	0.98692	0.990928
V653	k__Bacteria|p__Actinobacteriota|c__Actinobacteria|o__Streptosporangiales|f__Thermomonosporaceae|g__Actinocorallia	B_Scolopendromorpha	-0.097425	0.709905	0.858087
V654	k__Bacteria|p__Firmicutes|c__Clostridia|o__Lachnospirales|f__Lachnospiraceae|g__Lachnospira	B_Scolopendromorpha	0.681243	0.00260343	0.0653122
V655	k__Bacteria|p__Firmicutes|c__Clostridia|o__Peptostreptococcales-Tissierellales|f__Anaerovoracaceae|g__[Eubacterium] brachy group	B_Scolopendromorpha	0.0215282	0.934638	0.961295
V656	k__Bacteria|p__Bacteroidota|c__Bacteroidia|o__Cytophagales|f__Hymenobacteraceae|g__Adhaeribacter	B_Scolopendromorpha	-0.130298	0.618171	0.858087
V657	k__Bacteria|p__Firmicutes|c__Clostridia|o__Lachnospirales|f__Lachnospiraceae|g__Dorea	B_Scolopendromorpha	-0.189731	0.465782	0.858087
V658	k__Bacteria|p__Firmicutes|c__Bacilli|o__Lactobacillales|f__Vagococcaceae|g__Vagococcus	B_Scolopendromorpha	0.048745	0.852616	0.907876
V659	k__Bacteria|p__Proteobacteria|c__Gammaproteobacteria|o__Enterobacterales|f__Enterobacteriaceae|g__Plesiomonas	B_Scolopendromorpha	-0.0896236	0.732298	0.858087
V660	k__Bacteria|p__Firmicutes|c__Clostridia|o__Peptostreptococcales-Tissierellales|f__Peptostreptococcaceae|g__Peptostreptococcus	B_Scolopendromorpha	-0.0842876	0.747734	0.858087
V661	k__Bacteria|p__Firmicutes|c__Clostridia|o__Peptostreptococcales-Tissierellales|f__Peptostreptococcaceae|g__Terrisporobacter	B_Scolopendromorpha	0.0181895	0.944759	0.968252
V662	k__Bacteria|p__Bacteroidota|c__Bacteroidia|o__Chitinophagales|f__Chitinophagaceae|g__Cnuella	B_Scolopendromorpha	-0.0965544	0.712393	0.858087
V663	k__Bacteria|p__Firmicutes|c__Clostridia|o__Oscillospirales|f__Ruminococcaceae|g__Ruminococcus	B_Scolopendromorpha	0.326179	0.201346	0.858087
V664	k__Bacteria|p__Proteobacteria|c__Gammaproteobacteria|o__Burkholderiales|f__Comamonadaceae|g__Ramlibacter	B_Scolopendromorpha	-0.126349	0.628943	0.858087
V665	k__Bacteria|p__Proteobacteria|c__Gammaproteobacteria|o__Enterobacterales|f__Yersiniaceae|g__Serratia	B_Scolopendromorpha	-0.0841829	0.748038	0.858087
V666	k__Bacteria|p__Firmicutes|c__Clostridia|o__Oscillospirales|f__Oscillospiraceae|g__Colidextribacter	B_Scolopendromorpha	-0.0194212	0.941024	0.966141
V667	k__Bacteria|p__Bacteroidota|c__Bacteroidia|o__Bacteroidales|f__Marinifilaceae|g__Butyricimonas	B_Scolopendromorpha	-0.189148	0.467178	0.858087
V668	k__Bacteria|p__Verrucomicrobiota|c__Verrucomicrobiae|o__Chthoniobacterales|f__Chthoniobacteraceae|g__Chthoniobacter	B_Scolopendromorpha	-0.0912289	0.727673	0.858087
V669	k__Bacteria|p__Firmicutes|c__Clostridia|o__Peptococcales|f__Peptococcaceae|g__Peptococcus	B_Scolopendromorpha	0.033974	0.897006	0.930885
V670	k__Bacteria|p__Firmicutes|c__Clostridia|o__Lachnospirales|f__Lachnospiraceae|g__[Ruminococcus] gauvreauii group	B_Scolopendromorpha	-0.160083	0.539385	0.858087
V671	k__Bacteria|p__Actinobacteriota|c__Actinobacteria|o__Streptomycetales|f__Streptomycetaceae|g__Streptomyces	B_Scolopendromorpha	-0.101315	0.69882	0.858087
V672	k__Bacteria|p__Bacteroidota|c__Bacteroidia|o__Bacteroidales|f__Prevotellaceae|g__Prevotella	B_Scolopendromorpha	-0.0820274	0.7543	0.859653
V673	k__Bacteria|p__Firmicutes|c__Bacilli|o__Erysipelotrichales|f__Erysipelotrichaceae|g__Catenisphaera	B_Scolopendromorpha	-0.0925074	0.723996	0.858087
V674	k__Bacteria|p__Proteobacteria|c__Alphaproteobacteria|o__Caulobacterales|f__Caulobacteraceae|g__Phenylobacterium	B_Scolopendromorpha	-0.0942959	0.718861	0.858087
V675	k__Bacteria|p__Firmicutes|c__Clostridia|o__Lachnospirales|f__Lachnospiraceae|g__Epulopiscium	B_Scolopendromorpha	0.517258	0.0334709	0.551791
V676	k__Bacteria|p__Firmicutes|c__Clostridia|o__Oscillospirales|f__Ruminococcaceae|g__Negativibacillus	B_Scolopendromorpha	-0.0742173	0.77711	0.875897
V677	k__Bacteria|p__Campylobacterota|c__Campylobacteria|o__Campylobacterales|f__Campylobacteraceae|g__Campylobacter	B_Scolopendromorpha	0.346363	0.173223	0.858087
V678	k__Bacteria|p__Bacteroidota|c__Bacteroidia|o__Chitinophagales|f__Chitinophagaceae|g__Flavisolibacter	B_Scolopendromorpha	-0.11022	0.673668	0.858087
V680	k__Bacteria|p__Bacteroidota|c__Bacteroidia|o__Chitinophagales|f__Chitinophagaceae|g__Edaphobaculum	B_Scolopendromorpha	-0.0922442	0.724752	0.858087
V681	k__Bacteria|p__Bacteroidota|c__Bacteroidia|o__Bacteroidales|f__Marinifilaceae|g__Odoribacter	B_Scolopendromorpha	-0.182833	0.482445	0.858087
V682	k__Bacteria|p__Verrucomicrobiota|c__Verrucomicrobiae|o__Verrucomicrobiales|f__Akkermansiaceae|g__Akkermansia	B_Scolopendromorpha	0.269362	0.295794	0.858087
V683	k__Bacteria|p__Proteobacteria|c__Alphaproteobacteria|o__Acetobacterales|f__Acetobacteraceae|g__Roseomonas	B_Scolopendromorpha	-0.133967	0.608226	0.858087
V684	k__Bacteria|p__Campylobacterota|c__Campylobacteria|o__Campylobacterales|f__Helicobacteraceae|g__Helicobacter	B_Scolopendromorpha	-0.162434	0.533366	0.858087
V685	k__Bacteria|p__Actinobacteriota|c__Actinobacteria|o__Propionibacteriales|f__Nocardioidaceae|g__Aeromicrobium	B_Scolopendromorpha	-0.127564	0.625621	0.858087
V686	k__Bacteria|p__Firmicutes|c__Clostridia|o__Lachnospirales|f__Lachnospiraceae|g__Anaerostipes	B_Scolopendromorpha	-0.146883	0.573741	0.858087
V687	k__Bacteria|p__Proteobacteria|c__Alphaproteobacteria|o__Rhizobiales|f__Rhizobiaceae|g__Allorhizobium-Neorhizobium-Pararhizobium-Rhizobium	B_Scolopendromorpha	-0.162212	0.533932	0.858087
V688	k__Bacteria|p__Actinobacteriota|c__Actinobacteria|o__Corynebacteriales|f__Nocardiaceae|g__Rhodococcus	B_Scolopendromorpha	-0.0966126	0.712227	0.858087
V689	k__Bacteria|p__Firmicutes|c__Clostridia|o__Oscillospirales|f__Oscillospiraceae|g__Oscillibacter	B_Scolopendromorpha	-0.115828	0.657989	0.858087
V690	k__Bacteria|p__Firmicutes|c__Bacilli|o__Bacillales|f__Planococcaceae|g__Psychrobacillus	B_Scolopendromorpha	-0.130535	0.617525	0.858087
V691	k__Bacteria|p__Bacteroidota|c__Bacteroidia|o__Cytophagales|f__Hymenobacteraceae|g__Nibribacter	B_Scolopendromorpha	-0.111718	0.669467	0.858087
V693	k__Bacteria|p__Firmicutes|c__Bacilli|o__Bacillales|f__Planococcaceae|g__Planococcus	B_Scolopendromorpha	-0.14053	0.590599	0.858087
V694	k__Bacteria|p__Synergistota|c__Synergistia|o__Synergistales|f__Synergistaceae|g__Fretibacterium	B_Scolopendromorpha	-0.119686	0.647282	0.858087
V695	k__Bacteria|p__Proteobacteria|c__Alphaproteobacteria|o__Caulobacterales|f__Caulobacteraceae|g__Brevundimonas	B_Scolopendromorpha	-0.121101	0.643372	0.858087
V697	k__Bacteria|p__Firmicutes|c__Clostridia|o__Lachnospirales|f__Lachnospiraceae|g__Roseburia	B_Scolopendromorpha	-0.0433944	0.868654	0.914623
V698	k__Bacteria|p__Firmicutes|c__Bacilli|o__Erysipelotrichales|f__Erysipelotrichaceae|g__Dielma	B_Scolopendromorpha	0.436989	0.0794397	0.858087
V699	k__Bacteria|p__Firmicutes|c__Clostridia|o__Clostridiales|f__Clostridiaceae|g__Hathewaya	B_Scolopendromorpha	-0.0958862	0.714305	0.858087
V700	k__Bacteria|p__Actinobacteriota|c__Actinobacteria|o__Micrococcales|f__Promicromonosporaceae|g__Cellulosimicrobium	B_Scolopendromorpha	-0.141554	0.587867	0.858087
V701	k__Bacteria|p__Firmicutes|c__Bacilli|o__Paenibacillales|f__Paenibacillaceae|g__Paenibacillus	B_Scolopendromorpha	-0.17684	0.497155	0.858087
V702	k__Bacteria|p__Actinobacteriota|c__Actinobacteria|o__Propionibacteriales|f__Nocardioidaceae|g__Nocardioides	B_Scolopendromorpha	-0.140756	0.589996	0.858087
V703	k__Bacteria|p__Proteobacteria|c__Gammaproteobacteria|o__Pseudomonadales|f__Pseudomonadaceae|g__Pseudomonas	B_Scolopendromorpha	0.122398	0.639794	0.858087
V704	k__Bacteria|p__Bacteroidota|c__Bacteroidia|o__Cytophagales|f__Spirosomaceae|g__Dyadobacter	B_Scolopendromorpha	-0.122968	0.638223	0.858087
V705	k__Bacteria|p__Firmicutes|c__Bacilli|o__Lactobacillales|f__Streptococcaceae|g__Lactococcus	B_Scolopendromorpha	-0.18351	0.480798	0.858087
V706	k__Bacteria|p__Firmicutes|c__Clostridia|o__Clostridiales|f__Clostridiaceae|g__Clostridium sensu stricto 7	B_Scolopendromorpha	-0.0938927	0.720018	0.858087
V707	k__Bacteria|p__Proteobacteria|c__Alphaproteobacteria|o__Rhizobiales|f__Rhizobiaceae|g__Aureimonas	B_Scolopendromorpha	-0.0826759	0.752415	0.859653
V708	k__Bacteria|p__Firmicutes|c__Bacilli|o__Lactobacillales|f__Lactobacillaceae|g__Weissella	B_Scolopendromorpha	-0.11728	0.653952	0.858087
V709	k__Bacteria|p__Firmicutes|c__Clostridia|o__Lachnospirales|f__Lachnospiraceae|g__Sellimonas	B_Scolopendromorpha	-0.0989576	0.705532	0.858087
V710	k__Bacteria|p__Proteobacteria|c__Alphaproteobacteria|o__Rhizobiales|f__Beijerinckiaceae|g__Methylobacterium-Methylorubrum	B_Scolopendromorpha	-0.0765147	0.770381	0.87502
V711	k__Bacteria|p__Firmicutes|c__Clostridia|o__Lachnospirales|f__Lachnospiraceae|g__Catenibacillus	B_Scolopendromorpha	-0.172189	0.508715	0.858087
V712	k__Bacteria|p__Bacteroidota|c__Bacteroidia|o__Bacteroidales|f__Prevotellaceae|g__Prevotellaceae UCG-004	B_Scolopendromorpha	-0.124539	0.633905	0.858087
V713	k__Bacteria|p__Firmicutes|c__Bacilli|o__Erysipelotrichales|f__Erysipelotrichaceae|g__Faecalitalea	B_Scolopendromorpha	-0.118847	0.649605	0.858087
V714	k__Bacteria|p__Firmicutes|c__Bacilli|o__Lactobacillales|f__Lactobacillaceae|g__Pediococcus	B_Scolopendromorpha	-0.0956194	0.715069	0.858087
V715	k__Bacteria|p__Proteobacteria|c__Gammaproteobacteria|o__Burkholderiales|f__Alcaligenaceae|g__Verticiella	B_Scolopendromorpha	-0.103959	0.691321	0.858087
V716	k__Bacteria|p__Firmicutes|c__Clostridia|o__Oscillospirales|f__Ruminococcaceae|g__Paludicola	B_Scolopendromorpha	-0.146071	0.575885	0.858087
V717	k__Bacteria|p__Proteobacteria|c__Gammaproteobacteria|o__Enterobacterales|f__Enterobacteriaceae|g__Pluralibacter	B_Scolopendromorpha	-0.199162	0.443471	0.858087
V718	k__Bacteria|p__Proteobacteria|c__Gammaproteobacteria|o__Burkholderiales|f__Oxalobacteraceae|g__Noviherbaspirillum	B_Scolopendromorpha	-0.129074	0.621501	0.858087
V719	k__Bacteria|p__Firmicutes|c__Negativicutes|o__Veillonellales-Selenomonadales|f__Selenomonadaceae|g__Megamonas	B_Scolopendromorpha	0.0848803	0.746015	0.858087
V720	k__Bacteria|p__Firmicutes|c__Clostridia|o__Peptostreptococcales-Tissierellales|f__Anaerovoracaceae|g__[Eubacterium] nodatum group	B_Scolopendromorpha	-0.22583	0.383461	0.858087
V721	k__Bacteria|p__Firmicutes|c__Clostridia|o__Lachnospirales|f__Lachnospiraceae|g__Lachnospiraceae ND3007 group	B_Scolopendromorpha	0.230558	0.373312	0.858087
V722	k__Bacteria|p__Actinobacteriota|c__Coriobacteriia|o__Coriobacteriales|f__|g__Raoultibacter	B_Scolopendromorpha	-0.131252	0.61558	0.858087
V723	k__Bacteria|p__Firmicutes|c__Clostridia|o__Lachnospirales|f__Lachnospiraceae|g__UC5-1-2E3	B_Scolopendromorpha	-0.218183	0.400193	0.858087
V724	k__Bacteria|p__Synergistota|c__Synergistia|o__Synergistales|f__Synergistaceae|g__Candidatus Tammella	B_Scolopendromorpha	-0.162102	0.534213	0.858087
V725	k__Bacteria|p__Firmicutes|c__Clostridia|o__Lachnospirales|f__Lachnospiraceae|g__28/Apr	B_Scolopendromorpha	-0.127454	0.625922	0.858087
V726	k__Bacteria|p__Bacteroidota|c__Bacteroidia|o__Bacteroidales|f__Prevotellaceae|g__Prevotellaceae UCG-001	B_Scolopendromorpha	-0.0855553	0.744058	0.858087
V727	k__Bacteria|p__Firmicutes|c__Clostridia|o__Oscillospirales|f__Oscillospiraceae|g__Flavonifractor	B_Scolopendromorpha	-0.045372	0.86272	0.911624
V728	k__Bacteria|p__Firmicutes|c__Clostridia|o__Oscillospirales|f__Ruminococcaceae|g__Candidatus Soleaferrea	B_Scolopendromorpha	-0.0941976	0.719143	0.858087
V729	k__Bacteria|p__Proteobacteria|c__Gammaproteobacteria|o__Enterobacterales|f__Budviciaceae|g__Leminorella	B_Scolopendromorpha	-0.130778	0.616866	0.858087
V730	k__Bacteria|p__Actinobacteriota|c__Coriobacteriia|o__Coriobacteriales|f__Eggerthellaceae|g__Senegalimassilia	B_Scolopendromorpha	-0.0489535	0.851992	0.907876
V731	k__Bacteria|p__Firmicutes|c__Bacilli|o__Bacillales|f__Planococcaceae|g__Rummeliibacillus	B_Scolopendromorpha	-0.0896236	0.732298	0.858087
V732	k__Bacteria|p__Firmicutes|c__Bacilli|o__Bacillales|f__Planococcaceae|g__Viridibacillus	B_Scolopendromorpha	-0.103271	0.693271	0.858087
V733	k__Bacteria|p__Firmicutes|c__Clostridia|o__Peptostreptococcales-Tissierellales|f__Peptostreptococcaceae|g__Intestinibacter	B_Scolopendromorpha	-0.0893464	0.733098	0.858087
V734	k__Bacteria|p__Proteobacteria|c__Alphaproteobacteria|o__Sphingomonadales|f__Sphingomonadaceae|g__DSSF69	B_Scolopendromorpha	-0.130057	0.618825	0.858087
V735	k__Bacteria|p__Firmicutes|c__Bacilli|o__Erysipelotrichales|f__Erysipelotrichaceae|g__Breznakia	B_Scolopendromorpha	0.350012	0.168435	0.858087
V737	k__Bacteria|p__Firmicutes|c__Clostridia|o__Lachnospirales|f__Lachnospiraceae|g__Eisenbergiella	B_Scolopendromorpha	-0.109233	0.676441	0.858087
V738	k__Bacteria|p__Firmicutes|c__Clostridia|o__Oscillospirales|f__Oscillospiraceae|g__Intestinimonas	B_Scolopendromorpha	-0.00411533	0.987493	0.990928
V739	k__Bacteria|p__Bacteroidota|c__Bacteroidia|o__Cytophagales|f__Spirosomaceae|g__Larkinella	B_Scolopendromorpha	-0.12678	0.627765	0.858087
V740	k__Bacteria|p__Firmicutes|c__Clostridia|o__Lachnospirales|f__Lachnospiraceae|g__Lachnospiraceae UCG-010	B_Scolopendromorpha	0.00925278	0.971885	0.989025
V741	k__Bacteria|p__Actinobacteriota|c__Actinobacteria|o__Micrococcales|f__Cellulomonadaceae|g__Cellulomonas	B_Scolopendromorpha	-0.143563	0.582526	0.858087
V742	k__Bacteria|p__Firmicutes|c__Clostridia|o__Lachnospirales|f__Lachnospiraceae|g__Shuttleworthia	B_Scolopendromorpha	-0.0575187	0.826438	0.891317
V743	k__Bacteria|p__Firmicutes|c__Clostridia|o__Clostridiales|f__Clostridiaceae|g__Clostridium sensu stricto 5	B_Scolopendromorpha	-0.122559	0.639349	0.858087
V744	k__Bacteria|p__Firmicutes|c__Clostridia|o__Peptostreptococcales-Tissierellales|f__Family XI|g__Anaerosalibacter	B_Scolopendromorpha	-0.0896236	0.732298	0.858087
V745	k__Bacteria|p__Proteobacteria|c__Alphaproteobacteria|o__Rhizobiales|f__Rhizobiaceae|g__Tianweitania	B_Scolopendromorpha	-0.118717	0.649964	0.858087
V746	k__Bacteria|p__Firmicutes|c__Bacilli|o__Lactobacillales|f__Lactobacillaceae|g__Limosilactobacillus	B_Scolopendromorpha	-0.0933804	0.721488	0.858087
V747	k__Bacteria|p__Bacteroidota|c__Bacteroidia|o__Cytophagales|f__Hymenobacteraceae|g__Pontibacter	B_Scolopendromorpha	-0.0896236	0.732298	0.858087
V748	k__Bacteria|p__Actinobacteriota|c__Coriobacteriia|o__Coriobacteriales|f__Eggerthellaceae|g__Parvibacter	B_Scolopendromorpha	-0.181057	0.486783	0.858087
V749	k__Bacteria|p__Proteobacteria|c__Gammaproteobacteria|o__Enterobacterales|f__Pasteurellaceae|g__Actinobacillus	B_Scolopendromorpha	-0.0174979	0.946856	0.968681
V751	k__Bacteria|p__Firmicutes|c__Clostridia|o__Peptostreptococcales-Tissierellales|f__Anaerovoracaceae|g__Family XIII AD3011 group	B_Scolopendromorpha	-0.0964034	0.712825	0.858087
V752	k__Bacteria|p__Bacteroidota|c__Bacteroidia|o__Chitinophagales|f__Chitinophagaceae|g__Flaviaesturariibacter	B_Scolopendromorpha	-0.108996	0.677107	0.858087
V753	k__Bacteria|p__Firmicutes|c__Clostridia|o__Lachnospirales|f__Lachnospiraceae|g__Coprococcus	B_Scolopendromorpha	-0.209783	0.419018	0.858087
V754	k__Bacteria|p__Firmicutes|c__Clostridia|o__Lachnospirales|f__Lachnospiraceae|g__[Eubacterium] hallii group	B_Scolopendromorpha	-0.0486817	0.852805	0.907876
V755	k__Bacteria|p__Firmicutes|c__Clostridia|o__Oscillospirales|f__Ruminococcaceae|g__[Eubacterium] siraeum group	B_Scolopendromorpha	0.24489	0.34347	0.858087
V756	k__Bacteria|p__Actinobacteriota|c__Coriobacteriia|o__Coriobacteriales|f__Atopobiaceae|g__Libanicoccus	B_Scolopendromorpha	-0.198024	0.446135	0.858087
V757	k__Bacteria|p__Firmicutes|c__Clostridia|o__Lachnospirales|f__Lachnospiraceae|g__Lachnospiraceae UCG-001	B_Scolopendromorpha	-0.226183	0.382698	0.858087
V758	k__Bacteria|p__Proteobacteria|c__Alphaproteobacteria|o__Rhizobiales|f__Rhizobiaceae|g__Neorhizobium	B_Scolopendromorpha	-0.134238	0.607495	0.858087
V759	k__Bacteria|p__Firmicutes|c__Clostridia|o__Lachnospirales|f__Lachnospiraceae|g__Lachnospiraceae UCG-009	B_Scolopendromorpha	0.239908	0.353684	0.858087
V760	k__Bacteria|p__Actinobacteriota|c__Coriobacteriia|o__Coriobacteriales|f__Eggerthellaceae|g__Enterorhabdus	B_Scolopendromorpha	0.123907	0.635642	0.858087
V761	k__Bacteria|p__Proteobacteria|c__Alphaproteobacteria|o__Azospirillales|f__Azospirillaceae|g__Azospirillum	B_Scolopendromorpha	-0.0926629	0.723549	0.858087
V762	k__Bacteria|p__Proteobacteria|c__Gammaproteobacteria|o__Burkholderiales|f__Burkholderiaceae|g__Cupriavidus	B_Scolopendromorpha	-0.128111	0.624127	0.858087
V763	k__Bacteria|p__Firmicutes|c__Clostridia|o__Lachnospirales|f__Lachnospiraceae|g__[Eubacterium] eligens group	B_Scolopendromorpha	-0.0616207	0.814256	0.889822
V764	k__Bacteria|p__Proteobacteria|c__Gammaproteobacteria|o__Enterobacterales|f__Pasteurellaceae|g__Haemophilus	B_Scolopendromorpha	0.549057	0.0224501	0.478406
V765	k__Bacteria|p__Firmicutes|c__Bacilli|o__Erysipelotrichales|f__Erysipelotrichaceae|g__Holdemania	B_Scolopendromorpha	-0.142385	0.585656	0.858087
V767	k__Bacteria|p__Firmicutes|c__Clostridia|o__Lachnospirales|f__Lachnospiraceae|g__[Acetivibrio] ethanolgignens group	B_Scolopendromorpha	0.268174	0.298012	0.858087
V768	k__Bacteria|p__Actinobacteriota|c__Actinobacteria|o__Micrococcales|f__Micrococcaceae|g__Glutamicibacter	B_Scolopendromorpha	-0.0448701	0.864226	0.911624
V769	k__Bacteria|p__Proteobacteria|c__Gammaproteobacteria|o__Cardiobacteriales|f__Wohlfahrtiimonadaceae|g__Ignatzschineria	B_Scolopendromorpha	-0.122469	0.639598	0.858087
V770	k__Bacteria|p__Actinobacteriota|c__Coriobacteriia|o__Coriobacteriales|f__Coriobacteriaceae|g__Enorma	B_Scolopendromorpha	-0.0974249	0.709905	0.858087
V771	k__Bacteria|p__Actinobacteriota|c__Actinobacteria|o__Micrococcales|f__Microbacteriaceae|g__Curtobacterium	B_Scolopendromorpha	-0.0729885	0.780715	0.875897
V773	k__Bacteria|p__Firmicutes|c__Clostridia|o__Monoglobales|f__Monoglobaceae|g__Monoglobus	B_Scolopendromorpha	0.559342	0.0195708	0.451693
V774	k__Bacteria|p__Proteobacteria|c__Gammaproteobacteria|o__Burkholderiales|f__Oxalobacteraceae|g__Oxalobacter	B_Scolopendromorpha	0.026613	0.919243	0.950543
V775	k__Bacteria|p__Firmicutes|c__Clostridia|o__Oscillospirales|f__Ruminococcaceae|g__CAG-352	B_Scolopendromorpha	-0.0896236	0.732298	0.858087
V776	k__Bacteria|p__Bacteroidota|c__Bacteroidia|o__Flavobacteriales|f__Weeksellaceae|g__Apibacter	B_Scolopendromorpha	-0.103316	0.693142	0.858087
V777	k__Bacteria|p__Proteobacteria|c__Gammaproteobacteria|o__Enterobacterales|f__Hafniaceae|g__Hafnia-Obesumbacterium	B_Scolopendromorpha	-0.037355	0.886815	0.925302
V778	k__Bacteria|p__Proteobacteria|c__Gammaproteobacteria|o__Enterobacterales|f__Pasteurellaceae|g__Bibersteinia	B_Scolopendromorpha	-0.0658686	0.801684	0.884458
V779	k__Bacteria|p__Proteobacteria|c__Alphaproteobacteria|o__Rhizobiales|f__Beijerinckiaceae|g__Psychroglaciecola	B_Scolopendromorpha	-0.0591361	0.82163	0.891074
V780	k__Bacteria|p__Firmicutes|c__Clostridia|o__Eubacteriales|f__Eubacteriaceae|g__Eubacterium	B_Scolopendromorpha	-0.193026	0.457925	0.858087
V781	k__Bacteria|p__Firmicutes|c__Clostridia|o__Lachnospirales|f__Lachnospiraceae|g__Fusicatenibacter	B_Scolopendromorpha	-0.107895	0.680204	0.858087
V782	k__Bacteria|p__Bacteroidota|c__Bacteroidia|o__Cytophagales|f__Hymenobacteraceae|g__Rufibacter	B_Scolopendromorpha	-0.12696	0.627271	0.858087
V783	k__Bacteria|p__Firmicutes|c__Clostridia|o__Lachnospirales|f__Lachnospiraceae|g__Lachnospiraceae UCG-007	B_Scolopendromorpha	-0.121134	0.643281	0.858087
V785	k__Bacteria|p__Proteobacteria|c__Gammaproteobacteria|o__Burkholderiales|f__Sutterellaceae|g__Parasutterella	B_Scolopendromorpha	-0.0816622	0.755363	0.859653
V786	k__Bacteria|p__Proteobacteria|c__Gammaproteobacteria|o__Burkholderiales|f__Comamonadaceae|g__Xylophilus	B_Scolopendromorpha	-0.0896236	0.732298	0.858087
V787	k__Bacteria|p__Actinobacteriota|c__Actinobacteria|o__Micrococcales|f__Bogoriellaceae|g__Georgenia	B_Scolopendromorpha	-0.111431	0.670271	0.858087
V788	k__Bacteria|p__Proteobacteria|c__Gammaproteobacteria|o__Burkholderiales|f__Oxalobacteraceae|g__Oxalicibacterium	B_Scolopendromorpha	-0.120108	0.646114	0.858087
V789	k__Bacteria|p__Firmicutes|c__Clostridia|o__Lachnospirales|f__Lachnospiraceae|g__GCA-900066575	B_Scolopendromorpha	-0.0948611	0.717241	0.858087
V791	k__Bacteria|p__Fusobacteriota|c__Fusobacteriia|o__Fusobacteriales|f__Leptotrichiaceae|g__Sebaldella	B_Scolopendromorpha	-0.118338	0.651018	0.858087
V792	k__Bacteria|p__Firmicutes|c__Negativicutes|o__Veillonellales-Selenomonadales|f__Veillonellaceae|g__Veillonella	B_Scolopendromorpha	-0.057657	0.826027	0.891317
V793	k__Bacteria|p__Bacteroidota|c__Bacteroidia|o__Bacteroidales|f__Barnesiellaceae|g__Coprobacter	B_Scolopendromorpha	-0.0714996	0.785088	0.875897
V794	k__Bacteria|p__Deferribacterota|c__Deferribacteres|o__Deferribacterales|f__Deferribacteraceae|g__Mucispirillum	B_Scolopendromorpha	-0.0913692	0.727269	0.858087
V795	k__Bacteria|p__Bacteroidota|c__Bacteroidia|o__Bacteroidales|f__Tannerellaceae|g__Tannerella	B_Scolopendromorpha	-0.0953323	0.715891	0.858087
V796	k__Bacteria|p__Actinobacteriota|c__Actinobacteria|o__Pseudonocardiales|f__Pseudonocardiaceae|g__Pseudonocardia	B_Scolopendromorpha	-0.116562	0.655948	0.858087
V797	k__Bacteria|p__Firmicutes|c__Bacilli|o__Lactobacillales|f__Lactobacillaceae|g__Lactobacillus	B_Scolopendromorpha	-0.092604	0.723718	0.858087
V798	k__Bacteria|p__Firmicutes|c__Clostridia|o__Clostridiales|f__Clostridiaceae|g__Clostridium sensu stricto 2	B_Scolopendromorpha	0.358301	0.157894	0.858087
V799	k__Bacteria|p__Proteobacteria|c__Gammaproteobacteria|o__Enterobacterales|f__Succinivibrionaceae|g__Succinivibrio	B_Scolopendromorpha	0.136412	0.601635	0.858087
V800	k__Bacteria|p__Firmicutes|c__Bacilli|o__Lactobacillales|f__Lactobacillaceae|g__Ligilactobacillus	B_Scolopendromorpha	-0.0971472	0.710699	0.858087
V801	k__Bacteria|p__Firmicutes|c__Negativicutes|o__Veillonellales-Selenomonadales|f__Veillonellaceae|g__Dialister	B_Scolopendromorpha	-0.0971024	0.710827	0.858087
V802	k__Bacteria|p__Firmicutes|c__Clostridia|o__Oscillospirales|f__Ruminococcaceae|g__UBA1819	B_Scolopendromorpha	0.101195	0.699162	0.858087
V803	k__Bacteria|p__Firmicutes|c__Bacilli|o__Bacillales|f__Planococcaceae|g__Paenisporosarcina	B_Scolopendromorpha	-0.0617762	0.813795	0.889822
V804	k__Bacteria|p__Proteobacteria|c__Gammaproteobacteria|o__Enterobacterales|f__Enterobacteriaceae|g__Shimwellia	B_Scolopendromorpha	-0.0896236	0.732298	0.858087
V805	k__Bacteria|p__Proteobacteria|c__Alphaproteobacteria|o__Sphingomonadales|f__Sphingomonadaceae|g__Sandarakinorhabdus	B_Scolopendromorpha	-0.116445	0.656273	0.858087
V806	k__Bacteria|p__Proteobacteria|c__Gammaproteobacteria|o__Burkholderiales|f__Alcaligenaceae|g__Pigmentiphaga	B_Scolopendromorpha	-0.130034	0.618887	0.858087
V807	k__Bacteria|p__Bacteroidota|c__Bacteroidia|o__Chitinophagales|f__Chitinophagaceae|g__Taibaiella	B_Scolopendromorpha	-0.0714311	0.78529	0.875897
V808	k__Bacteria|p__Proteobacteria|c__Alphaproteobacteria|o__Caulobacterales|f__Caulobacteraceae|g__Caulobacter	B_Scolopendromorpha	-0.0912461	0.727623	0.858087
V809	k__Bacteria|p__Abditibacteriota|c__Abditibacteria|o__Abditibacteriales|f__Abditibacteriaceae|g__Abditibacterium	B_Scolopendromorpha	-0.0907079	0.729173	0.858087
V810	k__Bacteria|p__Bacteroidota|c__Bacteroidia|o__Chitinophagales|f__Chitinophagaceae|g__Segetibacter	B_Scolopendromorpha	-0.0928674	0.722961	0.858087
V811	k__Bacteria|p__Firmicutes|c__Bacilli|o__Erysipelotrichales|f__Erysipelotrichaceae|g__ZOR0006	B_Scolopendromorpha	-0.111815	0.669196	0.858087
V812	k__Bacteria|p__Firmicutes|c__Clostridia|o__Lachnospirales|f__Defluviitaleaceae|g__Defluviitaleaceae UCG-011	B_Scolopendromorpha	-0.169358	0.515813	0.858087
V813	k__Bacteria|p__Proteobacteria|c__Alphaproteobacteria|o__Rhodobacterales|f__Rhodobacteraceae|g__Rubellimicrobium	B_Scolopendromorpha	-0.124494	0.634028	0.858087
V814	k__Bacteria|p__Firmicutes|c__Clostridia|o__Oscillospirales|f__Butyricicoccaceae|g__UCG-008	B_Scolopendromorpha	-0.137671	0.598251	0.858087
V815	k__Bacteria|p__Firmicutes|c__Clostridia|o__Clostridiales|f__Clostridiaceae|g__Clostridium sensu stricto 15	B_Scolopendromorpha	-0.0896236	0.732298	0.858087
V816	k__Bacteria|p__Firmicutes|c__Clostridia|o__Clostridiales|f__Clostridiaceae|g__Clostridium sensu stricto 11	B_Scolopendromorpha	0.0376355	0.88597	0.925302
V817	k__Bacteria|p__Proteobacteria|c__Alphaproteobacteria|o__Sphingomonadales|f__Sphingomonadaceae|g__Ellin6055	B_Scolopendromorpha	-0.127319	0.62629	0.858087
V818	k__Bacteria|p__Proteobacteria|c__Gammaproteobacteria|o__Xanthomonadales|f__Xanthomonadaceae|g__Luteimonas	B_Scolopendromorpha	-0.0945937	0.718007	0.858087
V819	k__Bacteria|p__Firmicutes|c__Bacilli|o__Erysipelotrichales|f__Erysipelotrichaceae|g__Holdemanella	B_Scolopendromorpha	0.522482	0.0314225	0.533259
V820	k__Bacteria|p__Bacteroidota|c__Bacteroidia|o__Sphingobacteriales|f__Sphingobacteriaceae|g__Nubsella	B_Scolopendromorpha	-0.0896236	0.732298	0.858087
V821	k__Bacteria|p__Elusimicrobiota|c__Elusimicrobia|o__Elusimicrobiales|f__Elusimicrobiaceae|g__Elusimicrobium	B_Scolopendromorpha	-0.107296	0.681892	0.858087
V822	k__Bacteria|p__Firmicutes|c__Clostridia|o__Peptostreptococcales-Tissierellales|f__Family XI|g__Tepidimicrobium	B_Scolopendromorpha	-0.0896236	0.732298	0.858087
V823	k__Bacteria|p__Proteobacteria|c__Gammaproteobacteria|o__Enterobacterales|f__Enterobacteriaceae|g__Trabulsiella	B_Scolopendromorpha	0.480956	0.0506509	0.712819
V824	k__Bacteria|p__Actinobacteriota|c__Actinobacteria|o__Actinomycetales|f__Actinomycetaceae|g__Actinomyces	B_Scolopendromorpha	0.0452983	0.862941	0.911624
V825	k__Bacteria|p__Bacteroidota|c__Bacteroidia|o__Bacteroidales|f__Rikenellaceae|g__M2PB4-61 termite group	B_Scolopendromorpha	0.422652	0.0909934	0.858087
V826	k__Bacteria|p__Proteobacteria|c__Alphaproteobacteria|o__Acetobacterales|f__Acetobacteraceae|g__Rhodovarius	B_Scolopendromorpha	-0.0896236	0.732298	0.858087
V827	k__Bacteria|p__Proteobacteria|c__Gammaproteobacteria|o__Burkholderiales|f__Methylophilaceae|g__Methylobacillus	B_Scolopendromorpha	-0.0896236	0.732298	0.858087
V828	k__Bacteria|p__Proteobacteria|c__Gammaproteobacteria|o__Burkholderiales|f__Comamonadaceae|g__Curvibacter	B_Scolopendromorpha	-0.128748	0.62239	0.858087
V829	k__Bacteria|p__Firmicutes|c__Clostridia|o__Lachnospirales|f__Lachnospiraceae|g__[Eubacterium] ruminantium group	B_Scolopendromorpha	-0.127272	0.626421	0.858087
V830	k__Bacteria|p__Proteobacteria|c__Gammaproteobacteria|o__Enterobacterales|f__Enterobacteriaceae|g__Cronobacter	B_Scolopendromorpha	-0.130335	0.61807	0.858087
V831	k__Bacteria|p__Firmicutes|c__Bacilli|o__Erysipelotrichales|f__Erysipelotrichaceae|g__[Clostridium] innocuum group	B_Scolopendromorpha	-0.0740107	0.777716	0.875897
V832	k__Bacteria|p__Planctomycetota|c__Planctomycetes|o__Pirellulales|f__Pirellulaceae|g__Pir4 lineage	B_Scolopendromorpha	-0.145324	0.577858	0.858087
V833	k__Bacteria|p__Actinobacteriota|c__Actinobacteria|o__Micrococcales|f__Microbacteriaceae|g__Leucobacter	B_Scolopendromorpha	0.641908	0.00546942	0.131494
V834	k__Bacteria|p__Desulfobacterota|c__Desulfovibrionia|o__Desulfovibrionales|f__Desulfovibrionaceae|g__Bilophila	B_Scolopendromorpha	-0.0618685	0.813522	0.889822
V835	k__Bacteria|p__Firmicutes|c__Clostridia|o__Lachnospirales|f__Lachnospiraceae|g__Tuzzerella	B_Scolopendromorpha	0.103603	0.692328	0.858087
V836	k__Bacteria|p__Firmicutes|c__Bacilli|o__Bacillales|f__Bacillaceae|g__Bacillus	B_Scolopendromorpha	-0.183846	0.479979	0.858087
V837	k__Bacteria|p__Proteobacteria|c__Alphaproteobacteria|o__Sphingomonadales|f__Sphingomonadaceae|g__Sphingoaurantiacus	B_Scolopendromorpha	-0.0987499	0.706124	0.858087
V838	k__Bacteria|p__Planctomycetota|c__Planctomycetes|o__Pirellulales|f__Pirellulaceae|g__Termite planctomycete cluster	B_Scolopendromorpha	0.41392	0.0985955	0.858087
V840	k__Bacteria|p__Proteobacteria|c__Alphaproteobacteria|o__Rhizobiales|f__Beijerinckiaceae|g__Methylocella	B_Scolopendromorpha	-0.0543521	0.835868	0.89646
V841	k__Bacteria|p__Proteobacteria|c__Gammaproteobacteria|o__Burkholderiales|f__Oxalobacteraceae|g__Herbaspirillum	B_Scolopendromorpha	-0.129019	0.62165	0.858087
V842	k__Bacteria|p__Verrucomicrobiota|c__Lentisphaeria|o__Victivallales|f__Victivallaceae|g__Victivallis	B_Scolopendromorpha	0.0388659	0.882266	0.923898
V843	k__Bacteria|p__Proteobacteria|c__Gammaproteobacteria|o__Enterobacterales|f__Pasteurellaceae|g__Aggregatibacter	B_Scolopendromorpha	-0.125015	0.632601	0.858087
V844	k__Bacteria|p__Verrucomicrobiota|c__Verrucomicrobiae|o__Chthoniobacterales|f__Chthoniobacteraceae|g__Candidatus Udaeobacter	B_Scolopendromorpha	-0.243994	0.345293	0.858087
V845	k__Bacteria|p__Firmicutes|c__Clostridia|o__Oscillospirales|f__Ruminococcaceae|g__Fournierella	B_Scolopendromorpha	0.00313974	0.990458	0.992178
V846	k__Bacteria|p__Firmicutes|c__Bacilli|o__Bacillales|f__Planococcaceae|g__Bhargavaea	B_Scolopendromorpha	-0.0896236	0.732298	0.858087
V847	k__Bacteria|p__Proteobacteria|c__Alphaproteobacteria|o__Rhizobiales|f__Hyphomicrobiaceae|g__Hyphomicrobium	B_Scolopendromorpha	-0.0896236	0.732298	0.858087
V848	k__Bacteria|p__Bacteroidota|c__Bacteroidia|o__Bacteroidales|f__Dysgonomonadaceae|g__Dysgonomonas	B_Scolopendromorpha	-0.113454	0.66461	0.858087
V849	k__Bacteria|p__Planctomycetota|c__Planctomycetes|o__Planctomycetales|f__Rubinisphaeraceae|g__SH-PL14	B_Scolopendromorpha	-0.146945	0.573577	0.858087
V850	k__Bacteria|p__Bacteroidota|c__Bacteroidia|o__Bacteroidales|f__Prevotellaceae|g__Prevotella_7	B_Scolopendromorpha	-0.0639869	0.807247	0.887203
V851	k__Bacteria|p__Myxococcota|c__Myxococcia|o__Myxococcales|f__Myxococcaceae|g__Corallococcus	B_Scolopendromorpha	-0.0896236	0.732298	0.858087
V852	k__Bacteria|p__Proteobacteria|c__Alphaproteobacteria|o__Rhizobiales|f__Rhizobiaceae|g__Aminobacter	B_Scolopendromorpha	-0.133086	0.610609	0.858087
V853	k__Bacteria|p__Actinobacteriota|c__Actinobacteria|o__Frankiales|f__Geodermatophilaceae|g__Blastococcus	B_Scolopendromorpha	-0.112868	0.66625	0.858087
V854	k__Bacteria|p__Firmicutes|c__Clostridia|o__Lachnospirales|f__Lachnospiraceae|g__[Eubacterium] ventriosum group	B_Scolopendromorpha	0.0867778	0.740519	0.858087
V855	k__Bacteria|p__Proteobacteria|c__Gammaproteobacteria|o__Pseudomonadales|f__Pseudohongiellaceae|g__BIyi10	B_Scolopendromorpha	-0.0896236	0.732298	0.858087
V856	k__Bacteria|p__Firmicutes|c__Bacilli|o__Bacillales|f__Planococcaceae|g__Planomicrobium	B_Scolopendromorpha	-0.0896236	0.732298	0.858087
V857	k__Bacteria|p__Actinobacteriota|c__Actinobacteria|o__Micrococcales|f__Micrococcaceae|g__Arthrobacter	B_Scolopendromorpha	-0.185494	0.475982	0.858087
V858	k__Bacteria|p__Firmicutes|c__Bacilli|o__Paenibacillales|f__Paenibacillaceae|g__Cohnella	B_Scolopendromorpha	-0.128406	0.623322	0.858087
V859	k__Bacteria|p__Proteobacteria|c__Alphaproteobacteria|o__Sphingomonadales|f__Sphingomonadaceae|g__Sphingobium	B_Scolopendromorpha	-0.121916	0.641124	0.858087
V860	k__Bacteria|p__Proteobacteria|c__Gammaproteobacteria|o__Burkholderiales|f__Neisseriaceae|g__Conchiformibius	B_Scolopendromorpha	-0.106955	0.682854	0.858087
V861	k__Bacteria|p__Actinobacteriota|c__Thermoleophilia|o__Solirubrobacterales|f__Solirubrobacteraceae|g__Solirubrobacter	B_Scolopendromorpha	0.0479829	0.854897	0.908427
V862	k__Bacteria|p__Firmicutes|c__Clostridia|o__Lachnospirales|f__Lachnospiraceae|g__Oribacterium	B_Scolopendromorpha	-0.116417	0.656351	0.858087
V863	k__Bacteria|p__Firmicutes|c__Clostridia|o__Oscillospirales|f__Oscillospiraceae|g__NK4A214 group	B_Scolopendromorpha	-0.173604	0.505183	0.858087
V864	k__Bacteria|p__Planctomycetota|c__Planctomycetes|o__Gemmatales|f__Gemmataceae|g__Gemmata	B_Scolopendromorpha	-0.124964	0.63274	0.858087
V865	k__Bacteria|p__Proteobacteria|c__Gammaproteobacteria|o__Cardiobacteriales|f__Wohlfahrtiimonadaceae|g__Wohlfahrtiimonas	B_Scolopendromorpha	-0.102567	0.695265	0.858087
V866	k__Bacteria|p__Actinobacteriota|c__Coriobacteriia|o__Coriobacteriales|f__Eggerthellaceae|g__Adlercreutzia	B_Scolopendromorpha	-0.0896236	0.732298	0.858087
V867	k__Bacteria|p__Bacteroidota|c__Bacteroidia|o__Cytophagales|f__Cytophagaceae|g__Siphonobacter	B_Scolopendromorpha	-0.0960293	0.713895	0.858087
V868	k__Bacteria|p__Planctomycetota|c__Planctomycetes|o__Gemmatales|f__Gemmataceae|g__Fimbriiglobus	B_Scolopendromorpha	-0.132566	0.612015	0.858087
V869	k__Bacteria|p__Firmicutes|c__Bacilli|o__Lactobacillales|f__Lactobacillaceae|g__Leuconostoc	B_Scolopendromorpha	-0.0896236	0.732298	0.858087
V870	k__Bacteria|p__Firmicutes|c__Bacilli|o__Lactobacillales|f__Lactobacillaceae|g__HT002	B_Scolopendromorpha	-0.0896236	0.732298	0.858087
V871	k__Bacteria|p__Bacteroidota|c__Bacteroidia|o__Flavobacteriales|f__Crocinitomicaceae|g__Fluviicola	B_Scolopendromorpha	-0.00577989	0.982435	0.989293
V872	k__Bacteria|p__Bacteroidota|c__Bacteroidia|o__Sphingobacteriales|f__Sphingobacteriaceae|g__Pseudopedobacter	B_Scolopendromorpha	-0.0896236	0.732298	0.858087
V873	k__Bacteria|p__Actinobacteriota|c__Actinobacteria|o__Micrococcales|f__Intrasporangiaceae|g__Knoellia	B_Scolopendromorpha	-0.00821985	0.975022	0.989067
V874	k__Bacteria|p__Firmicutes|c__Negativicutes|o__Veillonellales-Selenomonadales|f__Veillonellaceae|g__Megasphaera	B_Scolopendromorpha	-0.114712	0.6611	0.858087
V875	k__Bacteria|p__Firmicutes|c__Bacilli|o__Bacillales|f__Planococcaceae|g__Sporosarcina	B_Scolopendromorpha	-0.11652	0.656066	0.858087
V876	k__Bacteria|p__Firmicutes|c__Clostridia|o__Peptostreptococcales-Tissierellales|f__Peptostreptococcaceae|g__Clostridioides	B_Scolopendromorpha	0.533668	0.0273612	0.478406
V877	k__Bacteria|p__Proteobacteria|c__Alphaproteobacteria|o__Reyranellales|f__Reyranellaceae|g__Reyranella	B_Scolopendromorpha	-0.141283	0.58859	0.858087
V878	k__Bacteria|p__Actinobacteriota|c__Thermoleophilia|o__Solirubrobacterales|f__Solirubrobacteraceae|g__Patulibacter	B_Scolopendromorpha	-0.103353	0.693037	0.858087
V879	k__Bacteria|p__Actinobacteriota|c__Actinobacteria|o__Pseudonocardiales|f__Pseudonocardiaceae|g__Actinomycetospora	B_Scolopendromorpha	-0.0836492	0.749587	0.858158
V880	k__Bacteria|p__Firmicutes|c__Bacilli|o__Bacillales|f__Planococcaceae|g__Chryseomicrobium	B_Scolopendromorpha	-0.0896236	0.732298	0.858087
V881	k__Bacteria|p__Proteobacteria|c__Gammaproteobacteria|o__Burkholderiales|f__Alcaligenaceae|g__Parapusillimonas	B_Scolopendromorpha	-0.119051	0.649041	0.858087
V882	k__Bacteria|p__Planctomycetota|c__Planctomycetes|o__Isosphaerales|f__Isosphaeraceae|g__Tundrisphaera	B_Scolopendromorpha	0.0292099	0.91139	0.944115
V883	k__Bacteria|p__Bdellovibrionota|c__Bdellovibrionia|o__Bdellovibrionales|f__Bdellovibrionaceae|g__Bdellovibrio	B_Scolopendromorpha	-0.0919051	0.725727	0.858087
V884	k__Bacteria|p__Proteobacteria|c__Alphaproteobacteria|o__Rhizobiales|f__Xanthobacteraceae|g__Bradyrhizobium	B_Scolopendromorpha	-0.0705881	0.787769	0.875897
V885	k__Bacteria|p__Proteobacteria|c__Gammaproteobacteria|o__Pseudomonadales|f__Cellvibrionaceae|g__Cellvibrio	B_Scolopendromorpha	-0.134179	0.607654	0.858087
V886	k__Bacteria|p__Actinobacteriota|c__Actinobacteria|o__Corynebacteriales|f__Mycobacteriaceae|g__Mycobacterium	B_Scolopendromorpha	-0.149137	0.567808	0.858087
V887	k__Bacteria|p__Bacteroidota|c__Bacteroidia|o__Cytophagales|f__Spirosomaceae|g__Rhabdobacter	B_Scolopendromorpha	-0.118327	0.651047	0.858087
V888	k__Bacteria|p__Bacteroidota|c__Bacteroidia|o__Bacteroidales|f__Dysgonomonadaceae|g__Proteiniphilum	B_Scolopendromorpha	-0.0896236	0.732298	0.858087
V889	k__Bacteria|p__Proteobacteria|c__Gammaproteobacteria|o__|f__|g__Acidibacter	B_Scolopendromorpha	-0.123597	0.636494	0.858087
V890	k__Bacteria|p__Proteobacteria|c__Alphaproteobacteria|o__Rhizobiales|f__Rhizobiaceae|g__Aurantimonas	B_Scolopendromorpha	-0.0896236	0.732298	0.858087
V891	k__Bacteria|p__Firmicutes|c__Bacilli|o__Bacillales|f__Bacillaceae|g__Paucisalibacillus	B_Scolopendromorpha	-0.0896236	0.732298	0.858087
V892	k__Bacteria|p__Proteobacteria|c__Gammaproteobacteria|o__Burkholderiales|f__Comamonadaceae|g__Azohydromonas	B_Scolopendromorpha	-0.0896236	0.732298	0.858087
V893	k__Bacteria|p__Bacteroidota|c__Bacteroidia|o__Chitinophagales|f__Chitinophagaceae|g__Flavitalea	B_Scolopendromorpha	-0.139093	0.594441	0.858087
V894	k__Bacteria|p__Patescibacteria|c__Saccharimonadia|o__Saccharimonadales|f__Saccharimonadaceae|g__TM7a	B_Scolopendromorpha	-0.117548	0.653209	0.858087
V895	k__Bacteria|p__Actinobacteriota|c__Thermoleophilia|o__Gaiellales|f__Gaiellaceae|g__Gaiella	B_Scolopendromorpha	-0.151334	0.562053	0.858087
V896	k__Bacteria|p__Firmicutes|c__Clostridia|o__Peptostreptococcales-Tissierellales|f__Anaerovoracaceae|g__Family XIII UCG-001	B_Scolopendromorpha	-0.0159125	0.951666	0.971878
V897	k__Bacteria|p__Bacteroidota|c__Bacteroidia|o__Bacteroidales|f__Rikenellaceae|g__Rikenella	B_Scolopendromorpha	-0.16877	0.517292	0.858087
V898	k__Bacteria|p__Proteobacteria|c__Gammaproteobacteria|o__Enterobacterales|f__Aeromonadaceae|g__Aeromonas	B_Scolopendromorpha	-0.13748	0.598764	0.858087
V899	k__Bacteria|p__Planctomycetota|c__Planctomycetes|o__Pirellulales|f__Pirellulaceae|g__Pirellula	B_Scolopendromorpha	-0.0668541	0.798773	0.882935
V900	k__Bacteria|p__Firmicutes|c__Bacilli|o__Erysipelotrichales|f__Erysipelatoclostridiaceae|g__UCG-004	B_Scolopendromorpha	-0.0715277	0.785006	0.875897
V901	k__Bacteria|p__Firmicutes|c__Clostridia|o__Oscillospirales|f__Ruminococcaceae|g__Phocea	B_Scolopendromorpha	-0.0550054	0.833921	0.896038
V902	k__Bacteria|p__Actinobacteriota|c__Actinobacteria|o__Pseudonocardiales|f__Pseudonocardiaceae|g__Amycolatopsis	B_Scolopendromorpha	-0.0896236	0.732298	0.858087
V903	k__Bacteria|p__Firmicutes|c__Bacilli|o__Bacillales|f__Planococcaceae|g__Domibacillus	B_Scolopendromorpha	-0.104959	0.688491	0.858087
V904	k__Bacteria|p__Firmicutes|c__Clostridia|o__Oscillospirales|f__Butyricicoccaceae|g__UCG-009	B_Scolopendromorpha	-0.0950015	0.716838	0.858087
V905	k__Bacteria|p__Actinobacteriota|c__Coriobacteriia|o__Coriobacteriales|f__Atopobiaceae|g__Coriobacteriaceae UCG-003	B_Scolopendromorpha	-0.177268	0.496097	0.858087
V906	k__Bacteria|p__Proteobacteria|c__Alphaproteobacteria|o__Caulobacterales|f__Caulobacteraceae|g__Asticcacaulis	B_Scolopendromorpha	-0.0896236	0.732298	0.858087
V907	k__Bacteria|p__Fusobacteriota|c__Fusobacteriia|o__Fusobacteriales|f__Leptotrichiaceae|g__Leptotrichia	B_Scolopendromorpha	0.48471	0.0486189	0.701328
V908	k__Bacteria|p__Actinobacteriota|c__Actinobacteria|o__Propionibacteriales|f__Nocardioidaceae|g__Marmoricola	B_Scolopendromorpha	-0.0741953	0.777174	0.875897
V909	k__Bacteria|p__Bdellovibrionota|c__Bdellovibrionia|o__Bacteriovoracales|f__Bacteriovoracaceae|g__Peredibacter	B_Scolopendromorpha	-0.137241	0.599406	0.858087
V910	k__Bacteria|p__Proteobacteria|c__Alphaproteobacteria|o__Rhizobiales|f__Xanthobacteraceae|g__Starkeya	B_Scolopendromorpha	-0.0896236	0.732298	0.858087
V911	k__Bacteria|p__Proteobacteria|c__Alphaproteobacteria|o__Sphingomonadales|f__Sphingomonadaceae|g__MN 122.2a	B_Scolopendromorpha	-0.0896236	0.732298	0.858087
V912	k__Bacteria|p__Proteobacteria|c__Gammaproteobacteria|o__Burkholderiales|f__Comamonadaceae|g__Rubrivivax	B_Scolopendromorpha	-0.0896236	0.732298	0.858087
V913	k__Bacteria|p__Firmicutes|c__Clostridia|o__Lachnospirales|f__Lachnospiraceae|g__[Eubacterium] fissicatena group	B_Scolopendromorpha	-0.121651	0.641855	0.858087
V914	k__Bacteria|p__Firmicutes|c__Clostridia|o__Oscillospirales|f__Oscillospiraceae|g__UCG-002	B_Scolopendromorpha	-0.0700921	0.789228	0.875897
V915	k__Bacteria|p__Proteobacteria|c__Gammaproteobacteria|o__Xanthomonadales|f__Xanthomonadaceae|g__Pseudoxanthomonas	B_Scolopendromorpha	-0.129676	0.619863	0.858087
V916	k__Bacteria|p__Verrucomicrobiota|c__Verrucomicrobiae|o__Verrucomicrobiales|f__Verrucomicrobiaceae|g__Verrucomicrobium	B_Scolopendromorpha	-0.09465	0.717846	0.858087
V917	k__Bacteria|p__Firmicutes|c__Clostridia|o__Lachnospirales|f__Lachnospiraceae|g__Lachnospiraceae FCS020 group	B_Scolopendromorpha	-0.131906	0.613803	0.858087
V918	k__Bacteria|p__Actinobacteriota|c__Coriobacteriia|o__Coriobacteriales|f__Atopobiaceae|g__Olsenella	B_Scolopendromorpha	-0.182295	0.483757	0.858087
V919	k__Bacteria|p__Actinobacteriota|c__Actinobacteria|o__Micrococcales|f__Microbacteriaceae|g__Galbitalea	B_Scolopendromorpha	-0.0896236	0.732298	0.858087
V920	k__Bacteria|p__Firmicutes|c__Clostridia|o__Peptostreptococcales-Tissierellales|f__Family XI|g__Helcococcus	B_Scolopendromorpha	-0.0896236	0.732298	0.858087
V923	k__Bacteria|p__Firmicutes|c__Clostridia|o__Lachnospirales|f__Lachnospiraceae|g__Frisingicoccus	B_Scolopendromorpha	-0.160855	0.537405	0.858087
V925	k__Bacteria|p__Firmicutes|c__Bacilli|o__Lactobacillales|f__Aerococcaceae|g__Abiotrophia	B_Scolopendromorpha	-0.0896236	0.732298	0.858087
V926	k__Bacteria|p__Firmicutes|c__Clostridia|o__Oscillospirales|f__Ruminococcaceae|g__Anaerofilum	B_Scolopendromorpha	-0.164032	0.529289	0.858087
V927	k__Bacteria|p__Firmicutes|c__Clostridia|o__Christensenellales|f__Christensenellaceae|g__Christensenella	B_Scolopendromorpha	-0.120866	0.644022	0.858087
V928	k__Bacteria|p__Bacteroidota|c__Bacteroidia|o__Bacteroidales|f__Williamwhitmaniaceae|g__Rs-D38 termite group	B_Scolopendromorpha	0.416601	0.0962147	0.858087
V929	k__Bacteria|p__Firmicutes|c__Clostridia|o__Oscillospirales|f__Oscillospiraceae|g__Pseudoflavonifractor	B_Scolopendromorpha	0.500454	0.0407566	0.618856
V930	k__Bacteria|p__Planctomycetota|c__Planctomycetes|o__Isosphaerales|f__Isosphaeraceae|g__Paludisphaera	B_Scolopendromorpha	-0.0896236	0.732298	0.858087
V931	k__Bacteria|p__Proteobacteria|c__Alphaproteobacteria|o__Rhizobiales|f__Beijerinckiaceae|g__Methylorosula	B_Scolopendromorpha	-0.129077	0.621494	0.858087
V933	k__Bacteria|p__Bacteroidota|c__Bacteroidia|o__Sphingobacteriales|f__Sphingobacteriaceae|g__Parapedobacter	B_Scolopendromorpha	-0.0896236	0.732298	0.858087
V934	k__Bacteria|p__Planctomycetota|c__Planctomycetes|o__Isosphaerales|f__Isosphaeraceae|g__Singulisphaera	B_Scolopendromorpha	-0.182827	0.48246	0.858087
V935	k__Bacteria|p__Actinobacteriota|c__Actinobacteria|o__Corynebacteriales|f__Dietziaceae|g__Dietzia	B_Scolopendromorpha	-0.111741	0.669402	0.858087
V936	k__Bacteria|p__Firmicutes|c__Bacilli|o__Erysipelotrichales|f__Erysipelotrichaceae|g__Solobacterium	B_Scolopendromorpha	-0.165974	0.524358	0.858087
V937	k__Bacteria|p__Firmicutes|c__Bacilli|o__Bacillales|f__Bacillaceae|g__Cerasibacillus	B_Scolopendromorpha	-0.0896236	0.732298	0.858087
V938	k__Bacteria|p__Actinobacteriota|c__Actinobacteria|o__Micrococcales|f__Microbacteriaceae|g__Agromyces	B_Scolopendromorpha	-0.129513	0.620305	0.858087
V939	k__Bacteria|p__Gemmatimonadota|c__Gemmatimonadetes|o__Gemmatimonadales|f__Gemmatimonadaceae|g__Roseisolibacter	B_Scolopendromorpha	-0.0992715	0.704637	0.858087
V940	k__Bacteria|p__Desulfobacterota|c__Desulfovibrionia|o__Desulfovibrionales|f__Desulfovibrionaceae|g__Mailhella	B_Scolopendromorpha	-0.132497	0.612201	0.858087
V941	k__Bacteria|p__Firmicutes|c__Clostridia|o__Oscillospirales|f__Ruminococcaceae|g__Pygmaiobacter	B_Scolopendromorpha	-0.0682796	0.794568	0.879972
V942	k__Bacteria|p__Actinobacteriota|c__Actinobacteria|o__Streptosporangiales|f__Streptosporangiaceae|g__Nonomuraea	B_Scolopendromorpha	-0.0896236	0.732298	0.858087
V943	k__Bacteria|p__Firmicutes|c__Clostridia|o__Lachnospirales|f__Lachnospiraceae|g__Acetitomaculum	B_Scolopendromorpha	0.172692	0.507458	0.858087
V944	k__Bacteria|p__Proteobacteria|c__Alphaproteobacteria|o__Rhizobiales|f__Methylopilaceae|g__Methylopila	B_Scolopendromorpha	-0.0896236	0.732298	0.858087
V945	k__Bacteria|p__Proteobacteria|c__Gammaproteobacteria|o__Diplorickettsiales|f__Diplorickettsiaceae|g__Rickettsiella	B_Scolopendromorpha	-0.0723664	0.782541	0.875897
V946	k__Bacteria|p__Actinobacteriota|c__Actinobacteria|o__Micrococcales|f__Brevibacteriaceae|g__Brevibacterium	B_Scolopendromorpha	-0.0896236	0.732298	0.858087
V947	k__Bacteria|p__Firmicutes|c__Clostridia|o__Lachnospirales|f__Lachnospiraceae|g__[Eubacterium] xylanophilum group	B_Scolopendromorpha	0.506186	0.038148	0.594903
V948	k__Bacteria|p__Proteobacteria|c__Alphaproteobacteria|o__Rhizobiales|f__Beijerinckiaceae|g__Bosea	B_Scolopendromorpha	-0.203464	0.433479	0.858087
V949	k__Bacteria|p__Proteobacteria|c__Gammaproteobacteria|o__Burkholderiales|f__Burkholderiaceae|g__Burkholderia-Caballeronia-Paraburkholderia	B_Scolopendromorpha	-0.152237	0.559694	0.858087
V950	k__Bacteria|p__Actinobacteriota|c__Actinobacteria|o__Streptosporangiales|f__Streptosporangiaceae|g__Streptosporangium	B_Scolopendromorpha	-0.0896236	0.732298	0.858087
V951	k__Bacteria|p__Bacteroidota|c__Bacteroidia|o__Bacteroidales|f__Williamwhitmaniaceae|g__BCf9-17 termite group	B_Scolopendromorpha	0.468117	0.0580842	0.797966
V952	k__Bacteria|p__Proteobacteria|c__Alphaproteobacteria|o__Rhizobiales|f__Xanthobacteraceae|g__Rhodopseudomonas	B_Scolopendromorpha	-0.145891	0.57636	0.858087
V953	k__Bacteria|p__Firmicutes|c__Clostridia|o__Lachnospirales|f__Lachnospiraceae|g__Lachnotalea	B_Scolopendromorpha	-0.113738	0.663817	0.858087
V954	k__Bacteria|p__Proteobacteria|c__Alphaproteobacteria|o__Rhizobiales|f__Xanthobacteraceae|g__Tardiphaga	B_Scolopendromorpha	-0.121858	0.641282	0.858087
V955	k__Bacteria|p__Proteobacteria|c__Gammaproteobacteria|o__Enterobacterales|f__Hafniaceae|g__Edwardsiella	B_Scolopendromorpha	0.337233	0.185598	0.858087
V956	k__Bacteria|p__Verrucomicrobiota|c__Verrucomicrobiae|o__Opitutales|f__Puniceicoccaceae|g__Cerasicoccus	B_Scolopendromorpha	-0.128326	0.623542	0.858087
V957	k__Bacteria|p__Proteobacteria|c__Gammaproteobacteria|o__Legionellales|f__Legionellaceae|g__Legionella	B_Scolopendromorpha	-0.0957708	0.714635	0.858087
V958	k__Bacteria|p__Actinobacteriota|c__Actinobacteria|o__Micrococcales|f__Micrococcaceae|g__Pseudarthrobacter	B_Scolopendromorpha	0.222453	0.390802	0.858087
V959	k__Bacteria|p__Bacteroidota|c__Bacteroidia|o__Sphingobacteriales|f__Sphingobacteriaceae|g__Mucilaginibacter	B_Scolopendromorpha	-0.10108	0.699491	0.858087
V960	k__Bacteria|p__Firmicutes|c__Clostridia|o__Lachnospirales|f__Lachnospiraceae|g__CHKCI001	B_Scolopendromorpha	-0.0896236	0.732298	0.858087
V961	k__Bacteria|p__Actinobacteriota|c__Actinobacteria|o__Micrococcales|f__Cellulomonadaceae|g__Pseudactinotalea	B_Scolopendromorpha	-0.0896236	0.732298	0.858087
V962	k__Bacteria|p__Proteobacteria|c__Gammaproteobacteria|o__Burkholderiales|f__Burkholderiaceae|g__Limnobacter	B_Scolopendromorpha	-0.0896236	0.732298	0.858087
V963	k__Bacteria|p__Acidobacteriota|c__Vicinamibacteria|o__Vicinamibacterales|f__Vicinamibacteraceae|g__Vicinamibacter	B_Scolopendromorpha	-0.0896236	0.732298	0.858087
V965	k__Bacteria|p__Firmicutes|c__Clostridia|o__Lachnospirales|f__Lachnospiraceae|g__Agathobacter	B_Scolopendromorpha	-0.125573	0.631069	0.858087
V966	k__Bacteria|p__Firmicutes|c__Clostridia|o__Lachnospirales|f__Lachnospiraceae|g__Lachnospiraceae NK3A20 group	B_Scolopendromorpha	-0.121826	0.641372	0.858087
V967	k__Bacteria|p__Actinobacteriota|c__Actinobacteria|o__Micrococcales|f__Microbacteriaceae|g__Frigoribacterium	B_Scolopendromorpha	-0.0896236	0.732298	0.858087
V968	k__Bacteria|p__Proteobacteria|c__Alphaproteobacteria|o__Rhizobiales|f__Beijerinckiaceae|g__Methylocystis	B_Scolopendromorpha	-0.108849	0.67752	0.858087
V969	k__Bacteria|p__Actinobacteriota|c__Actinobacteria|o__Micromonosporales|f__Micromonosporaceae|g__Couchioplanes	B_Scolopendromorpha	-0.0896236	0.732298	0.858087
V970	k__Bacteria|p__Verrucomicrobiota|c__Verrucomicrobiae|o__Chthoniobacterales|f__Xiphinematobacteraceae|g__Candidatus Xiphinematobacter	B_Scolopendromorpha	-0.0896236	0.732298	0.858087
V971	k__Bacteria|p__Proteobacteria|c__Alphaproteobacteria|o__Rickettsiales|f__Anaplasmataceae|g__Wolbachia	B_Scolopendromorpha	-0.0978394	0.708722	0.858087
V972	k__Bacteria|p__Actinobacteriota|c__Actinobacteria|o__Pseudonocardiales|f__Pseudonocardiaceae|g__Actinosynnema	B_Scolopendromorpha	-0.0896236	0.732298	0.858087
V973	k__Bacteria|p__Proteobacteria|c__Alphaproteobacteria|o__Rhizobiales|f__Rhizobiaceae|g__Pseudaminobacter	B_Scolopendromorpha	-0.111792	0.669258	0.858087
V974	k__Bacteria|p__Bacteroidota|c__Bacteroidia|o__Cytophagales|f__Hymenobacteraceae|g__Hymenobacter	B_Scolopendromorpha	-0.0896236	0.732298	0.858087
V975	k__Bacteria|p__Actinobacteriota|c__Actinobacteria|o__Corynebacteriales|f__Corynebacteriaceae|g__Corynebacterium	B_Scolopendromorpha	-0.0896236	0.732298	0.858087
V976	k__Bacteria|p__Firmicutes|c__Clostridia|o__Lachnospirales|f__Lachnospiraceae|g__[Bacteroides] pectinophilus group	B_Scolopendromorpha	-0.164975	0.526893	0.858087
V977	k__Bacteria|p__Planctomycetota|c__Planctomycetes|o__Gemmatales|f__Gemmataceae|g__Zavarzinella	B_Scolopendromorpha	-0.120087	0.646173	0.858087
V978	k__Bacteria|p__Proteobacteria|c__Gammaproteobacteria|o__Xanthomonadales|f__Xanthomonadaceae|g__Xanthomonas	B_Scolopendromorpha	-0.130893	0.616552	0.858087
V979	k__Bacteria|p__Desulfobacterota|c__Desulfomonilia|o__Desulfomonilales|f__Desulfomonilaceae|g__Desulfomonile	B_Scolopendromorpha	-0.185759	0.475342	0.858087
V980	k__Bacteria|p__Firmicutes|c__Clostridia|o__Clostridiales|f__Clostridiaceae|g__Clostridium sensu stricto 3	B_Scolopendromorpha	-0.105129	0.688009	0.858087
V981	k__Bacteria|p__Firmicutes|c__Clostridia|o__Oscillospirales|f__Oscillospiraceae|g__Papillibacter	B_Scolopendromorpha	-0.130769	0.61689	0.858087
V982	k__Bacteria|p__Firmicutes|c__Clostridia|o__Lachnospirales|f__Lachnospiraceae|g__Anaerostignum	B_Scolopendromorpha	0.201916	0.437061	0.858087
V983	k__Bacteria|p__Bacteroidota|c__Bacteroidia|o__Flavobacteriales|f__Weeksellaceae|g__Bergeyella	B_Scolopendromorpha	-0.154028	0.555029	0.858087
V984	k__Bacteria|p__Firmicutes|c__Clostridia|o__Peptostreptococcales-Tissierellales|f__Family XI|g__Anaerosphaera	B_Scolopendromorpha	-0.0896236	0.732298	0.858087
V985	k__Bacteria|p__Proteobacteria|c__Gammaproteobacteria|o__Steroidobacterales|f__Steroidobacteraceae|g__Steroidobacter	B_Scolopendromorpha	0.0586334	0.823124	0.891074
V986	k__Bacteria|p__Bacteroidota|c__Bacteroidia|o__Bacteroidales|f__Rikenellaceae|g__Mucinivorans	B_Scolopendromorpha	-0.160434	0.538484	0.858087
V987	k__Bacteria|p__Proteobacteria|c__Alphaproteobacteria|o__Rhizobiales|f__Rhizobiaceae|g__Ochrobactrum	B_Scolopendromorpha	-0.0896236	0.732298	0.858087
V989	k__Bacteria|p__Firmicutes|c__Clostridia|o__Eubacteriales|f__Anaerofustaceae|g__Anaerofustis	B_Scolopendromorpha	-0.136288	0.601969	0.858087
V990	k__Bacteria|p__Proteobacteria|c__Alphaproteobacteria|o__Rhodobacterales|f__Rhodobacteraceae|g__Amaricoccus	B_Scolopendromorpha	0.129031	0.62162	0.858087
V991	k__Bacteria|p__Proteobacteria|c__Gammaproteobacteria|o__Diplorickettsiales|f__Diplorickettsiaceae|g__Aquicella	B_Scolopendromorpha	-0.131773	0.614163	0.858087
V992	k__Bacteria|p__Actinobacteriota|c__Actinobacteria|o__Micrococcales|f__Microbacteriaceae|g__Leifsonia	B_Scolopendromorpha	-0.0896236	0.732298	0.858087
V993	k__Bacteria|p__Bacteroidota|c__Bacteroidia|o__Cytophagales|f__Microscillaceae|g__Ohtaekwangia	B_Scolopendromorpha	-0.0896236	0.732298	0.858087
V994	k__Bacteria|p__Firmicutes|c__Bacilli|o__Mycoplasmatales|f__Mycoplasmataceae|g__Mycoplasma	B_Scolopendromorpha	-0.142117	0.586369	0.858087
V995	k__Bacteria|p__Actinobacteriota|c__Actinobacteria|o__Streptosporangiales|f__Streptosporangiaceae|g__Thermocatellispora	B_Scolopendromorpha	-0.120929	0.643847	0.858087
V996	k__Bacteria|p__Bacteroidota|c__Bacteroidia|o__Bacteroidales|f__Dysgonomonadaceae|g__Candidatus Symbiothrix	B_Scolopendromorpha	-0.154365	0.554153	0.858087
V997	k__Bacteria|p__Firmicutes|c__Clostridia|o__Lachnospirales|f__Lachnospiraceae|g__Syntrophococcus	B_Scolopendromorpha	-0.0896236	0.732298	0.858087
V998	k__Bacteria|p__Proteobacteria|c__Alphaproteobacteria|o__Rhizobiales|f__Kaistiaceae|g__Kaistia	B_Scolopendromorpha	-0.0896236	0.732298	0.858087
V999	k__Bacteria|p__Actinobacteriota|c__Actinobacteria|o__Streptosporangiales|f__Thermomonosporaceae|g__Actinomadura	B_Scolopendromorpha	-0.0896236	0.732298	0.858087
V1000	k__Bacteria|p__Bacteroidota|c__Bacteroidia|o__Cytophagales|f__Cyclobacteriaceae|g__Belliella	B_Scolopendromorpha	-0.0896236	0.732298	0.858087
V1001	k__Bacteria|p__Proteobacteria|c__Alphaproteobacteria|o__Rhizobiales|f__Rhizobiaceae|g__Paenochrobactrum	B_Scolopendromorpha	-0.0896236	0.732298	0.858087
V1002	k__Bacteria|p__Proteobacteria|c__Gammaproteobacteria|o__Burkholderiales|f__Alcaligenaceae|g__Achromobacter	B_Scolopendromorpha	-0.120738	0.644374	0.858087
V1003	k__Bacteria|p__Actinobacteriota|c__Actinobacteria|o__Micrococcales|f__Micrococcaceae|g__Kocuria	B_Scolopendromorpha	0.0865323	0.741229	0.858087
V1004	k__Bacteria|p__Proteobacteria|c__Alphaproteobacteria|o__Rhizobiales|f__Devosiaceae|g__Pelagibacterium	B_Scolopendromorpha	-0.12521	0.632066	0.858087
V1005	k__Bacteria|p__Firmicutes|c__Clostridia|o__Lachnospirales|f__Lachnospiraceae|g__Herbinix	B_Scolopendromorpha	-0.0896236	0.732298	0.858087
V1006	k__Bacteria|p__Myxococcota|c__Myxococcia|o__Myxococcales|f__Myxococcaceae|g__Pyxidicoccus	B_Scolopendromorpha	-0.0896236	0.732298	0.858087
V1007	k__Bacteria|p__Actinobacteriota|c__Acidimicrobiia|o__Microtrichales|f__Iamiaceae|g__Iamia	B_Scolopendromorpha	-0.0896236	0.732298	0.858087
V1008	k__Bacteria|p__Bacteroidota|c__Bacteroidia|o__Chitinophagales|f__Chitinophagaceae|g__Aurantisolimonas	B_Scolopendromorpha	-0.0896236	0.732298	0.858087
V1009	k__Bacteria|p__Proteobacteria|c__Alphaproteobacteria|o__Tistrellales|f__Geminicoccaceae|g__Geminicoccus	B_Scolopendromorpha	-0.130901	0.61653	0.858087
V1010	k__Bacteria|p__Myxococcota|c__Polyangia|o__Polyangiales|f__Polyangiaceae|g__Pajaroellobacter	B_Scolopendromorpha	-0.10127	0.69895	0.858087
V1011	k__Bacteria|p__Planctomycetota|c__Planctomycetes|o__Planctomycetales|f__Rubinisphaeraceae|g__Planctomicrobium	B_Scolopendromorpha	-0.156342	0.549028	0.858087
V1012	k__Bacteria|p__Bacteroidota|c__Bacteroidia|o__Bacteroidales|f__Prevotellaceae|g__Prevotellaceae NK3B31 group	B_Scolopendromorpha	-0.0896236	0.732298	0.858087
V1013	k__Bacteria|p__Proteobacteria|c__Gammaproteobacteria|o__Burkholderiales|f__Rhodocyclaceae|g__Uliginosibacterium	B_Scolopendromorpha	-0.00642467	0.980476	0.989067
V1014	k__Bacteria|p__Firmicutes|c__Bacilli|o__Paenibacillales|f__Paenibacillaceae|g__Saccharibacillus	B_Scolopendromorpha	-0.0896236	0.732298	0.858087
V1015	k__Bacteria|p__Firmicutes|c__Clostridia|o__Lachnospirales|f__Lachnospiraceae|g__Lachnospiraceae UCG-002	B_Scolopendromorpha	-0.0896236	0.732298	0.858087
V1016	k__Bacteria|p__Acidobacteriota|c__Blastocatellia|o__Blastocatellales|f__Blastocatellaceae|g__Stenotrophobacter	B_Scolopendromorpha	-0.0896236	0.732298	0.858087
V1017	k__Bacteria|p__Proteobacteria|c__Gammaproteobacteria|o__Burkholderiales|f__Comamonadaceae|g__Variovorax	B_Scolopendromorpha	-0.0896236	0.732298	0.858087
V1018	k__Bacteria|p__Proteobacteria|c__Gammaproteobacteria|o__Enterobacterales|f__Orbaceae|g__Gilliamella	B_Scolopendromorpha	-0.0896236	0.732298	0.858087
V1019	k__Bacteria|p__Firmicutes|c__Clostridia|o__Oscillospirales|f__Ruminococcaceae|g__Angelakisella	B_Scolopendromorpha	-0.113291	0.665067	0.858087
V1020	k__Bacteria|p__Actinobacteriota|c__Actinobacteria|o__Micrococcales|f__Intrasporangiaceae|g__Ornithinimicrobium	B_Scolopendromorpha	-0.0896236	0.732298	0.858087
V1021	k__Bacteria|p__Elusimicrobiota|c__Endomicrobia|o__Endomicrobiales|f__Endomicrobiaceae|g__Endomicrobium	B_Scolopendromorpha	0.110677	0.672384	0.858087
V1022	k__Bacteria|p__Actinobacteriota|c__Thermoleophilia|o__Solirubrobacterales|f__Solirubrobacteraceae|g__Conexibacter	B_Scolopendromorpha	-0.141393	0.588296	0.858087
V1023	k__Bacteria|p__Proteobacteria|c__Alphaproteobacteria|o__Acetobacterales|f__Acetobacteraceae|g__Rhodovastum	B_Scolopendromorpha	-0.156457	0.548731	0.858087
V1025	k__Bacteria|p__Proteobacteria|c__Alphaproteobacteria|o__Dongiales|f__Dongiaceae|g__Dongia	B_Scolopendromorpha	-0.12785	0.624841	0.858087
V1026	k__Bacteria|p__Actinobacteriota|c__Actinobacteria|o__Streptosporangiales|f__Streptosporangiaceae|g__Sphaerisporangium	B_Scolopendromorpha	-0.0896236	0.732298	0.858087
V1027	k__Bacteria|p__Proteobacteria|c__Alphaproteobacteria|o__Rhizobiales|f__Rhizobiaceae|g__Ciceribacter	B_Scolopendromorpha	-0.0896236	0.732298	0.858087
V1028	k__Bacteria|p__Firmicutes|c__Bacilli|o__Alicyclobacillales|f__Alicyclobacillaceae|g__Tumebacillus	B_Scolopendromorpha	-0.0896236	0.732298	0.858087
V1029	k__Bacteria|p__Myxococcota|c__Myxococcia|o__Myxococcales|f__Vulgatibacteraceae|g__Vulgatibacter	B_Scolopendromorpha	-0.127286	0.62638	0.858087
V1030	k__Bacteria|p__Planctomycetota|c__Planctomycetes|o__Isosphaerales|f__Isosphaeraceae|g__Candidatus Nostocoida	B_Scolopendromorpha	-0.0896236	0.732298	0.858087
V1031	k__Bacteria|p__Firmicutes|c__Clostridia|o__Oscillospirales|f__Ruminococcaceae|g__Harryflintia	B_Scolopendromorpha	-0.0896236	0.732298	0.858087
V1032	k__Bacteria|p__Planctomycetota|c__Planctomycetes|o__Isosphaerales|f__Isosphaeraceae|g__Aquisphaera	B_Scolopendromorpha	0.160159	0.539191	0.858087
V1033	k__Bacteria|p__Actinobacteriota|c__Actinobacteria|o__Micrococcales|f__Micrococcaceae|g__Rothia	B_Scolopendromorpha	-0.0896236	0.732298	0.858087
V1034	k__Bacteria|p__Firmicutes|c__Bacilli|o__Erysipelotrichales|f__Erysipelotrichaceae|g__[Anaerorhabdus] furcosa group	B_Scolopendromorpha	-0.130761	0.61691	0.858087
V1035	k__Bacteria|p__Planctomycetota|c__Planctomycetes|o__Pirellulales|f__Pirellulaceae|g__Blastopirellula	B_Scolopendromorpha	-0.124289	0.634593	0.858087
V1036	k__Bacteria|p__Firmicutes|c__Bacilli|o__Erysipelotrichales|f__Erysipelotrichaceae|g__Merdibacter	B_Scolopendromorpha	-0.0896236	0.732298	0.858087
V1037	k__Bacteria|p__Actinobacteriota|c__Actinobacteria|o__Streptosporangiales|f__Streptosporangiaceae|g__Microbispora	B_Scolopendromorpha	-0.0896236	0.732298	0.858087
V1038	k__Bacteria|p__Actinobacteriota|c__Actinobacteria|o__Corynebacteriales|f__Tsukamurellaceae|g__Tsukamurella	B_Scolopendromorpha	-0.0896236	0.732298	0.858087
V1039	k__Bacteria|p__Firmicutes|c__Bacilli|o__Erysipelotrichales|f__Erysipelatoclostridiaceae|g__Catenibacterium	B_Scolopendromorpha	-0.0896236	0.732298	0.858087
V1040	k__Bacteria|p__Actinobacteriota|c__Coriobacteriia|o__Coriobacteriales|f__Eggerthellaceae|g__Gordonibacter	B_Scolopendromorpha	-0.0896236	0.732298	0.858087
V1041	k__Bacteria|p__Myxococcota|c__Polyangia|o__Haliangiales|f__Haliangiaceae|g__Haliangium	B_Scolopendromorpha	-0.12578	0.630502	0.858087
V1042	k__Bacteria|p__Firmicutes|c__Clostridia|o__Oscillospirales|f__Ruminococcaceae|g__Caproiciproducens	B_Scolopendromorpha	-0.0896236	0.732298	0.858087
V1043	k__Bacteria|p__Bdellovibrionota|c__Oligoflexia|o__Silvanigrellales|f__Silvanigrellaceae|g__Silvanigrella	B_Scolopendromorpha	-0.0896236	0.732298	0.858087
V1044	k__Bacteria|p__Actinobacteriota|c__Actinobacteria|o__Frankiales|f__Nakamurellaceae|g__Nakamurella	B_Scolopendromorpha	-0.0896236	0.732298	0.858087
V1045	k__Bacteria|p__Bacteroidota|c__Bacteroidia|o__Chitinophagales|f__Chitinophagaceae|g__Niastella	B_Scolopendromorpha	-0.0896236	0.732298	0.858087
V1046	k__Bacteria|p__Proteobacteria|c__Gammaproteobacteria|o__Burkholderiales|f__Nitrosomonadaceae|g__Ellin6067	B_Scolopendromorpha	-0.0896236	0.732298	0.858087
V1047	k__Bacteria|p__Verrucomicrobiota|c__Verrucomicrobiae|o__Verrucomicrobiales|f__Rubritaleaceae|g__Luteolibacter	B_Scolopendromorpha	-0.0896236	0.732298	0.858087
V1048	k__Bacteria|p__Verrucomicrobiota|c__Chlamydiae|o__Chlamydiales|f__Simkaniaceae|g__Candidatus Rhabdochlamydia	B_Scolopendromorpha	-0.112725	0.666647	0.858087
V1049	k__Bacteria|p__Actinobacteriota|c__Actinobacteria|o__Micrococcales|f__Dermabacteraceae|g__Brachybacterium	B_Scolopendromorpha	-0.117542	0.653225	0.858087
V1050	k__Bacteria|p__Bacteroidota|c__Bacteroidia|o__Bacteroidales|f__Paludibacteraceae|g__H1	B_Scolopendromorpha	-0.0896236	0.732298	0.858087
V1051	k__Bacteria|p__Actinobacteriota|c__Actinobacteria|o__Frankiales|f__Frankiaceae|g__Jatrophihabitans	B_Scolopendromorpha	-0.0896236	0.732298	0.858087
V1052	k__Bacteria|p__Proteobacteria|c__Gammaproteobacteria|o__Xanthomonadales|f__Rhodanobacteraceae|g__Pseudofulvimonas	B_Scolopendromorpha	-0.0896236	0.732298	0.858087
V1053	k__Bacteria|p__Firmicutes|c__Clostridia|o__Oscillospirales|f__Oscillospiraceae|g__Oscillospira	B_Scolopendromorpha	-0.0896236	0.732298	0.858087
V1054	k__Bacteria|p__Firmicutes|c__Clostridia|o__Lachnospirales|f__Lachnospiraceae|g__Howardella	B_Scolopendromorpha	-0.0896236	0.732298	0.858087
V1055	k__Bacteria|p__Firmicutes|c__Clostridia|o__Peptostreptococcales-Tissierellales|f__Peptostreptococcaceae|g__Proteocatella	B_Scolopendromorpha	-0.0896236	0.732298	0.858087
V1056	k__Bacteria|p__Proteobacteria|c__Alphaproteobacteria|o__Rhizobiales|f__Xanthobacteraceae|g__Pseudolabrys	B_Scolopendromorpha	-0.0896236	0.732298	0.858087
V1057	k__Bacteria|p__Proteobacteria|c__Alphaproteobacteria|o__Rhizobiales|f__Rhizobiaceae|g__Aliihoeflea	B_Scolopendromorpha	-0.0896236	0.732298	0.858087
V1058	k__Bacteria|p__Proteobacteria|c__Alphaproteobacteria|o__Rhizobiales|f__Xanthobacteraceae|g__Variibacter	B_Scolopendromorpha	-0.0896236	0.732298	0.858087
V1059	k__Bacteria|p__Verrucomicrobiota|c__Verrucomicrobiae|o__Pedosphaerales|f__Pedosphaeraceae|g__Ellin517	B_Scolopendromorpha	-0.0896236	0.732298	0.858087
V1060	k__Bacteria|p__Actinobacteriota|c__Actinobacteria|o__Frankiales|f__Geodermatophilaceae|g__Antricoccus	B_Scolopendromorpha	0.533668	0.0273612	0.478406
V1062	k__Bacteria|p__Planctomycetota|c__Planctomycetes|o__Pirellulales|f__Pirellulaceae|g__Rhodopirellula	B_Scolopendromorpha	-0.129825	0.619458	0.858087
V1063	k__Bacteria|p__Actinobacteriota|c__Actinobacteria|o__Micrococcales|f__Microbacteriaceae|g__Lysinimonas	B_Scolopendromorpha	-0.0896236	0.732298	0.858087
V1064	k__Bacteria|p__Acidobacteriota|c__Blastocatellia|o__Blastocatellales|f__Blastocatellaceae|g__JGI 0001001-H03	B_Scolopendromorpha	0.116145	0.657108	0.858087
V1065	k__Bacteria|p__Proteobacteria|c__Gammaproteobacteria|o__Methylococcales|f__Methylococcaceae|g__Methyloparacoccus	B_Scolopendromorpha	-0.0896236	0.732298	0.858087
V1066	k__Bacteria|p__Proteobacteria|c__Gammaproteobacteria|o__Pseudomonadales|f__Moraxellaceae|g__Moraxella	B_Scolopendromorpha	-0.124895	0.632929	0.858087
V1067	k__Bacteria|p__Acidobacteriota|c__Blastocatellia|o__Pyrinomonadales|f__Pyrinomonadaceae|g__RB41	B_Scolopendromorpha	-0.0896236	0.732298	0.858087
V1068	k__Bacteria|p__Actinobacteriota|c__Actinobacteria|o__Corynebacteriales|f__Nocardiaceae|g__Nocardia	B_Scolopendromorpha	-0.0896236	0.732298	0.858087
V1069	k__Bacteria|p__Proteobacteria|c__Gammaproteobacteria|o__Xanthomonadales|f__Xanthomonadaceae|g__Thermomonas	B_Scolopendromorpha	-0.0896236	0.732298	0.858087
V1070	k__Bacteria|p__Actinobacteriota|c__Actinobacteria|o__Kineosporiales|f__Kineosporiaceae|g__Kineosporia	B_Scolopendromorpha	-0.0896236	0.732298	0.858087
V1071	k__Bacteria|p__Actinobacteriota|c__Actinobacteria|o__Micromonosporales|f__Micromonosporaceae|g__Actinoplanes	B_Scolopendromorpha	-0.0896236	0.732298	0.858087
V1072	k__Bacteria|p__Firmicutes|c__Clostridia|o__Lachnospirales|f__Lachnospiraceae|g__CAG-56	B_Scolopendromorpha	-0.0896236	0.732298	0.858087
V1073	k__Bacteria|p__Proteobacteria|c__Gammaproteobacteria|o__Burkholderiales|f__Rhodocyclaceae|g__Niveibacterium	B_Scolopendromorpha	-0.0896236	0.732298	0.858087
V1074	k__Bacteria|p__Actinobacteriota|c__Rubrobacteria|o__Rubrobacterales|f__Rubrobacteriaceae|g__Rubrobacter	B_Scolopendromorpha	0.315272	0.217716	0.858087
V1075	k__Bacteria|p__Actinobacteriota|c__Acidimicrobiia|o__Microtrichales|f__Ilumatobacteraceae|g__Ilumatobacter	B_Scolopendromorpha	-0.0896236	0.732298	0.858087
V1076	k__Bacteria|p__Proteobacteria|c__Gammaproteobacteria|o__Burkholderiales|f__Nitrosomonadaceae|g__Nitrosomonas	B_Scolopendromorpha	-0.126089	0.629655	0.858087
V1077	k__Bacteria|p__Bacteroidota|c__Bacteroidia|o__Chitinophagales|f__Chitinophagaceae|g__Ferruginibacter	B_Scolopendromorpha	-0.130832	0.616719	0.858087
V1078	k__Bacteria|p__Bacteroidota|c__Bacteroidia|o__Flavobacteriales|f__Flavobacteriaceae|g__Capnocytophaga	B_Scolopendromorpha	-0.125094	0.632381	0.858087
V1079	k__Bacteria|p__Firmicutes|c__Clostridia|o__Clostridiales|f__Clostridiaceae|g__Clostridium sensu stricto 8	B_Scolopendromorpha	-0.0896236	0.732298	0.858087
V1080	k__Bacteria|p__Proteobacteria|c__Alphaproteobacteria|o__Rhizobiales|f__Beijerinckiaceae|g__FFCH5858	B_Scolopendromorpha	-0.0896236	0.732298	0.858087
V1081	k__Bacteria|p__Verrucomicrobiota|c__Verrucomicrobiae|o__Verrucomicrobiales|f__Verrucomicrobiaceae|g__Roseimicrobium	B_Scolopendromorpha	-0.120087	0.646173	0.858087
V1082	k__Bacteria|p__Proteobacteria|c__Alphaproteobacteria|o__Caulobacterales|f__Hyphomonadaceae|g__Hirschia	B_Scolopendromorpha	-0.0896236	0.732298	0.858087
V1083	k__Bacteria|p__Bacteroidota|c__Bacteroidia|o__Chitinophagales|f__Chitinophagaceae|g__Terrimonas	B_Scolopendromorpha	-0.0896236	0.732298	0.858087
V1084	k__Bacteria|p__Proteobacteria|c__Alphaproteobacteria|o__Rhizobiales|f__Labraceae|g__Labrys	B_Scolopendromorpha	-0.0896236	0.732298	0.858087
V1085	k__Bacteria|p__Firmicutes|c__Clostridia|o__Oscillospirales|f__Oscillospiraceae|g__UCG-007	B_Scolopendromorpha	-0.0896236	0.732298	0.858087
V1086	k__Bacteria|p__Actinobacteriota|c__Actinobacteria|o__Micrococcales|f__Cellulomonadaceae|g__Actinotalea	B_Scolopendromorpha	-0.0896236	0.732298	0.858087
V1087	k__Bacteria|p__Proteobacteria|c__Gammaproteobacteria|o__Burkholderiales|f__Neisseriaceae|g__Neisseria	B_Scolopendromorpha	-0.0896236	0.732298	0.858087
V1088	k__Bacteria|p__Actinobacteriota|c__Coriobacteriia|o__Coriobacteriales|f__Eggerthellaceae|g__Paraeggerthella	B_Scolopendromorpha	-0.0896236	0.732298	0.858087
V1089	k__Bacteria|p__Proteobacteria|c__Gammaproteobacteria|o__Burkholderiales|f__Nitrosomonadaceae|g__MND1	B_Scolopendromorpha	-0.121414	0.642507	0.858087
V1090	k__Bacteria|p__Verrucomicrobiota|c__Verrucomicrobiae|o__Verrucomicrobiales|f__Verrucomicrobiaceae|g__Prosthecobacter	B_Scolopendromorpha	-0.0896236	0.732298	0.858087
V1091	k__Bacteria|p__Verrucomicrobiota|c__Verrucomicrobiae|o__Opitutales|f__Opitutaceae|g__Opitutus	B_Scolopendromorpha	-0.130765	0.6169	0.858087
V1092	k__Bacteria|p__Actinobacteriota|c__Acidimicrobiia|o__Microtrichales|f__Microtrichaceae|g__IMCC26207	B_Scolopendromorpha	-0.119458	0.647913	0.858087
V1093	k__Bacteria|p__Firmicutes|c__Bacilli|o__Entomoplasmatales|f__Spiroplasmataceae|g__Spiroplasma	B_Scolopendromorpha	0.533668	0.0273612	0.478406
V1094	k__Bacteria|p__Firmicutes|c__Bacilli|o__Staphylococcales|f__Staphylococcaceae|g__Staphylococcus	B_Scolopendromorpha	0.533668	0.0273612	0.478406
V1095	k__Bacteria|p__Bacteroidota|c__Bacteroidia|o__Bacteroidales|f__Porphyromonadaceae|g__Porphyromonas	B_Scolopendromorpha	-0.0896236	0.732298	0.858087
V1096	k__Bacteria|p__Firmicutes|c__Bacilli|o__Lactobacillales|f__Streptococcaceae|g__Floricoccus	B_Scolopendromorpha	-0.0896236	0.732298	0.858087
V1097	k__Bacteria|p__Actinobacteriota|c__Actinobacteria|o__Frankiales|f__Geodermatophilaceae|g__Geodermatophilus	B_Scolopendromorpha	-0.0896236	0.732298	0.858087
V1098	k__Bacteria|p__Bacteroidota|c__Bacteroidia|o__Chitinophagales|f__Chitinophagaceae|g__Chitinophaga	B_Scolopendromorpha	-0.0896236	0.732298	0.858087
V1099	k__Bacteria|p__Proteobacteria|c__Gammaproteobacteria|o__Pseudomonadales|f__Halieaceae|g__OM60(NOR5) clade	B_Scolopendromorpha	-0.0896236	0.732298	0.858087
V1100	k__Bacteria|p__Actinobacteriota|c__Actinobacteria|o__Streptosporangiales|f__Nocardiopsaceae|g__Nocardiopsis	B_Scolopendromorpha	-0.0896236	0.732298	0.858087
V1101	k__Bacteria|p__Verrucomicrobiota|c__Chlamydiae|o__Chlamydiales|f__Parachlamydiaceae|g__Candidatus Protochlamydia	B_Scolopendromorpha	-0.127751	0.62511	0.858087
V1102	k__Bacteria|p__Proteobacteria|c__Gammaproteobacteria|o__Coxiellales|f__Coxiellaceae|g__Coxiella	B_Scolopendromorpha	-0.0896236	0.732298	0.858087
V1103	k__Bacteria|p__Proteobacteria|c__Alphaproteobacteria|o__Azospirillales|f__Inquilinaceae|g__Inquilinus	B_Scolopendromorpha	-0.0896236	0.732298	0.858087
V1104	k__Bacteria|p__Planctomycetota|c__Planctomycetes|o__Isosphaerales|f__Isosphaeraceae|g__Isosphaera	B_Scolopendromorpha	-0.0896236	0.732298	0.858087
V1106	k__Bacteria|p__Firmicutes|c__Clostridia|o__Peptostreptococcales-Tissierellales|f__Anaerovoracaceae|g__Mogibacterium	B_Scolopendromorpha	-0.0896236	0.732298	0.858087
V1107	k__Bacteria|p__Firmicutes|c__Bacilli|o__Staphylococcales|f__Staphylococcaceae|g__Nosocomiicoccus	B_Scolopendromorpha	-0.0896236	0.732298	0.858087
V1108	k__Bacteria|p__Proteobacteria|c__Alphaproteobacteria|o__Caulobacterales|f__Hyphomonadaceae|g__SWB02	B_Scolopendromorpha	-0.0896236	0.732298	0.858087
V1109	k__Bacteria|p__Proteobacteria|c__Gammaproteobacteria|o__Burkholderiales|f__Burkholderiaceae|g__Candidatus Tremblaya	B_Scolopendromorpha	-0.0896236	0.732298	0.858087
V1110	k__Bacteria|p__Firmicutes|c__Clostridia|o__Christensenellales|f__Christensenellaceae|g__Catabacter	B_Scolopendromorpha	0.533668	0.0273612	0.478406
V1111	k__Bacteria|p__Planctomycetota|c__Phycisphaerae|o__Phycisphaerales|f__Phycisphaeraceae|g__AKYG587	B_Scolopendromorpha	-0.130856	0.616655	0.858087
V1112	k__Bacteria|p__Planctomycetota|c__Phycisphaerae|o__Phycisphaerales|f__Phycisphaeraceae|g__SM1A02	B_Scolopendromorpha	-0.130856	0.616655	0.858087
V1113	k__Bacteria|p__Acidobacteriota|c__Acidobacteriae|o__Solibacterales|f__Solibacteraceae|g__Candidatus Solibacter	B_Scolopendromorpha	-0.0896236	0.732298	0.858087
V1114	k__Bacteria|p__Verrucomicrobiota|c__Verrucomicrobiae|o__Chthoniobacterales|f__Chthoniobacteraceae|g__LD29	B_Scolopendromorpha	-0.0896236	0.732298	0.858087
V1115	k__Bacteria|p__Proteobacteria|c__Gammaproteobacteria|o__Pseudomonadales|f__Halomonadaceae|g__Halomonas	B_Scolopendromorpha	-0.0896236	0.732298	0.858087
V1116	k__Bacteria|p__Chloroflexi|c__Chloroflexia|o__Chloroflexales|f__Chloroflexaceae|g__Oscillochloris	B_Scolopendromorpha	-0.0896236	0.732298	0.858087
V1117	k__Bacteria|p__Firmicutes|c__Bacilli|o__Bacillales|f__Planococcaceae|g__Savagea	B_Scolopendromorpha	-0.0896236	0.732298	0.858087
V1118	k__Bacteria|p__Proteobacteria|c__Gammaproteobacteria|o__Acidiferrobacterales|f__Acidiferrobacteraceae|g__Sulfurifustis	B_Scolopendromorpha	-0.0896236	0.732298	0.858087
V1119	k__Bacteria|p__Firmicutes|c__Clostridia|o__Lachnospirales|f__Lachnospiraceae|g__Murimonas	B_Scolopendromorpha	-0.0896236	0.732298	0.858087
V1120	k__Bacteria|p__Proteobacteria|c__Gammaproteobacteria|o__Burkholderiales|f__Comamonadaceae|g__Corticibacter	B_Scolopendromorpha	-0.0896236	0.732298	0.858087
V1121	k__Bacteria|p__Actinobacteriota|c__Actinobacteria|o__Frankiales|f__Geodermatophilaceae|g__Klenkia	B_Scolopendromorpha	-0.0896236	0.732298	0.858087
V1122	k__Bacteria|p__Proteobacteria|c__Alphaproteobacteria|o__Rhizobiales|f__Rhizobiaceae|g__Falsochrobactrum	B_Scolopendromorpha	-0.0896236	0.732298	0.858087
V1123	k__Bacteria|p__Proteobacteria|c__Gammaproteobacteria|o__Pseudomonadales|f__Moraxellaceae|g__Alkanindiges	B_Scolopendromorpha	-0.0896236	0.732298	0.858087
V1124	k__Bacteria|p__Myxococcota|c__Polyangia|o__Nannocystales|f__Nannocystaceae|g__Nannocystis	B_Scolopendromorpha	-0.130327	0.61809	0.858087
V1125	k__Bacteria|p__Proteobacteria|c__Alphaproteobacteria|o__Paracaedibacterales|f__Paracaedibacteraceae|g__Candidatus Odyssella	B_Scolopendromorpha	-0.0896236	0.732298	0.858087
V1126	k__Bacteria|p__Proteobacteria|c__Gammaproteobacteria|o__Enterobacterales|f__Pasteurellaceae|g__Seminibacterium	B_Scolopendromorpha	-0.0896236	0.732298	0.858087
V1127	k__Bacteria|p__Armatimonadota|c__Fimbriimonadia|o__Fimbriimonadales|f__Fimbriimonadaceae|g__Fimbriimonas	B_Scolopendromorpha	-0.0896236	0.732298	0.858087
V1128	k__Bacteria|p__Proteobacteria|c__Alphaproteobacteria|o__Acetobacterales|f__Acetobacteraceae|g__Rubritepida	B_Scolopendromorpha	-0.0896236	0.732298	0.858087
V1129	k__Bacteria|p__Proteobacteria|c__Alphaproteobacteria|o__Sphingomonadales|f__Sphingomonadaceae|g__Sphingopyxis	B_Scolopendromorpha	-0.0896236	0.732298	0.858087
V1130	k__Bacteria|p__Myxococcota|c__Myxococcia|o__Myxococcales|f__Anaeromyxobacteraceae|g__Anaeromyxobacter	B_Scolopendromorpha	-0.0896236	0.732298	0.858087
V1131	k__Bacteria|p__Entotheonellaeota|c__Entotheonellia|o__Entotheonellales|f__Entotheonellaceae|g__Candidatus Entotheonella	B_Scolopendromorpha	-0.0896236	0.732298	0.858087
V1132	k__Bacteria|p__Gemmatimonadota|c__Gemmatimonadetes|o__Gemmatimonadales|f__Gemmatimonadaceae|g__Gemmatimonas	B_Scolopendromorpha	-0.0896236	0.732298	0.858087
V1133	k__Bacteria|p__Sumerlaeota|c__Sumerlaeia|o__Sumerlaeales|f__Sumerlaeaceae|g__Sumerlaea	B_Scolopendromorpha	-0.0896236	0.732298	0.858087
V1134	k__Bacteria|p__Verrucomicrobiota|c__Verrucomicrobiae|o__Chthoniobacterales|f__Terrimicrobiaceae|g__Terrimicrobium	B_Scolopendromorpha	-0.0896236	0.732298	0.858087
V1135	k__Bacteria|p__Proteobacteria|c__Alphaproteobacteria|o__Paracaedibacterales|f__Paracaedibacteraceae|g__Candidatus Paracaedibacter	B_Scolopendromorpha	-0.0896236	0.732298	0.858087
V1136	k__Bacteria|p__Proteobacteria|c__Gammaproteobacteria|o__Cardiobacteriales|f__Cardiobacteriaceae|g__Suttonella	B_Scolopendromorpha	-0.0896236	0.732298	0.858087
V1138	k__Bacteria|p__Verrucomicrobiota|c__Chlamydiae|o__Chlamydiales|f__Simkaniaceae|g__Candidatus Fritschea	B_Scolopendromorpha	-0.0896236	0.732298	0.858087
V1139	k__Bacteria|p__Firmicutes|c__Clostridia|o__Clostridiales|f__Caloramatoraceae|g__Fonticella	B_Scolopendromorpha	-0.0896236	0.732298	0.858087
V1140	k__Bacteria|p__Firmicutes|c__Clostridia|o__Clostridiales|f__Clostridiaceae|g__Candidatus Arthromitus	B_Scolopendromorpha	-0.0896236	0.732298	0.858087
V1141	k__Bacteria|p__Firmicutes|c__Clostridia|o__Lachnospirales|f__Lachnospiraceae|g__Lachnospiraceae NC2004 group	B_Scolopendromorpha	-0.0896236	0.732298	0.858087
V1142	k__Bacteria|p__Firmicutes|c__Clostridia|o__Peptostreptococcales-Tissierellales|f__Family XI|g__Peptoniphilus	B_Scolopendromorpha	-0.0896236	0.732298	0.858087
V1143	k__Bacteria|p__Acidobacteriota|c__Acidobacteriae|o__Bryobacterales|f__Bryobacteraceae|g__Bryobacter	B_Scolopendromorpha	-0.0896236	0.732298	0.858087
V1144	k__Bacteria|p__Bacteroidota|c__Bacteroidia|o__Cytophagales|f__Cytophagaceae|g__Sporocytophaga	B_Scolopendromorpha	-0.0896236	0.732298	0.858087
V1145	k__Bacteria|p__Firmicutes|c__Negativicutes|o__Veillonellales-Selenomonadales|f__Sporomusaceae|g__Dendrosporobacter	B_Scolopendromorpha	-0.0896236	0.732298	0.858087
V1146	k__Bacteria|p__Fibrobacterota|c__Fibrobacteria|o__Fibrobacterales|f__Fibrobacteraceae|g__possible genus 04	B_Scolopendromorpha	-0.0896236	0.732298	0.858087
V1147	k__Bacteria|p__Verrucomicrobiota|c__Verrucomicrobiae|o__Pedosphaerales|f__Pedosphaeraceae|g__SH3-11	B_Scolopendromorpha	-0.0896236	0.732298	0.858087
V1148	k__Bacteria|p__Planctomycetota|c__Planctomycetes|o__Pirellulales|f__Pirellulaceae|g__Pir2 lineage	B_Scolopendromorpha	-0.0896236	0.732298	0.858087
V1149	k__Bacteria|p__Proteobacteria|c__Alphaproteobacteria|o__Rickettsiales|f__Rickettsiaceae|g__Rickettsia	B_Scolopendromorpha	-0.0896236	0.732298	0.858087
V1150	k__Bacteria|p__Actinobacteriota|c__Actinobacteria|o__Micrococcales|f__Promicromonosporaceae|g__Xylanibacterium	B_Scolopendromorpha	-0.0896236	0.732298	0.858087
V1151	k__Bacteria|p__Proteobacteria|c__Gammaproteobacteria|o__Steroidobacterales|f__Steroidobacteraceae|g__Povalibacter	B_Scolopendromorpha	-0.0896236	0.732298	0.858087
V1152	k__Bacteria|p__Proteobacteria|c__Gammaproteobacteria|o__Enterobacterales|f__Enterobacteriaceae|g__Aquamonas	B_Scolopendromorpha	-0.0896236	0.732298	0.858087
V1153	k__Bacteria|p__Bacteroidota|c__Bacteroidia|o__Bacteroidales|f__Tannerellaceae|g__Macellibacteroides	B_Scolopendromorpha	0.533668	0.0273612	0.478406
V1154	k__Bacteria|p__Firmicutes|c__Clostridia|o__Peptostreptococcales-Tissierellales|f__Peptostreptococcaceae|g__Asaccharospora	B_Scolopendromorpha	0.533668	0.0273612	0.478406
V2309	k__Bacteria|p__Bacteroidota|c__Bacteroidia|o__Bacteroidales|f__Bacteroidaceae|g__Bacteroides	E_Coleoptera	0.12774	0.625141	0.88505
V2310	k__Bacteria|p__Fusobacteriota|c__Fusobacteriia|o__Fusobacteriales|f__Fusobacteriaceae|g__Fusobacterium	E_Coleoptera	-0.0958304	0.714465	0.886794
V2311	k__Bacteria|p__Proteobacteria|c__Gammaproteobacteria|o__Enterobacterales|f__Enterobacteriaceae|g__Escherichia-Shigella	E_Coleoptera	-0.161024	0.536972	0.88505
V2312	k__Bacteria|p__Firmicutes|c__Clostridia|o__Clostridiales|f__Clostridiaceae|g__Clostridium sensu stricto 1	E_Coleoptera	-0.103067	0.693847	0.88505
V2313	k__Bacteria|p__Proteobacteria|c__Gammaproteobacteria|o__Pseudomonadales|f__Moraxellaceae|g__Acinetobacter	E_Coleoptera	0.0490392	0.851736	0.92902
V2314	k__Bacteria|p__Firmicutes|c__Clostridia|o__Lachnospirales|f__Lachnospiraceae|g__Blautia	E_Coleoptera	0.1847	0.477907	0.88505
V2315	k__Bacteria|p__Firmicutes|c__Clostridia|o__Lachnospirales|f__Lachnospiraceae|g__[Ruminococcus] torques group	E_Coleoptera	0.109823	0.674781	0.88505
V2316	k__Bacteria|p__Fusobacteriota|c__Fusobacteriia|o__Fusobacteriales|f__Fusobacteriaceae|g__Cetobacterium	E_Coleoptera	-0.0464782	0.859404	0.932098
V2317	k__Bacteria|p__Firmicutes|c__Negativicutes|o__Acidaminococcales|f__Acidaminococcaceae|g__Phascolarctobacterium	E_Coleoptera	0.0515214	0.844315	0.926178
V2319	k__Bacteria|p__Proteobacteria|c__Gammaproteobacteria|o__Burkholderiales|f__Sutterellaceae|g__Sutterella	E_Coleoptera	-0.142744	0.584702	0.88505
V2320	k__Bacteria|p__Firmicutes|c__Bacilli|o__Lactobacillales|f__Streptococcaceae|g__Streptococcus	E_Coleoptera	-0.150287	0.564794	0.88505
V2321	k__Bacteria|p__Firmicutes|c__Clostridia|o__Peptostreptococcales-Tissierellales|f__Peptostreptococcaceae|g__Peptoclostridium	E_Coleoptera	0.436645	0.0797036	0.88505
V2322	k__Bacteria|p__Firmicutes|c__Clostridia|o__Peptostreptococcales-Tissierellales|f__Peptostreptococcaceae|g__Romboutsia	E_Coleoptera	-0.087903	0.737265	0.903189
V2323	k__Bacteria|p__Firmicutes|c__Clostridia|o__Lachnospirales|f__Lachnospiraceae|g__Lachnoclostridium	E_Coleoptera	-0.25517	0.322935	0.88505
V2324	k__Bacteria|p__Firmicutes|c__Clostridia|o__Oscillospirales|f__Oscillospiraceae|g__UCG-005	E_Coleoptera	0.655475	0.00428327	0.0633704
V2325	k__Bacteria|p__Bacteroidota|c__Bacteroidia|o__Bacteroidales|f__Tannerellaceae|g__Parabacteroides	E_Coleoptera	0.1351	0.605167	0.88505
V2326	k__Bacteria|p__Proteobacteria|c__Gammaproteobacteria|o__Enterobacterales|f__Morganellaceae|g__Proteus	E_Coleoptera	-0.14956	0.566698	0.88505
V2327	k__Bacteria|p__Firmicutes|c__Clostridia|o__Peptostreptococcales-Tissierellales|f__Peptostreptococcaceae|g__Paeniclostridium	E_Coleoptera	-0.126306	0.62906	0.88505
V2328	k__Bacteria|p__Actinobacteriota|c__Coriobacteriia|o__Coriobacteriales|f__Coriobacteriaceae|g__Collinsella	E_Coleoptera	-0.134366	0.607147	0.88505
V2329	k__Bacteria|p__Proteobacteria|c__Gammaproteobacteria|o__Enterobacterales|f__Enterobacteriaceae|g__Klebsiella	E_Coleoptera	-0.161967	0.534559	0.88505
V2330	k__Bacteria|p__Proteobacteria|c__Gammaproteobacteria|o__Burkholderiales|f__Oxalobacteraceae|g__Massilia	E_Coleoptera	-0.150856	0.563302	0.88505
V2331	k__Bacteria|p__Firmicutes|c__Bacilli|o__Lactobacillales|f__Enterococcaceae|g__Enterococcus	E_Coleoptera	-0.182374	0.483563	0.88505
V2332	k__Bacteria|p__Firmicutes|c__Clostridia|o__Lachnospirales|f__Lachnospiraceae|g__[Ruminococcus] gnavus group	E_Coleoptera	-0.18756	0.470994	0.88505
V2333	k__Bacteria|p__Bacteroidota|c__Bacteroidia|o__Bacteroidales|f__Prevotellaceae|g__Prevotella_9	E_Coleoptera	-0.10806	0.67974	0.88505
V2334	k__Bacteria|p__Bacteroidota|c__Bacteroidia|o__Bacteroidales|f__Prevotellaceae|g__Alloprevotella	E_Coleoptera	0.311351	0.223804	0.88505
V2335	k__Bacteria|p__Bacteroidota|c__Bacteroidia|o__Flavobacteriales|f__Flavobacteriaceae|g__Flavobacterium	E_Coleoptera	-0.0957619	0.714661	0.886794
V2336	k__Bacteria|p__Firmicutes|c__Bacilli|o__Acholeplasmatales|f__Acholeplasmataceae|g__Anaeroplasma	E_Coleoptera	-0.123574	0.636559	0.88505
V2337	k__Bacteria|p__Firmicutes|c__Bacilli|o__Erysipelotrichales|f__Erysipelatoclostridiaceae|g__Erysipelatoclostridium	E_Coleoptera	-0.0195301	0.940694	0.955786
V2338	k__Bacteria|p__Proteobacteria|c__Alphaproteobacteria|o__Rhizobiales|f__Beijerinckiaceae|g__Microvirga	E_Coleoptera	-0.139576	0.593149	0.88505
V2339	k__Bacteria|p__Firmicutes|c__Clostridia|o__Christensenellales|f__Christensenellaceae|g__Christensenellaceae R-7 group	E_Coleoptera	0.279488	0.277294	0.88505
V2341	k__Bacteria|p__Firmicutes|c__Clostridia|o__Peptostreptococcales-Tissierellales|f__Peptostreptococcaceae|g__Paraclostridium	E_Coleoptera	-0.0475747	0.85612	0.930284
V2342	k__Bacteria|p__Bacteroidota|c__Bacteroidia|o__Sphingobacteriales|f__Sphingobacteriaceae|g__Arcticibacter	E_Coleoptera	-0.149047	0.568045	0.88505
V2343	k__Bacteria|p__Actinobacteriota|c__Actinobacteria|o__Bifidobacteriales|f__Bifidobacteriaceae|g__Bifidobacterium	E_Coleoptera	0.0179171	0.945585	0.957197
V2344	k__Bacteria|p__Firmicutes|c__Bacilli|o__Bacillales|f__Planococcaceae|g__Lysinibacillus	E_Coleoptera	-0.0610552	0.815933	0.913214
V2345	k__Bacteria|p__Bacteroidota|c__Bacteroidia|o__Bacteroidales|f__Prevotellaceae|g__Paraprevotella	E_Coleoptera	0.0419319	0.873047	0.934597
V2346	k__Bacteria|p__Firmicutes|c__Clostridia|o__Peptostreptococcales-Tissierellales|f__Family XI|g__Gallicola	E_Coleoptera	-0.117363	0.653722	0.88505
V2347	k__Bacteria|p__Bacteroidota|c__Bacteroidia|o__Bacteroidales|f__Rikenellaceae|g__Rikenellaceae RC9 gut group	E_Coleoptera	-0.116839	0.655179	0.88505
V2348	k__Bacteria|p__Firmicutes|c__Clostridia|o__Lachnospirales|f__Lachnospiraceae|g__Lachnospiraceae NK4A136 group	E_Coleoptera	0.0114808	0.965118	0.970664
V2349	k__Bacteria|p__Bacteroidota|c__Bacteroidia|o__Sphingobacteriales|f__Sphingobacteriaceae|g__Sphingobacterium	E_Coleoptera	-0.109777	0.674911	0.88505
V2350	k__Bacteria|p__Firmicutes|c__Bacilli|o__Bacillales|f__Planococcaceae|g__Solibacillus	E_Coleoptera	-0.0278086	0.915627	0.95069
V2351	k__Bacteria|p__Desulfobacterota|c__Desulfovibrionia|o__Desulfovibrionales|f__Desulfovibrionaceae|g__Desulfovibrio	E_Coleoptera	-0.0632189	0.809521	0.913214
V2352	k__Bacteria|p__Bacteroidota|c__Bacteroidia|o__Sphingobacteriales|f__Sphingobacteriaceae|g__Pedobacter	E_Coleoptera	-0.152274	0.559597	0.88505
V2353	k__Bacteria|p__Bacteroidota|c__Bacteroidia|o__Bacteroidales|f__Rikenellaceae|g__Alistipes	E_Coleoptera	-0.0437362	0.867628	0.934597
V2354	k__Bacteria|p__Proteobacteria|c__Alphaproteobacteria|o__Rhodobacterales|f__Rhodobacteraceae|g__Gemmobacter	E_Coleoptera	-0.108807	0.677636	0.88505
V2355	k__Bacteria|p__Firmicutes|c__Clostridia|o__Peptostreptococcales-Tissierellales|f__Family XI|g__Tissierella	E_Coleoptera	-0.148496	0.569494	0.88505
V2356	k__Bacteria|p__Firmicutes|c__Bacilli|o__Erysipelotrichales|f__Erysipelatoclostridiaceae|g__Candidatus Stoquefichus	E_Coleoptera	-0.01797	0.945425	0.957197
V2357	k__Bacteria|p__Spirochaetota|c__Spirochaetia|o__Spirochaetales|f__Spirochaetaceae|g__Treponema	E_Coleoptera	0.0253969	0.922923	0.951469
V2358	k__Bacteria|p__Proteobacteria|c__Alphaproteobacteria|o__Sphingomonadales|f__Sphingomonadaceae|g__Sphingomonas	E_Coleoptera	-0.116299	0.656678	0.88505
V2359	k__Bacteria|p__Proteobacteria|c__Gammaproteobacteria|o__Enterobacterales|f__Morganellaceae|g__Morganella	E_Coleoptera	-0.143849	0.581766	0.88505
V2360	k__Bacteria|p__Bacteroidota|c__Bacteroidia|o__Flavobacteriales|f__Weeksellaceae|g__Chishuiella	E_Coleoptera	0.0663524	0.800254	0.910831
V2361	k__Bacteria|p__Firmicutes|c__Clostridia|o__Oscillospirales|f__Butyricicoccaceae|g__Butyricicoccus	E_Coleoptera	0.15218	0.559844	0.88505
V2362	k__Bacteria|p__Firmicutes|c__Clostridia|o__Oscillospirales|f__Ruminococcaceae|g__Faecalibacterium	E_Coleoptera	-0.128912	0.621942	0.88505
V2363	k__Bacteria|p__Bacteroidota|c__Bacteroidia|o__Flavobacteriales|f__Weeksellaceae|g__Chryseobacterium	E_Coleoptera	-0.109469	0.675777	0.88505
V2364	k__Bacteria|p__Proteobacteria|c__Gammaproteobacteria|o__Enterobacterales|f__Enterobacteriaceae|g__Citrobacter	E_Coleoptera	-0.153275	0.556988	0.88505
V2365	k__Bacteria|p__Proteobacteria|c__Gammaproteobacteria|o__Xanthomonadales|f__Xanthomonadaceae|g__Lysobacter	E_Coleoptera	-0.111256	0.67076	0.88505
V2366	k__Bacteria|p__Proteobacteria|c__Alphaproteobacteria|o__Rhizobiales|f__Devosiaceae|g__Devosia	E_Coleoptera	-0.0721836	0.783078	0.910831
V2367	k__Bacteria|p__Proteobacteria|c__Alphaproteobacteria|o__Rhodobacterales|f__Rhodobacteraceae|g__Paracoccus	E_Coleoptera	-0.147677	0.571648	0.88505
V2368	k__Bacteria|p__Firmicutes|c__Bacilli|o__Erysipelotrichales|f__Erysipelatoclostridiaceae|g__Erysipelotrichaceae UCG-003	E_Coleoptera	0.0613981	0.814916	0.913214
V2369	k__Bacteria|p__Proteobacteria|c__Alphaproteobacteria|o__Sphingomonadales|f__Sphingomonadaceae|g__Novosphingobium	E_Coleoptera	-0.13603	0.602661	0.88505
V2370	k__Bacteria|p__Firmicutes|c__Clostridia|o__Lachnospirales|f__Lachnospiraceae|g__Tyzzerella	E_Coleoptera	-0.145633	0.577043	0.88505
V2371	k__Bacteria|p__Actinobacteriota|c__Actinobacteria|o__Micromonosporales|f__Micromonosporaceae|g__Micromonospora	E_Coleoptera	-0.151746	0.560975	0.88505
V2372	k__Bacteria|p__Proteobacteria|c__Gammaproteobacteria|o__Enterobacterales|f__Enterobacteriaceae|g__Pseudocitrobacter	E_Coleoptera	-0.19812	0.44591	0.88505
V2374	k__Bacteria|p__Bacteroidota|c__Bacteroidia|o__Bacteroidales|f__Barnesiellaceae|g__Barnesiella	E_Coleoptera	-0.16361	0.530364	0.88505
V2375	k__Bacteria|p__Actinobacteriota|c__Coriobacteriia|o__Coriobacteriales|f__Eggerthellaceae|g__Slackia	E_Coleoptera	-0.0750666	0.774621	0.910831
V2376	k__Bacteria|p__Proteobacteria|c__Alphaproteobacteria|o__Sphingomonadales|f__Sphingomonadaceae|g__Altererythrobacter	E_Coleoptera	-0.148934	0.568343	0.88505
V2377	k__Bacteria|p__Firmicutes|c__Bacilli|o__Erysipelotrichales|f__Erysipelotrichaceae|g__Turicibacter	E_Coleoptera	-0.0692945	0.791577	0.910831
V2378	k__Bacteria|p__Proteobacteria|c__Gammaproteobacteria|o__Enterobacterales|f__Enterobacteriaceae|g__Salmonella	E_Coleoptera	-0.106997	0.682736	0.88505
V2379	k__Bacteria|p__Proteobacteria|c__Gammaproteobacteria|o__Enterobacterales|f__Succinivibrionaceae|g__Anaerobiospirillum	E_Coleoptera	-0.0789475	0.763273	0.910831
V2380	k__Bacteria|p__Proteobacteria|c__Gammaproteobacteria|o__Enterobacterales|f__Morganellaceae|g__Providencia	E_Coleoptera	-0.14739	0.572404	0.88505
V2381	k__Bacteria|p__Firmicutes|c__Clostridia|o__Clostridiales|f__Clostridiaceae|g__Clostridium sensu stricto 13	E_Coleoptera	0.140391	0.59097	0.88505
V2382	k__Bacteria|p__Firmicutes|c__Clostridia|o__Lachnospirales|f__Lachnospiraceae|g__Lachnospiraceae AC2044 group	E_Coleoptera	0.329632	0.196336	0.88505
V2384	k__Bacteria|p__Actinobacteriota|c__Actinobacteria|o__Streptosporangiales|f__Thermomonosporaceae|g__Actinocorallia	E_Coleoptera	-0.11318	0.665376	0.88505
V2385	k__Bacteria|p__Firmicutes|c__Clostridia|o__Lachnospirales|f__Lachnospiraceae|g__Lachnospira	E_Coleoptera	0.0649647	0.804355	0.911813
V2386	k__Bacteria|p__Firmicutes|c__Clostridia|o__Peptostreptococcales-Tissierellales|f__Anaerovoracaceae|g__[Eubacterium] brachy group	E_Coleoptera	0.196602	0.449472	0.88505
V2387	k__Bacteria|p__Bacteroidota|c__Bacteroidia|o__Cytophagales|f__Hymenobacteraceae|g__Adhaeribacter	E_Coleoptera	-0.151369	0.561962	0.88505
V2388	k__Bacteria|p__Firmicutes|c__Clostridia|o__Lachnospirales|f__Lachnospiraceae|g__Dorea	E_Coleoptera	0.17173	0.509862	0.88505
V2389	k__Bacteria|p__Firmicutes|c__Bacilli|o__Lactobacillales|f__Vagococcaceae|g__Vagococcus	E_Coleoptera	-0.128385	0.623379	0.88505
V2390	k__Bacteria|p__Proteobacteria|c__Gammaproteobacteria|o__Enterobacterales|f__Enterobacteriaceae|g__Plesiomonas	E_Coleoptera	-0.104117	0.690873	0.88505
V2391	k__Bacteria|p__Firmicutes|c__Clostridia|o__Peptostreptococcales-Tissierellales|f__Peptostreptococcaceae|g__Peptostreptococcus	E_Coleoptera	-0.099719	0.703362	0.886794
V2392	k__Bacteria|p__Firmicutes|c__Clostridia|o__Peptostreptococcales-Tissierellales|f__Peptostreptococcaceae|g__Terrisporobacter	E_Coleoptera	-0.0717425	0.784374	0.910831
V2393	k__Bacteria|p__Bacteroidota|c__Bacteroidia|o__Chitinophagales|f__Chitinophagaceae|g__Cnuella	E_Coleoptera	-0.112169	0.668205	0.88505
V2394	k__Bacteria|p__Firmicutes|c__Clostridia|o__Oscillospirales|f__Ruminococcaceae|g__Ruminococcus	E_Coleoptera	-0.129636	0.619972	0.88505
V2395	k__Bacteria|p__Proteobacteria|c__Gammaproteobacteria|o__Burkholderiales|f__Comamonadaceae|g__Ramlibacter	E_Coleoptera	-0.146782	0.574007	0.88505
V2396	k__Bacteria|p__Proteobacteria|c__Gammaproteobacteria|o__Enterobacterales|f__Yersiniaceae|g__Serratia	E_Coleoptera	-0.103711	0.692024	0.88505
V2397	k__Bacteria|p__Firmicutes|c__Clostridia|o__Oscillospirales|f__Oscillospiraceae|g__Colidextribacter	E_Coleoptera	-0.115874	0.657861	0.88505
V2398	k__Bacteria|p__Bacteroidota|c__Bacteroidia|o__Bacteroidales|f__Marinifilaceae|g__Butyricimonas	E_Coleoptera	-0.0729974	0.780689	0.910831
V2399	k__Bacteria|p__Verrucomicrobiota|c__Verrucomicrobiae|o__Chthoniobacterales|f__Chthoniobacteraceae|g__Chthoniobacter	E_Coleoptera	-0.105982	0.685599	0.88505
V2400	k__Bacteria|p__Firmicutes|c__Clostridia|o__Peptococcales|f__Peptococcaceae|g__Peptococcus	E_Coleoptera	0.380265	0.132149	0.88505
V2401	k__Bacteria|p__Firmicutes|c__Clostridia|o__Lachnospirales|f__Lachnospiraceae|g__[Ruminococcus] gauvreauii group	E_Coleoptera	0.583742	0.0138878	0.200332
V2402	k__Bacteria|p__Actinobacteriota|c__Actinobacteria|o__Streptomycetales|f__Streptomycetaceae|g__Streptomyces	E_Coleoptera	-0.1177	0.652787	0.88505
V2403	k__Bacteria|p__Bacteroidota|c__Bacteroidia|o__Bacteroidales|f__Prevotellaceae|g__Prevotella	E_Coleoptera	-0.121951	0.641027	0.88505
V2404	k__Bacteria|p__Firmicutes|c__Bacilli|o__Erysipelotrichales|f__Erysipelotrichaceae|g__Catenisphaera	E_Coleoptera	-0.102714	0.694849	0.88505
V2405	k__Bacteria|p__Proteobacteria|c__Alphaproteobacteria|o__Caulobacterales|f__Caulobacteraceae|g__Phenylobacterium	E_Coleoptera	-0.109545	0.675563	0.88505
V2406	k__Bacteria|p__Firmicutes|c__Clostridia|o__Lachnospirales|f__Lachnospiraceae|g__Epulopiscium	E_Coleoptera	0.191465	0.461639	0.88505
V2407	k__Bacteria|p__Firmicutes|c__Clostridia|o__Oscillospirales|f__Ruminococcaceae|g__Negativibacillus	E_Coleoptera	0.274598	0.286137	0.88505
V2408	k__Bacteria|p__Campylobacterota|c__Campylobacteria|o__Campylobacterales|f__Campylobacteraceae|g__Campylobacter	E_Coleoptera	-0.0951428	0.716434	0.887086
V2409	k__Bacteria|p__Bacteroidota|c__Bacteroidia|o__Chitinophagales|f__Chitinophagaceae|g__Flavisolibacter	E_Coleoptera	-0.128044	0.624312	0.88505
V2410	k__Bacteria|p__Firmicutes|c__Bacilli|o__Erysipelotrichales|f__Erysipelotrichaceae|g__Erysipelothrix	E_Coleoptera	0.0421788	0.872305	0.934597
V2411	k__Bacteria|p__Bacteroidota|c__Bacteroidia|o__Chitinophagales|f__Chitinophagaceae|g__Edaphobaculum	E_Coleoptera	-0.107161	0.682271	0.88505
V2412	k__Bacteria|p__Bacteroidota|c__Bacteroidia|o__Bacteroidales|f__Marinifilaceae|g__Odoribacter	E_Coleoptera	-0.041376	0.874717	0.934651
V2413	k__Bacteria|p__Verrucomicrobiota|c__Verrucomicrobiae|o__Verrucomicrobiales|f__Akkermansiaceae|g__Akkermansia	E_Coleoptera	-0.0972112	0.710516	0.886794
V2414	k__Bacteria|p__Proteobacteria|c__Alphaproteobacteria|o__Acetobacterales|f__Acetobacteraceae|g__Roseomonas	E_Coleoptera	-0.155631	0.550868	0.88505
V2415	k__Bacteria|p__Campylobacterota|c__Campylobacteria|o__Campylobacterales|f__Helicobacteraceae|g__Helicobacter	E_Coleoptera	-0.198705	0.44454	0.88505
V2416	k__Bacteria|p__Actinobacteriota|c__Actinobacteria|o__Propionibacteriales|f__Nocardioidaceae|g__Aeromicrobium	E_Coleoptera	-0.148193	0.57029	0.88505
V2417	k__Bacteria|p__Firmicutes|c__Clostridia|o__Lachnospirales|f__Lachnospiraceae|g__Anaerostipes	E_Coleoptera	-0.0168082	0.948948	0.95892
V2418	k__Bacteria|p__Proteobacteria|c__Alphaproteobacteria|o__Rhizobiales|f__Rhizobiaceae|g__Allorhizobium-Neorhizobium-Pararhizobium-Rhizobium	E_Coleoptera	-0.208411	0.422137	0.88505
V2419	k__Bacteria|p__Actinobacteriota|c__Actinobacteria|o__Corynebacteriales|f__Nocardiaceae|g__Rhodococcus	E_Coleoptera	-0.110926	0.671687	0.88505
V2420	k__Bacteria|p__Firmicutes|c__Clostridia|o__Oscillospirales|f__Oscillospiraceae|g__Oscillibacter	E_Coleoptera	-0.027444	0.91673	0.95069
V2421	k__Bacteria|p__Firmicutes|c__Bacilli|o__Bacillales|f__Planococcaceae|g__Psychrobacillus	E_Coleoptera	-0.151645	0.56124	0.88505
V2422	k__Bacteria|p__Bacteroidota|c__Bacteroidia|o__Cytophagales|f__Hymenobacteraceae|g__Nibribacter	E_Coleoptera	-0.129784	0.619568	0.88505
V2423	k__Bacteria|p__Proteobacteria|c__Gammaproteobacteria|o__Burkholderiales|f__Comamonadaceae|g__Comamonas	E_Coleoptera	0.059533	0.820451	0.9139
V2424	k__Bacteria|p__Firmicutes|c__Bacilli|o__Bacillales|f__Planococcaceae|g__Planococcus	E_Coleoptera	-0.17188	0.509489	0.88505
V2425	k__Bacteria|p__Synergistota|c__Synergistia|o__Synergistales|f__Synergistaceae|g__Fretibacterium	E_Coleoptera	-0.0843664	0.747506	0.905858
V2426	k__Bacteria|p__Proteobacteria|c__Alphaproteobacteria|o__Caulobacterales|f__Caulobacteraceae|g__Brevundimonas	E_Coleoptera	-0.140685	0.590187	0.88505
V2427	k__Bacteria|p__Firmicutes|c__Clostridia|o__Lachnospirales|f__Lachnospiraceae|g__Cellulosilyticum	E_Coleoptera	0.0492231	0.851186	0.92902
V2428	k__Bacteria|p__Firmicutes|c__Clostridia|o__Lachnospirales|f__Lachnospiraceae|g__Roseburia	E_Coleoptera	-0.0865478	0.741184	0.903317
V2429	k__Bacteria|p__Firmicutes|c__Bacilli|o__Erysipelotrichales|f__Erysipelotrichaceae|g__Dielma	E_Coleoptera	0.134862	0.605811	0.88505
V2430	k__Bacteria|p__Firmicutes|c__Clostridia|o__Clostridiales|f__Clostridiaceae|g__Hathewaya	E_Coleoptera	-0.111392	0.670379	0.88505
V2431	k__Bacteria|p__Actinobacteriota|c__Actinobacteria|o__Micrococcales|f__Promicromonosporaceae|g__Cellulosimicrobium	E_Coleoptera	-0.164446	0.528237	0.88505
V2432	k__Bacteria|p__Firmicutes|c__Bacilli|o__Paenibacillales|f__Paenibacillaceae|g__Paenibacillus	E_Coleoptera	-0.186189	0.474302	0.88505
V2433	k__Bacteria|p__Actinobacteriota|c__Actinobacteria|o__Propionibacteriales|f__Nocardioidaceae|g__Nocardioides	E_Coleoptera	-0.160892	0.537311	0.88505
V2434	k__Bacteria|p__Proteobacteria|c__Gammaproteobacteria|o__Pseudomonadales|f__Pseudomonadaceae|g__Pseudomonas	E_Coleoptera	0.0297434	0.909778	0.950486
V2435	k__Bacteria|p__Bacteroidota|c__Bacteroidia|o__Cytophagales|f__Spirosomaceae|g__Dyadobacter	E_Coleoptera	-0.142854	0.584408	0.88505
V2436	k__Bacteria|p__Firmicutes|c__Bacilli|o__Lactobacillales|f__Streptococcaceae|g__Lactococcus	E_Coleoptera	0.187691	0.470679	0.88505
V2437	k__Bacteria|p__Firmicutes|c__Clostridia|o__Clostridiales|f__Clostridiaceae|g__Clostridium sensu stricto 7	E_Coleoptera	-0.103152	0.693608	0.88505
V2438	k__Bacteria|p__Proteobacteria|c__Alphaproteobacteria|o__Rhizobiales|f__Rhizobiaceae|g__Aureimonas	E_Coleoptera	-0.110737	0.672218	0.88505
V2439	k__Bacteria|p__Firmicutes|c__Bacilli|o__Lactobacillales|f__Lactobacillaceae|g__Weissella	E_Coleoptera	-0.0940114	0.719677	0.889194
V2440	k__Bacteria|p__Firmicutes|c__Clostridia|o__Lachnospirales|f__Lachnospiraceae|g__Sellimonas	E_Coleoptera	0.0817375	0.755144	0.905858
V2441	k__Bacteria|p__Proteobacteria|c__Alphaproteobacteria|o__Rhizobiales|f__Beijerinckiaceae|g__Methylobacterium-Methylorubrum	E_Coleoptera	-0.0973616	0.710086	0.886794
V2442	k__Bacteria|p__Firmicutes|c__Clostridia|o__Lachnospirales|f__Lachnospiraceae|g__Catenibacillus	E_Coleoptera	-0.269234	0.296033	0.88505
V2443	k__Bacteria|p__Bacteroidota|c__Bacteroidia|o__Bacteroidales|f__Prevotellaceae|g__Prevotellaceae UCG-004	E_Coleoptera	-0.132888	0.611143	0.88505
V2444	k__Bacteria|p__Firmicutes|c__Bacilli|o__Erysipelotrichales|f__Erysipelotrichaceae|g__Faecalitalea	E_Coleoptera	-0.121659	0.641831	0.88505
V2446	k__Bacteria|p__Proteobacteria|c__Gammaproteobacteria|o__Burkholderiales|f__Alcaligenaceae|g__Verticiella	E_Coleoptera	-0.12077	0.644285	0.88505
V2447	k__Bacteria|p__Firmicutes|c__Clostridia|o__Oscillospirales|f__Ruminococcaceae|g__Paludicola	E_Coleoptera	-0.163067	0.531748	0.88505
V2448	k__Bacteria|p__Proteobacteria|c__Gammaproteobacteria|o__Enterobacterales|f__Enterobacteriaceae|g__Pluralibacter	E_Coleoptera	-0.0973157	0.710217	0.886794
V2449	k__Bacteria|p__Proteobacteria|c__Gammaproteobacteria|o__Burkholderiales|f__Oxalobacteraceae|g__Noviherbaspirillum	E_Coleoptera	-0.149947	0.565683	0.88505
V2450	k__Bacteria|p__Firmicutes|c__Negativicutes|o__Veillonellales-Selenomonadales|f__Selenomonadaceae|g__Megamonas	E_Coleoptera	-0.162847	0.532311	0.88505
V2451	k__Bacteria|p__Firmicutes|c__Clostridia|o__Peptostreptococcales-Tissierellales|f__Anaerovoracaceae|g__[Eubacterium] nodatum group	E_Coleoptera	-0.250937	0.331301	0.88505
V2452	k__Bacteria|p__Firmicutes|c__Clostridia|o__Lachnospirales|f__Lachnospiraceae|g__Lachnospiraceae ND3007 group	E_Coleoptera	0.031576	0.904243	0.949211
V2453	k__Bacteria|p__Actinobacteriota|c__Coriobacteriia|o__Coriobacteriales|f__|g__Raoultibacter	E_Coleoptera	-0.125025	0.632573	0.88505
V2454	k__Bacteria|p__Firmicutes|c__Clostridia|o__Lachnospirales|f__Lachnospiraceae|g__UC5-1-2E3	E_Coleoptera	-0.086243	0.742067	0.903317
V2455	k__Bacteria|p__Synergistota|c__Synergistia|o__Synergistales|f__Synergistaceae|g__Candidatus Tammella	E_Coleoptera	-0.106497	0.684147	0.88505
V2456	k__Bacteria|p__Firmicutes|c__Clostridia|o__Lachnospirales|f__Lachnospiraceae|g__28/Apr	E_Coleoptera	0.0390519	0.881706	0.940378
V2457	k__Bacteria|p__Bacteroidota|c__Bacteroidia|o__Bacteroidales|f__Prevotellaceae|g__Prevotellaceae UCG-001	E_Coleoptera	-0.193455	0.456906	0.88505
V2458	k__Bacteria|p__Firmicutes|c__Clostridia|o__Oscillospirales|f__Oscillospiraceae|g__Flavonifractor	E_Coleoptera	-0.033657	0.897962	0.949211
V2459	k__Bacteria|p__Firmicutes|c__Clostridia|o__Oscillospirales|f__Ruminococcaceae|g__Candidatus Soleaferrea	E_Coleoptera	-0.10842	0.678728	0.88505
V2460	k__Bacteria|p__Proteobacteria|c__Gammaproteobacteria|o__Enterobacterales|f__Budviciaceae|g__Leminorella	E_Coleoptera	0.0288102	0.912599	0.950486
V2461	k__Bacteria|p__Actinobacteriota|c__Coriobacteriia|o__Coriobacteriales|f__Eggerthellaceae|g__Senegalimassilia	E_Coleoptera	0.287457	0.263244	0.88505
V2462	k__Bacteria|p__Firmicutes|c__Bacilli|o__Bacillales|f__Planococcaceae|g__Rummeliibacillus	E_Coleoptera	-0.104117	0.690873	0.88505
V2463	k__Bacteria|p__Firmicutes|c__Bacilli|o__Bacillales|f__Planococcaceae|g__Viridibacillus	E_Coleoptera	-0.119971	0.646494	0.88505
V2465	k__Bacteria|p__Proteobacteria|c__Alphaproteobacteria|o__Sphingomonadales|f__Sphingomonadaceae|g__DSSF69	E_Coleoptera	-0.151089	0.562692	0.88505
V2466	k__Bacteria|p__Firmicutes|c__Bacilli|o__Erysipelotrichales|f__Erysipelotrichaceae|g__Breznakia	E_Coleoptera	-0.00757508	0.976981	0.978677
V2467	k__Bacteria|p__Proteobacteria|c__Gammaproteobacteria|o__Burkholderiales|f__Neisseriaceae|g__Vitreoscilla	E_Coleoptera	0.0672882	0.797492	0.910831
V2469	k__Bacteria|p__Firmicutes|c__Clostridia|o__Oscillospirales|f__Oscillospiraceae|g__Intestinimonas	E_Coleoptera	-0.0611556	0.815636	0.913214
V2470	k__Bacteria|p__Bacteroidota|c__Bacteroidia|o__Cytophagales|f__Spirosomaceae|g__Larkinella	E_Coleoptera	-0.147282	0.572689	0.88505
V2471	k__Bacteria|p__Firmicutes|c__Clostridia|o__Lachnospirales|f__Lachnospiraceae|g__Lachnospiraceae UCG-010	E_Coleoptera	-0.0746531	0.775832	0.910831
V2472	k__Bacteria|p__Actinobacteriota|c__Actinobacteria|o__Micrococcales|f__Cellulomonadaceae|g__Cellulomonas	E_Coleoptera	-0.0602735	0.818253	0.913214
V2473	k__Bacteria|p__Firmicutes|c__Clostridia|o__Lachnospirales|f__Lachnospiraceae|g__Shuttleworthia	E_Coleoptera	-0.0562915	0.83009	0.919313
V2474	k__Bacteria|p__Firmicutes|c__Clostridia|o__Clostridiales|f__Clostridiaceae|g__Clostridium sensu stricto 5	E_Coleoptera	0.0113163	0.965618	0.970664
V2475	k__Bacteria|p__Firmicutes|c__Clostridia|o__Peptostreptococcales-Tissierellales|f__Family XI|g__Anaerosalibacter	E_Coleoptera	-0.104117	0.690873	0.88505
V2476	k__Bacteria|p__Proteobacteria|c__Alphaproteobacteria|o__Rhizobiales|f__Rhizobiaceae|g__Tianweitania	E_Coleoptera	-0.145345	0.577803	0.88505
V2477	k__Bacteria|p__Firmicutes|c__Bacilli|o__Lactobacillales|f__Lactobacillaceae|g__Limosilactobacillus	E_Coleoptera	-0.050008	0.848838	0.92902
V2478	k__Bacteria|p__Bacteroidota|c__Bacteroidia|o__Cytophagales|f__Hymenobacteraceae|g__Pontibacter	E_Coleoptera	-0.104117	0.690873	0.88505
V2479	k__Bacteria|p__Actinobacteriota|c__Coriobacteriia|o__Coriobacteriales|f__Eggerthellaceae|g__Parvibacter	E_Coleoptera	-0.0258426	0.921574	0.951469
V2480	k__Bacteria|p__Proteobacteria|c__Gammaproteobacteria|o__Enterobacterales|f__Pasteurellaceae|g__Actinobacillus	E_Coleoptera	-0.181159	0.486533	0.88505
V2481	k__Bacteria|p__Proteobacteria|c__Gammaproteobacteria|o__Xanthomonadales|f__Xanthomonadaceae|g__Stenotrophomonas	E_Coleoptera	0.0628672	0.810562	0.913214
V2483	k__Bacteria|p__Bacteroidota|c__Bacteroidia|o__Chitinophagales|f__Chitinophagaceae|g__Flaviaesturariibacter	E_Coleoptera	-0.126622	0.628198	0.88505
V2484	k__Bacteria|p__Firmicutes|c__Clostridia|o__Lachnospirales|f__Lachnospiraceae|g__Coprococcus	E_Coleoptera	0.283189	0.270713	0.88505
V2486	k__Bacteria|p__Firmicutes|c__Clostridia|o__Oscillospirales|f__Ruminococcaceae|g__[Eubacterium] siraeum group	E_Coleoptera	-0.0963138	0.713081	0.886794
V2487	k__Bacteria|p__Actinobacteriota|c__Coriobacteriia|o__Coriobacteriales|f__Atopobiaceae|g__Libanicoccus	E_Coleoptera	-0.0527757	0.84057	0.92517
V2489	k__Bacteria|p__Proteobacteria|c__Alphaproteobacteria|o__Rhizobiales|f__Rhizobiaceae|g__Neorhizobium	E_Coleoptera	-0.155946	0.550053	0.88505
V2490	k__Bacteria|p__Firmicutes|c__Clostridia|o__Lachnospirales|f__Lachnospiraceae|g__Lachnospiraceae UCG-009	E_Coleoptera	0.139815	0.59251	0.88505
V2491	k__Bacteria|p__Actinobacteriota|c__Coriobacteriia|o__Coriobacteriales|f__Eggerthellaceae|g__Enterorhabdus	E_Coleoptera	0.364829	0.149913	0.88505
V2492	k__Bacteria|p__Proteobacteria|c__Alphaproteobacteria|o__Azospirillales|f__Azospirillaceae|g__Azospirillum	E_Coleoptera	-0.107648	0.680901	0.88505
V2493	k__Bacteria|p__Proteobacteria|c__Gammaproteobacteria|o__Burkholderiales|f__Burkholderiaceae|g__Cupriavidus	E_Coleoptera	-0.148829	0.568619	0.88505
V2494	k__Bacteria|p__Firmicutes|c__Clostridia|o__Lachnospirales|f__Lachnospiraceae|g__[Eubacterium] eligens group	E_Coleoptera	0.2213	0.393327	0.88505
V2495	k__Bacteria|p__Proteobacteria|c__Gammaproteobacteria|o__Enterobacterales|f__Pasteurellaceae|g__Haemophilus	E_Coleoptera	-0.140329	0.591136	0.88505
V2496	k__Bacteria|p__Firmicutes|c__Bacilli|o__Erysipelotrichales|f__Erysipelotrichaceae|g__Holdemania	E_Coleoptera	-0.117887	0.652268	0.88505
V2497	k__Bacteria|p__Firmicutes|c__Negativicutes|o__Veillonellales-Selenomonadales|f__Selenomonadaceae|g__Anaerovibrio	E_Coleoptera	0.151593	0.561376	0.88505
V2498	k__Bacteria|p__Firmicutes|c__Clostridia|o__Lachnospirales|f__Lachnospiraceae|g__[Acetivibrio] ethanolgignens group	E_Coleoptera	0.143442	0.582847	0.88505
V2499	k__Bacteria|p__Actinobacteriota|c__Actinobacteria|o__Micrococcales|f__Micrococcaceae|g__Glutamicibacter	E_Coleoptera	0.110788	0.672074	0.88505
V2500	k__Bacteria|p__Proteobacteria|c__Gammaproteobacteria|o__Cardiobacteriales|f__Wohlfahrtiimonadaceae|g__Ignatzschineria	E_Coleoptera	-0.142274	0.58595	0.88505
V2501	k__Bacteria|p__Actinobacteriota|c__Coriobacteriia|o__Coriobacteriales|f__Coriobacteriaceae|g__Enorma	E_Coleoptera	-0.133526	0.609418	0.88505
V2502	k__Bacteria|p__Actinobacteriota|c__Actinobacteria|o__Micrococcales|f__Microbacteriaceae|g__Curtobacterium	E_Coleoptera	-0.0425849	0.871085	0.934597
V2503	k__Bacteria|p__Firmicutes|c__Clostridia|o__Lachnospirales|f__Lachnospiraceae|g__Anaerosporobacter	E_Coleoptera	0.203639	0.433075	0.88505
V2504	k__Bacteria|p__Firmicutes|c__Clostridia|o__Monoglobales|f__Monoglobaceae|g__Monoglobus	E_Coleoptera	-0.0971921	0.71057	0.886794
V2505	k__Bacteria|p__Proteobacteria|c__Gammaproteobacteria|o__Burkholderiales|f__Oxalobacteraceae|g__Oxalobacter	E_Coleoptera	-0.0668806	0.798695	0.910831
V2506	k__Bacteria|p__Firmicutes|c__Clostridia|o__Oscillospirales|f__Ruminococcaceae|g__CAG-352	E_Coleoptera	-0.104117	0.690873	0.88505
V2507	k__Bacteria|p__Bacteroidota|c__Bacteroidia|o__Flavobacteriales|f__Weeksellaceae|g__Apibacter	E_Coleoptera	-0.107886	0.680228	0.88505
V2508	k__Bacteria|p__Proteobacteria|c__Gammaproteobacteria|o__Enterobacterales|f__Hafniaceae|g__Hafnia-Obesumbacterium	E_Coleoptera	-0.10003	0.702476	0.886794
V2509	k__Bacteria|p__Proteobacteria|c__Gammaproteobacteria|o__Enterobacterales|f__Pasteurellaceae|g__Bibersteinia	E_Coleoptera	-0.134783	0.606023	0.88505
V2510	k__Bacteria|p__Proteobacteria|c__Alphaproteobacteria|o__Rhizobiales|f__Beijerinckiaceae|g__Psychroglaciecola	E_Coleoptera	-0.0523662	0.841792	0.92517
V2511	k__Bacteria|p__Firmicutes|c__Clostridia|o__Eubacteriales|f__Eubacteriaceae|g__Eubacterium	E_Coleoptera	0.450311	0.0696968	0.85564
V2512	k__Bacteria|p__Firmicutes|c__Clostridia|o__Lachnospirales|f__Lachnospiraceae|g__Fusicatenibacter	E_Coleoptera	0.0929855	0.722622	0.890925
V2513	k__Bacteria|p__Bacteroidota|c__Bacteroidia|o__Cytophagales|f__Hymenobacteraceae|g__Rufibacter	E_Coleoptera	-0.147492	0.572136	0.88505
V2514	k__Bacteria|p__Firmicutes|c__Clostridia|o__Lachnospirales|f__Lachnospiraceae|g__Lachnospiraceae UCG-007	E_Coleoptera	-0.0329351	0.90014	0.949211
V2515	k__Bacteria|p__Actinobacteriota|c__Actinobacteria|o__Micrococcales|f__|g__Timonella	E_Coleoptera	0.0663264	0.800331	0.910831
V2516	k__Bacteria|p__Proteobacteria|c__Gammaproteobacteria|o__Burkholderiales|f__Sutterellaceae|g__Parasutterella	E_Coleoptera	-0.132096	0.61329	0.88505
V2517	k__Bacteria|p__Proteobacteria|c__Gammaproteobacteria|o__Burkholderiales|f__Comamonadaceae|g__Xylophilus	E_Coleoptera	-0.104117	0.690873	0.88505
V2518	k__Bacteria|p__Actinobacteriota|c__Actinobacteria|o__Micrococcales|f__Bogoriellaceae|g__Georgenia	E_Coleoptera	-0.129451	0.620476	0.88505
V2519	k__Bacteria|p__Proteobacteria|c__Gammaproteobacteria|o__Burkholderiales|f__Oxalobacteraceae|g__Oxalicibacterium	E_Coleoptera	-0.139532	0.593267	0.88505
V2520	k__Bacteria|p__Firmicutes|c__Clostridia|o__Lachnospirales|f__Lachnospiraceae|g__GCA-900066575	E_Coleoptera	-0.235755	0.362328	0.88505
V2521	k__Bacteria|p__Firmicutes|c__Clostridia|o__Lachnospirales|f__Lachnospiraceae|g__Lachnospiraceae UCG-003	E_Coleoptera	0.0663264	0.800331	0.910831
V2522	k__Bacteria|p__Fusobacteriota|c__Fusobacteriia|o__Fusobacteriales|f__Leptotrichiaceae|g__Sebaldella	E_Coleoptera	0.023673	0.928142	0.953398
V2523	k__Bacteria|p__Firmicutes|c__Negativicutes|o__Veillonellales-Selenomonadales|f__Veillonellaceae|g__Veillonella	E_Coleoptera	-0.0770323	0.768868	0.910831
V2524	k__Bacteria|p__Bacteroidota|c__Bacteroidia|o__Bacteroidales|f__Barnesiellaceae|g__Coprobacter	E_Coleoptera	-0.0218559	0.933645	0.953475
V2525	k__Bacteria|p__Deferribacterota|c__Deferribacteres|o__Deferribacterales|f__Deferribacteraceae|g__Mucispirillum	E_Coleoptera	-0.106145	0.685139	0.88505
V2526	k__Bacteria|p__Bacteroidota|c__Bacteroidia|o__Bacteroidales|f__Tannerellaceae|g__Tannerella	E_Coleoptera	-0.0915293	0.726808	0.894176
V2527	k__Bacteria|p__Actinobacteriota|c__Actinobacteria|o__Pseudonocardiales|f__Pseudonocardiaceae|g__Pseudonocardia	E_Coleoptera	0.202882	0.434824	0.88505
V2528	k__Bacteria|p__Firmicutes|c__Bacilli|o__Lactobacillales|f__Lactobacillaceae|g__Lactobacillus	E_Coleoptera	-0.107579	0.681093	0.88505
V2529	k__Bacteria|p__Firmicutes|c__Clostridia|o__Clostridiales|f__Clostridiaceae|g__Clostridium sensu stricto 2	E_Coleoptera	0.0335025	0.898428	0.949211
V2530	k__Bacteria|p__Proteobacteria|c__Gammaproteobacteria|o__Enterobacterales|f__Succinivibrionaceae|g__Succinivibrio	E_Coleoptera	0.296608	0.247663	0.88505
V2531	k__Bacteria|p__Firmicutes|c__Bacilli|o__Lactobacillales|f__Lactobacillaceae|g__Ligilactobacillus	E_Coleoptera	-0.028816	0.912581	0.950486
V2532	k__Bacteria|p__Firmicutes|c__Negativicutes|o__Veillonellales-Selenomonadales|f__Veillonellaceae|g__Dialister	E_Coleoptera	0.0570775	0.827751	0.918485
V2533	k__Bacteria|p__Firmicutes|c__Clostridia|o__Oscillospirales|f__Ruminococcaceae|g__UBA1819	E_Coleoptera	0.492352	0.0446717	0.585809
V2534	k__Bacteria|p__Firmicutes|c__Bacilli|o__Bacillales|f__Planococcaceae|g__Paenisporosarcina	E_Coleoptera	-0.215234	0.406749	0.88505
V2535	k__Bacteria|p__Proteobacteria|c__Gammaproteobacteria|o__Enterobacterales|f__Enterobacteriaceae|g__Shimwellia	E_Coleoptera	0.23677	0.360205	0.88505
V2536	k__Bacteria|p__Proteobacteria|c__Alphaproteobacteria|o__Sphingomonadales|f__Sphingomonadaceae|g__Sandarakinorhabdus	E_Coleoptera	-0.135276	0.604693	0.88505
V2537	k__Bacteria|p__Proteobacteria|c__Gammaproteobacteria|o__Burkholderiales|f__Alcaligenaceae|g__Pigmentiphaga	E_Coleoptera	-0.151063	0.562762	0.88505
V2538	k__Bacteria|p__Bacteroidota|c__Bacteroidia|o__Chitinophagales|f__Chitinophagaceae|g__Taibaiella	E_Coleoptera	-0.147148	0.573043	0.88505
V2539	k__Bacteria|p__Proteobacteria|c__Alphaproteobacteria|o__Caulobacterales|f__Caulobacteraceae|g__Caulobacter	E_Coleoptera	-0.106002	0.685543	0.88505
V2540	k__Bacteria|p__Abditibacteriota|c__Abditibacteria|o__Abditibacteriales|f__Abditibacteriaceae|g__Abditibacterium	E_Coleoptera	-0.105377	0.68731	0.88505
V2541	k__Bacteria|p__Bacteroidota|c__Bacteroidia|o__Chitinophagales|f__Chitinophagaceae|g__Segetibacter	E_Coleoptera	-0.107885	0.680231	0.88505
V2542	k__Bacteria|p__Firmicutes|c__Bacilli|o__Erysipelotrichales|f__Erysipelotrichaceae|g__ZOR0006	E_Coleoptera	-0.0116419	0.964629	0.970664
V2543	k__Bacteria|p__Firmicutes|c__Clostridia|o__Lachnospirales|f__Defluviitaleaceae|g__Defluviitaleaceae UCG-011	E_Coleoptera	-0.109171	0.676614	0.88505
V2544	k__Bacteria|p__Proteobacteria|c__Alphaproteobacteria|o__Rhodobacterales|f__Rhodobacteraceae|g__Rubellimicrobium	E_Coleoptera	-0.144627	0.579704	0.88505
V2545	k__Bacteria|p__Firmicutes|c__Clostridia|o__Oscillospirales|f__Butyricicoccaceae|g__UCG-008	E_Coleoptera	0.173017	0.506647	0.88505
V2546	k__Bacteria|p__Firmicutes|c__Clostridia|o__Clostridiales|f__Clostridiaceae|g__Clostridium sensu stricto 15	E_Coleoptera	-0.104117	0.690873	0.88505
V2547	k__Bacteria|p__Firmicutes|c__Clostridia|o__Clostridiales|f__Clostridiaceae|g__Clostridium sensu stricto 11	E_Coleoptera	0.18979	0.46564	0.88505
V2548	k__Bacteria|p__Proteobacteria|c__Alphaproteobacteria|o__Sphingomonadales|f__Sphingomonadaceae|g__Ellin6055	E_Coleoptera	-0.147909	0.571038	0.88505
V2549	k__Bacteria|p__Proteobacteria|c__Gammaproteobacteria|o__Xanthomonadales|f__Xanthomonadaceae|g__Luteimonas	E_Coleoptera	-0.109891	0.674591	0.88505
V2550	k__Bacteria|p__Firmicutes|c__Bacilli|o__Erysipelotrichales|f__Erysipelotrichaceae|g__Holdemanella	E_Coleoptera	0.150678	0.56377	0.88505
V2551	k__Bacteria|p__Bacteroidota|c__Bacteroidia|o__Sphingobacteriales|f__Sphingobacteriaceae|g__Nubsella	E_Coleoptera	-0.104117	0.690873	0.88505
V2552	k__Bacteria|p__Elusimicrobiota|c__Elusimicrobia|o__Elusimicrobiales|f__Elusimicrobiaceae|g__Elusimicrobium	E_Coleoptera	-0.124647	0.633608	0.88505
V2553	k__Bacteria|p__Firmicutes|c__Clostridia|o__Peptostreptococcales-Tissierellales|f__Family XI|g__Tepidimicrobium	E_Coleoptera	-0.104117	0.690873	0.88505
V2554	k__Bacteria|p__Proteobacteria|c__Gammaproteobacteria|o__Enterobacterales|f__Enterobacteriaceae|g__Trabulsiella	E_Coleoptera	0.208864	0.421104	0.88505
V2555	k__Bacteria|p__Actinobacteriota|c__Actinobacteria|o__Actinomycetales|f__Actinomycetaceae|g__Actinomyces	E_Coleoptera	-0.0831543	0.751025	0.905858
V2556	k__Bacteria|p__Bacteroidota|c__Bacteroidia|o__Bacteroidales|f__Rikenellaceae|g__M2PB4-61 termite group	E_Coleoptera	0.0324363	0.901646	0.949211
V2557	k__Bacteria|p__Proteobacteria|c__Alphaproteobacteria|o__Acetobacterales|f__Acetobacteraceae|g__Rhodovarius	E_Coleoptera	-0.104117	0.690873	0.88505
V2558	k__Bacteria|p__Proteobacteria|c__Gammaproteobacteria|o__Burkholderiales|f__Methylophilaceae|g__Methylobacillus	E_Coleoptera	-0.104117	0.690873	0.88505
V2559	k__Bacteria|p__Proteobacteria|c__Gammaproteobacteria|o__Burkholderiales|f__Comamonadaceae|g__Curvibacter	E_Coleoptera	-0.149569	0.566676	0.88505
V2560	k__Bacteria|p__Firmicutes|c__Clostridia|o__Lachnospirales|f__Lachnospiraceae|g__[Eubacterium] ruminantium group	E_Coleoptera	-0.0453907	0.862664	0.932366
V2561	k__Bacteria|p__Proteobacteria|c__Gammaproteobacteria|o__Enterobacterales|f__Enterobacteriaceae|g__Cronobacter	E_Coleoptera	-0.151412	0.561849	0.88505
V2562	k__Bacteria|p__Firmicutes|c__Bacilli|o__Erysipelotrichales|f__Erysipelotrichaceae|g__[Clostridium] innocuum group	E_Coleoptera	-0.161895	0.534741	0.88505
V2563	k__Bacteria|p__Planctomycetota|c__Planctomycetes|o__Pirellulales|f__Pirellulaceae|g__Pir4 lineage	E_Coleoptera	-0.168825	0.517153	0.88505
V2564	k__Bacteria|p__Actinobacteriota|c__Actinobacteria|o__Micrococcales|f__Microbacteriaceae|g__Leucobacter	E_Coleoptera	0.0675573	0.796698	0.910831
V2565	k__Bacteria|p__Desulfobacterota|c__Desulfovibrionia|o__Desulfovibrionales|f__Desulfovibrionaceae|g__Bilophila	E_Coleoptera	-0.138906	0.594942	0.88505
V2566	k__Bacteria|p__Firmicutes|c__Clostridia|o__Lachnospirales|f__Lachnospiraceae|g__Tuzzerella	E_Coleoptera	-0.172141	0.508835	0.88505
V2568	k__Bacteria|p__Proteobacteria|c__Alphaproteobacteria|o__Sphingomonadales|f__Sphingomonadaceae|g__Sphingoaurantiacus	E_Coleoptera	-0.114719	0.661079	0.88505
V2569	k__Bacteria|p__Planctomycetota|c__Planctomycetes|o__Pirellulales|f__Pirellulaceae|g__Termite planctomycete cluster	E_Coleoptera	0.0728082	0.781244	0.910831
V2570	k__Bacteria|p__Proteobacteria|c__Alphaproteobacteria|o__Rhodobacterales|f__Rhodobacteraceae|g__Ketogulonicigenium	E_Coleoptera	0.0663264	0.800331	0.910831
V2571	k__Bacteria|p__Proteobacteria|c__Alphaproteobacteria|o__Rhizobiales|f__Beijerinckiaceae|g__Methylocella	E_Coleoptera	-0.107367	0.681692	0.88505
V2572	k__Bacteria|p__Proteobacteria|c__Gammaproteobacteria|o__Burkholderiales|f__Oxalobacteraceae|g__Herbaspirillum	E_Coleoptera	-0.149884	0.56585	0.88505
V2573	k__Bacteria|p__Verrucomicrobiota|c__Lentisphaeria|o__Victivallales|f__Victivallaceae|g__Victivallis	E_Coleoptera	0.065283	0.803414	0.911813
V2574	k__Bacteria|p__Proteobacteria|c__Gammaproteobacteria|o__Enterobacterales|f__Pasteurellaceae|g__Aggregatibacter	E_Coleoptera	-0.145231	0.578104	0.88505
V2575	k__Bacteria|p__Verrucomicrobiota|c__Verrucomicrobiae|o__Chthoniobacterales|f__Chthoniobacteraceae|g__Candidatus Udaeobacter	E_Coleoptera	0.469478	0.0572603	0.734204
V2576	k__Bacteria|p__Firmicutes|c__Clostridia|o__Oscillospirales|f__Ruminococcaceae|g__Fournierella	E_Coleoptera	0.460918	0.0625914	0.785114
V2577	k__Bacteria|p__Firmicutes|c__Bacilli|o__Bacillales|f__Planococcaceae|g__Bhargavaea	E_Coleoptera	-0.104117	0.690873	0.88505
V2578	k__Bacteria|p__Proteobacteria|c__Alphaproteobacteria|o__Rhizobiales|f__Hyphomicrobiaceae|g__Hyphomicrobium	E_Coleoptera	-0.104117	0.690873	0.88505
V2579	k__Bacteria|p__Bacteroidota|c__Bacteroidia|o__Bacteroidales|f__Dysgonomonadaceae|g__Dysgonomonas	E_Coleoptera	-0.100371	0.701506	0.886794
V2580	k__Bacteria|p__Planctomycetota|c__Planctomycetes|o__Planctomycetales|f__Rubinisphaeraceae|g__SH-PL14	E_Coleoptera	-0.129482	0.620389	0.88505
V2581	k__Bacteria|p__Bacteroidota|c__Bacteroidia|o__Bacteroidales|f__Prevotellaceae|g__Prevotella_7	E_Coleoptera	-0.0547676	0.834629	0.92146
V2582	k__Bacteria|p__Myxococcota|c__Myxococcia|o__Myxococcales|f__Myxococcaceae|g__Corallococcus	E_Coleoptera	-0.104117	0.690873	0.88505
V2583	k__Bacteria|p__Proteobacteria|c__Alphaproteobacteria|o__Rhizobiales|f__Rhizobiaceae|g__Aminobacter	E_Coleoptera	-0.0694474	0.791127	0.910831
V2584	k__Bacteria|p__Actinobacteriota|c__Actinobacteria|o__Frankiales|f__Geodermatophilaceae|g__Blastococcus	E_Coleoptera	-0.13112	0.615937	0.88505
V2585	k__Bacteria|p__Firmicutes|c__Clostridia|o__Lachnospirales|f__Lachnospiraceae|g__[Eubacterium] ventriosum group	E_Coleoptera	-0.0223225	0.932232	0.953475
V2586	k__Bacteria|p__Proteobacteria|c__Gammaproteobacteria|o__Pseudomonadales|f__Pseudohongiellaceae|g__BIyi10	E_Coleoptera	-0.104117	0.690873	0.88505
V2587	k__Bacteria|p__Firmicutes|c__Bacilli|o__Bacillales|f__Planococcaceae|g__Planomicrobium	E_Coleoptera	-0.104117	0.690873	0.88505
V2588	k__Bacteria|p__Actinobacteriota|c__Actinobacteria|o__Micrococcales|f__Micrococcaceae|g__Arthrobacter	E_Coleoptera	0.551279	0.0218019	0.306821
V2589	k__Bacteria|p__Firmicutes|c__Bacilli|o__Paenibacillales|f__Paenibacillaceae|g__Cohnella	E_Coleoptera	-0.149172	0.567719	0.88505
V2590	k__Bacteria|p__Proteobacteria|c__Alphaproteobacteria|o__Sphingomonadales|f__Sphingomonadaceae|g__Sphingobium	E_Coleoptera	-0.141631	0.587662	0.88505
V2591	k__Bacteria|p__Proteobacteria|c__Gammaproteobacteria|o__Burkholderiales|f__Neisseriaceae|g__Conchiformibius	E_Coleoptera	-0.162661	0.532786	0.88505
V2592	k__Bacteria|p__Actinobacteriota|c__Thermoleophilia|o__Solirubrobacterales|f__Solirubrobacteraceae|g__Solirubrobacter	E_Coleoptera	0.240597	0.352262	0.88505
V2594	k__Bacteria|p__Firmicutes|c__Clostridia|o__Oscillospirales|f__Oscillospiraceae|g__NK4A214 group	E_Coleoptera	-0.201679	0.437612	0.88505
V2595	k__Bacteria|p__Planctomycetota|c__Planctomycetes|o__Gemmatales|f__Gemmataceae|g__Gemmata	E_Coleoptera	0.0271107	0.917738	0.95069
V2596	k__Bacteria|p__Proteobacteria|c__Gammaproteobacteria|o__Cardiobacteriales|f__Wohlfahrtiimonadaceae|g__Wohlfahrtiimonas	E_Coleoptera	-0.119154	0.648755	0.88505
V2597	k__Bacteria|p__Actinobacteriota|c__Coriobacteriia|o__Coriobacteriales|f__Eggerthellaceae|g__Adlercreutzia	E_Coleoptera	-0.104117	0.690873	0.88505
V2598	k__Bacteria|p__Bacteroidota|c__Bacteroidia|o__Cytophagales|f__Cytophagaceae|g__Siphonobacter	E_Coleoptera	-0.111559	0.669913	0.88505
V2599	k__Bacteria|p__Planctomycetota|c__Planctomycetes|o__Gemmatales|f__Gemmataceae|g__Fimbriiglobus	E_Coleoptera	-0.154004	0.555092	0.88505
V2600	k__Bacteria|p__Firmicutes|c__Bacilli|o__Lactobacillales|f__Lactobacillaceae|g__Leuconostoc	E_Coleoptera	-0.104117	0.690873	0.88505
V2601	k__Bacteria|p__Firmicutes|c__Bacilli|o__Lactobacillales|f__Lactobacillaceae|g__HT002	E_Coleoptera	-0.104117	0.690873	0.88505
V2602	k__Bacteria|p__Bacteroidota|c__Bacteroidia|o__Flavobacteriales|f__Crocinitomicaceae|g__Fluviicola	E_Coleoptera	-0.0973655	0.710075	0.886794
V2603	k__Bacteria|p__Bacteroidota|c__Bacteroidia|o__Sphingobacteriales|f__Sphingobacteriaceae|g__Pseudopedobacter	E_Coleoptera	-0.104117	0.690873	0.88505
V2604	k__Bacteria|p__Actinobacteriota|c__Actinobacteria|o__Micrococcales|f__Intrasporangiaceae|g__Knoellia	E_Coleoptera	0.13538	0.604414	0.88505
V2605	k__Bacteria|p__Firmicutes|c__Negativicutes|o__Veillonellales-Selenomonadales|f__Veillonellaceae|g__Megasphaera	E_Coleoptera	-0.133262	0.610131	0.88505
V2606	k__Bacteria|p__Firmicutes|c__Bacilli|o__Bacillales|f__Planococcaceae|g__Sporosarcina	E_Coleoptera	-0.135363	0.60446	0.88505
V2607	k__Bacteria|p__Firmicutes|c__Clostridia|o__Peptostreptococcales-Tissierellales|f__Peptostreptococcaceae|g__Clostridioides	E_Coleoptera	0.131882	0.61387	0.88505
V2608	k__Bacteria|p__Proteobacteria|c__Alphaproteobacteria|o__Reyranellales|f__Reyranellaceae|g__Reyranella	E_Coleoptera	-0.164131	0.529038	0.88505
V2609	k__Bacteria|p__Actinobacteriota|c__Thermoleophilia|o__Solirubrobacterales|f__Solirubrobacteraceae|g__Patulibacter	E_Coleoptera	-0.120067	0.646229	0.88505
V2611	k__Bacteria|p__Firmicutes|c__Bacilli|o__Bacillales|f__Planococcaceae|g__Chryseomicrobium	E_Coleoptera	-0.104117	0.690873	0.88505
V2612	k__Bacteria|p__Proteobacteria|c__Gammaproteobacteria|o__Burkholderiales|f__Alcaligenaceae|g__Parapusillimonas	E_Coleoptera	-0.138303	0.596556	0.88505
V2613	k__Bacteria|p__Planctomycetota|c__Planctomycetes|o__Isosphaerales|f__Isosphaeraceae|g__Tundrisphaera	E_Coleoptera	0.145802	0.576594	0.88505
V2614	k__Bacteria|p__Bdellovibrionota|c__Bdellovibrionia|o__Bdellovibrionales|f__Bdellovibrionaceae|g__Bdellovibrio	E_Coleoptera	-0.0819843	0.754426	0.905858
V2615	k__Bacteria|p__Proteobacteria|c__Alphaproteobacteria|o__Rhizobiales|f__Xanthobacteraceae|g__Bradyrhizobium	E_Coleoptera	0.155992	0.549932	0.88505
V2616	k__Bacteria|p__Proteobacteria|c__Gammaproteobacteria|o__Pseudomonadales|f__Cellvibrionaceae|g__Cellvibrio	E_Coleoptera	-0.063909	0.807478	0.913214
V2617	k__Bacteria|p__Actinobacteriota|c__Actinobacteria|o__Corynebacteriales|f__Mycobacteriaceae|g__Mycobacterium	E_Coleoptera	-0.101253	0.698997	0.886794
V2618	k__Bacteria|p__Bacteroidota|c__Bacteroidia|o__Cytophagales|f__Spirosomaceae|g__Rhabdobacter	E_Coleoptera	-0.137462	0.598812	0.88505
V2620	k__Bacteria|p__Proteobacteria|c__Gammaproteobacteria|o__|f__|g__Acidibacter	E_Coleoptera	-0.1229	0.638411	0.88505
V2621	k__Bacteria|p__Proteobacteria|c__Alphaproteobacteria|o__Rhizobiales|f__Rhizobiaceae|g__Aurantimonas	E_Coleoptera	-0.104117	0.690873	0.88505
V2622	k__Bacteria|p__Firmicutes|c__Bacilli|o__Bacillales|f__Bacillaceae|g__Paucisalibacillus	E_Coleoptera	-0.104117	0.690873	0.88505
V2623	k__Bacteria|p__Proteobacteria|c__Gammaproteobacteria|o__Burkholderiales|f__Comamonadaceae|g__Azohydromonas	E_Coleoptera	-0.104117	0.690873	0.88505
V2624	k__Bacteria|p__Bacteroidota|c__Bacteroidia|o__Chitinophagales|f__Chitinophagaceae|g__Flavitalea	E_Coleoptera	0.00760038	0.976904	0.978677
V2625	k__Bacteria|p__Patescibacteria|c__Saccharimonadia|o__Saccharimonadales|f__Saccharimonadaceae|g__TM7a	E_Coleoptera	-0.136557	0.601245	0.88505
V2626	k__Bacteria|p__Actinobacteriota|c__Thermoleophilia|o__Gaiellales|f__Gaiellaceae|g__Gaiella	E_Coleoptera	-0.175807	0.49971	0.88505
V2627	k__Bacteria|p__Firmicutes|c__Clostridia|o__Peptostreptococcales-Tissierellales|f__Anaerovoracaceae|g__Family XIII UCG-001	E_Coleoptera	-0.164661	0.52769	0.88505
V2628	k__Bacteria|p__Bacteroidota|c__Bacteroidia|o__Bacteroidales|f__Rikenellaceae|g__Rikenella	E_Coleoptera	-0.110785	0.672082	0.88505
V2629	k__Bacteria|p__Proteobacteria|c__Gammaproteobacteria|o__Enterobacterales|f__Aeromonadaceae|g__Aeromonas	E_Coleoptera	-0.159713	0.540336	0.88505
V2630	k__Bacteria|p__Planctomycetota|c__Planctomycetes|o__Pirellulales|f__Pirellulaceae|g__Pirellula	E_Coleoptera	-0.13508	0.605222	0.88505
V2631	k__Bacteria|p__Firmicutes|c__Bacilli|o__Erysipelotrichales|f__Erysipelatoclostridiaceae|g__UCG-004	E_Coleoptera	-0.199486	0.442715	0.88505
V2632	k__Bacteria|p__Firmicutes|c__Clostridia|o__Oscillospirales|f__Ruminococcaceae|g__Phocea	E_Coleoptera	-0.138297	0.596573	0.88505
V2633	k__Bacteria|p__Actinobacteriota|c__Actinobacteria|o__Pseudonocardiales|f__Pseudonocardiaceae|g__Amycolatopsis	E_Coleoptera	-0.104117	0.690873	0.88505
V2634	k__Bacteria|p__Firmicutes|c__Bacilli|o__Bacillales|f__Planococcaceae|g__Domibacillus	E_Coleoptera	-0.121932	0.641078	0.88505
V2635	k__Bacteria|p__Firmicutes|c__Clostridia|o__Oscillospirales|f__Butyricicoccaceae|g__UCG-009	E_Coleoptera	-0.110365	0.673261	0.88505
V2636	k__Bacteria|p__Actinobacteriota|c__Coriobacteriia|o__Coriobacteriales|f__Atopobiaceae|g__Coriobacteriaceae UCG-003	E_Coleoptera	0.038377	0.883738	0.940806
V2637	k__Bacteria|p__Proteobacteria|c__Alphaproteobacteria|o__Caulobacterales|f__Caulobacteraceae|g__Asticcacaulis	E_Coleoptera	-0.104117	0.690873	0.88505
V2638	k__Bacteria|p__Fusobacteriota|c__Fusobacteriia|o__Fusobacteriales|f__Leptotrichiaceae|g__Leptotrichia	E_Coleoptera	-0.0604423	0.817752	0.913214
V2639	k__Bacteria|p__Actinobacteriota|c__Actinobacteria|o__Propionibacteriales|f__Nocardioidaceae|g__Marmoricola	E_Coleoptera	-0.135899	0.603014	0.88505
V2640	k__Bacteria|p__Bdellovibrionota|c__Bdellovibrionia|o__Bacteriovoracales|f__Bacteriovoracaceae|g__Peredibacter	E_Coleoptera	-0.159435	0.54105	0.88505
V2641	k__Bacteria|p__Proteobacteria|c__Alphaproteobacteria|o__Rhizobiales|f__Xanthobacteraceae|g__Starkeya	E_Coleoptera	-0.104117	0.690873	0.88505
V2642	k__Bacteria|p__Proteobacteria|c__Alphaproteobacteria|o__Sphingomonadales|f__Sphingomonadaceae|g__MN 122.2a	E_Coleoptera	-0.104117	0.690873	0.88505
V2643	k__Bacteria|p__Proteobacteria|c__Gammaproteobacteria|o__Burkholderiales|f__Comamonadaceae|g__Rubrivivax	E_Coleoptera	-0.104117	0.690873	0.88505
V2644	k__Bacteria|p__Firmicutes|c__Clostridia|o__Lachnospirales|f__Lachnospiraceae|g__[Eubacterium] fissicatena group	E_Coleoptera	-0.141323	0.588483	0.88505
V2646	k__Bacteria|p__Proteobacteria|c__Gammaproteobacteria|o__Xanthomonadales|f__Xanthomonadaceae|g__Pseudoxanthomonas	E_Coleoptera	-0.150646	0.563853	0.88505
V2647	k__Bacteria|p__Verrucomicrobiota|c__Verrucomicrobiae|o__Verrucomicrobiales|f__Verrucomicrobiaceae|g__Verrucomicrobium	E_Coleoptera	-0.0545685	0.835223	0.92146
V2649	k__Bacteria|p__Actinobacteriota|c__Coriobacteriia|o__Coriobacteriales|f__Atopobiaceae|g__Olsenella	E_Coleoptera	-0.211775	0.414513	0.88505
V2650	k__Bacteria|p__Actinobacteriota|c__Actinobacteria|o__Micrococcales|f__Microbacteriaceae|g__Galbitalea	E_Coleoptera	-0.104117	0.690873	0.88505
V2651	k__Bacteria|p__Firmicutes|c__Clostridia|o__Peptostreptococcales-Tissierellales|f__Family XI|g__Helcococcus	E_Coleoptera	-0.104117	0.690873	0.88505
V2652	k__Bacteria|p__Firmicutes|c__Clostridia|o__Oscillospirales|f__Oscillospiraceae|g__UCG-003	E_Coleoptera	0.030755	0.906722	0.949507
V2653	k__Bacteria|p__Bacteroidota|c__Bacteroidia|o__Flavobacteriales|f__Flavobacteriaceae|g__Myroides	E_Coleoptera	0.0663264	0.800331	0.910831
V2654	k__Bacteria|p__Firmicutes|c__Clostridia|o__Lachnospirales|f__Lachnospiraceae|g__Frisingicoccus	E_Coleoptera	-0.186867	0.472664	0.88505
V2655	k__Bacteria|p__Firmicutes|c__Bacilli|o__Erysipelotrichales|f__Erysipelotrichaceae|g__Erysipelotrichaceae UCG-006	E_Coleoptera	0.0197527	0.940019	0.955786
V2656	k__Bacteria|p__Firmicutes|c__Bacilli|o__Lactobacillales|f__Aerococcaceae|g__Abiotrophia	E_Coleoptera	-0.104117	0.690873	0.88505
V2657	k__Bacteria|p__Firmicutes|c__Clostridia|o__Oscillospirales|f__Ruminococcaceae|g__Anaerofilum	E_Coleoptera	-0.0194694	0.940878	0.955786
V2658	k__Bacteria|p__Firmicutes|c__Clostridia|o__Christensenellales|f__Christensenellaceae|g__Christensenella	E_Coleoptera	-0.140411	0.590916	0.88505
V2659	k__Bacteria|p__Bacteroidota|c__Bacteroidia|o__Bacteroidales|f__Williamwhitmaniaceae|g__Rs-D38 termite group	E_Coleoptera	0.0477925	0.855467	0.930284
V2660	k__Bacteria|p__Firmicutes|c__Clostridia|o__Oscillospirales|f__Oscillospiraceae|g__Pseudoflavonifractor	E_Coleoptera	-0.0324362	0.901646	0.949211
V2661	k__Bacteria|p__Planctomycetota|c__Planctomycetes|o__Isosphaerales|f__Isosphaeraceae|g__Paludisphaera	E_Coleoptera	-0.104117	0.690873	0.88505
V2662	k__Bacteria|p__Proteobacteria|c__Alphaproteobacteria|o__Rhizobiales|f__Beijerinckiaceae|g__Methylorosula	E_Coleoptera	-0.14995	0.565675	0.88505
V2663	k__Bacteria|p__Bacteroidota|c__Bacteroidia|o__Flavobacteriales|f__Weeksellaceae|g__Empedobacter	E_Coleoptera	0.0663264	0.800331	0.910831
V2664	k__Bacteria|p__Bacteroidota|c__Bacteroidia|o__Sphingobacteriales|f__Sphingobacteriaceae|g__Parapedobacter	E_Coleoptera	-0.104117	0.690873	0.88505
V2665	k__Bacteria|p__Planctomycetota|c__Planctomycetes|o__Isosphaerales|f__Isosphaeraceae|g__Singulisphaera	E_Coleoptera	-0.212392	0.413121	0.88505
V2666	k__Bacteria|p__Actinobacteriota|c__Actinobacteria|o__Corynebacteriales|f__Dietziaceae|g__Dietzia	E_Coleoptera	0.142268	0.585968	0.88505
V2668	k__Bacteria|p__Firmicutes|c__Bacilli|o__Bacillales|f__Bacillaceae|g__Cerasibacillus	E_Coleoptera	-0.104117	0.690873	0.88505
V2669	k__Bacteria|p__Actinobacteriota|c__Actinobacteria|o__Micrococcales|f__Microbacteriaceae|g__Agromyces	E_Coleoptera	-0.150457	0.564347	0.88505
V2670	k__Bacteria|p__Gemmatimonadota|c__Gemmatimonadetes|o__Gemmatimonadales|f__Gemmatimonadaceae|g__Roseisolibacter	E_Coleoptera	-0.115325	0.65939	0.88505
V2671	k__Bacteria|p__Desulfobacterota|c__Desulfovibrionia|o__Desulfovibrionales|f__Desulfovibrionaceae|g__Mailhella	E_Coleoptera	-0.0863565	0.741738	0.903317
V2672	k__Bacteria|p__Firmicutes|c__Clostridia|o__Oscillospirales|f__Ruminococcaceae|g__Pygmaiobacter	E_Coleoptera	0.260134	0.31328	0.88505
V2673	k__Bacteria|p__Actinobacteriota|c__Actinobacteria|o__Streptosporangiales|f__Streptosporangiaceae|g__Nonomuraea	E_Coleoptera	-0.104117	0.690873	0.88505
V2675	k__Bacteria|p__Proteobacteria|c__Alphaproteobacteria|o__Rhizobiales|f__Methylopilaceae|g__Methylopila	E_Coleoptera	-0.104117	0.690873	0.88505
V2676	k__Bacteria|p__Proteobacteria|c__Gammaproteobacteria|o__Diplorickettsiales|f__Diplorickettsiaceae|g__Rickettsiella	E_Coleoptera	-0.163191	0.531433	0.88505
V2677	k__Bacteria|p__Actinobacteriota|c__Actinobacteria|o__Micrococcales|f__Brevibacteriaceae|g__Brevibacterium	E_Coleoptera	-0.104117	0.690873	0.88505
V2678	k__Bacteria|p__Firmicutes|c__Clostridia|o__Lachnospirales|f__Lachnospiraceae|g__[Eubacterium] xylanophilum group	E_Coleoptera	-0.0313936	0.904794	0.949211
V2679	k__Bacteria|p__Proteobacteria|c__Alphaproteobacteria|o__Rhizobiales|f__Beijerinckiaceae|g__Bosea	E_Coleoptera	-0.236368	0.361046	0.88505
V2680	k__Bacteria|p__Proteobacteria|c__Gammaproteobacteria|o__Burkholderiales|f__Burkholderiaceae|g__Burkholderia-Caballeronia-Paraburkholderia	E_Coleoptera	0.50529	0.0385472	0.517249
V2681	k__Bacteria|p__Actinobacteriota|c__Actinobacteria|o__Streptosporangiales|f__Streptosporangiaceae|g__Streptosporangium	E_Coleoptera	-0.104117	0.690873	0.88505
V2682	k__Bacteria|p__Bacteroidota|c__Bacteroidia|o__Bacteroidales|f__Williamwhitmaniaceae|g__BCf9-17 termite group	E_Coleoptera	0.0727973	0.781276	0.910831
V2683	k__Bacteria|p__Proteobacteria|c__Alphaproteobacteria|o__Rhizobiales|f__Xanthobacteraceae|g__Rhodopseudomonas	E_Coleoptera	-0.169483	0.515497	0.88505
V2684	k__Bacteria|p__Firmicutes|c__Clostridia|o__Lachnospirales|f__Lachnospiraceae|g__Lachnotalea	E_Coleoptera	0.16949	0.515482	0.88505
V2685	k__Bacteria|p__Proteobacteria|c__Alphaproteobacteria|o__Rhizobiales|f__Xanthobacteraceae|g__Tardiphaga	E_Coleoptera	0.297421	0.246307	0.88505
V2686	k__Bacteria|p__Proteobacteria|c__Gammaproteobacteria|o__Enterobacterales|f__Hafniaceae|g__Edwardsiella	E_Coleoptera	0.0252274	0.923436	0.951469
V2687	k__Bacteria|p__Verrucomicrobiota|c__Verrucomicrobiae|o__Opitutales|f__Puniceicoccaceae|g__Cerasicoccus	E_Coleoptera	-0.0584885	0.823554	0.915589
V2689	k__Bacteria|p__Actinobacteriota|c__Actinobacteria|o__Micrococcales|f__Micrococcaceae|g__Pseudarthrobacter	E_Coleoptera	0.204999	0.429944	0.88505
V2690	k__Bacteria|p__Bacteroidota|c__Bacteroidia|o__Sphingobacteriales|f__Sphingobacteriaceae|g__Mucilaginibacter	E_Coleoptera	-0.117426	0.653548	0.88505
V2691	k__Bacteria|p__Firmicutes|c__Clostridia|o__Lachnospirales|f__Lachnospiraceae|g__CHKCI001	E_Coleoptera	-0.104117	0.690873	0.88505
V2692	k__Bacteria|p__Actinobacteriota|c__Actinobacteria|o__Micrococcales|f__Cellulomonadaceae|g__Pseudactinotalea	E_Coleoptera	-0.104117	0.690873	0.88505
V2693	k__Bacteria|p__Proteobacteria|c__Gammaproteobacteria|o__Burkholderiales|f__Burkholderiaceae|g__Limnobacter	E_Coleoptera	-0.104117	0.690873	0.88505
V2694	k__Bacteria|p__Acidobacteriota|c__Vicinamibacteria|o__Vicinamibacterales|f__Vicinamibacteraceae|g__Vicinamibacter	E_Coleoptera	-0.104117	0.690873	0.88505
V2695	k__Bacteria|p__Proteobacteria|c__Gammaproteobacteria|o__Burkholderiales|f__Comamonadaceae|g__Lampropedia	E_Coleoptera	0.0663264	0.800331	0.910831
V2696	k__Bacteria|p__Firmicutes|c__Clostridia|o__Lachnospirales|f__Lachnospiraceae|g__Agathobacter	E_Coleoptera	0.372394	0.141014	0.88505
V2698	k__Bacteria|p__Actinobacteriota|c__Actinobacteria|o__Micrococcales|f__Microbacteriaceae|g__Frigoribacterium	E_Coleoptera	0.23677	0.360205	0.88505
V2700	k__Bacteria|p__Actinobacteriota|c__Actinobacteria|o__Micromonosporales|f__Micromonosporaceae|g__Couchioplanes	E_Coleoptera	-0.104117	0.690873	0.88505
V2701	k__Bacteria|p__Verrucomicrobiota|c__Verrucomicrobiae|o__Chthoniobacterales|f__Xiphinematobacteraceae|g__Candidatus Xiphinematobacter	E_Coleoptera	-0.104117	0.690873	0.88505
V2702	k__Bacteria|p__Proteobacteria|c__Alphaproteobacteria|o__Rickettsiales|f__Anaplasmataceae|g__Wolbachia	E_Coleoptera	-0.0829511	0.751615	0.905858
V2703	k__Bacteria|p__Actinobacteriota|c__Actinobacteria|o__Pseudonocardiales|f__Pseudonocardiaceae|g__Actinosynnema	E_Coleoptera	-0.104117	0.690873	0.88505
V2704	k__Bacteria|p__Proteobacteria|c__Alphaproteobacteria|o__Rhizobiales|f__Rhizobiaceae|g__Pseudaminobacter	E_Coleoptera	-0.129871	0.619332	0.88505
V2705	k__Bacteria|p__Bacteroidota|c__Bacteroidia|o__Cytophagales|f__Hymenobacteraceae|g__Hymenobacter	E_Coleoptera	-0.104117	0.690873	0.88505
V2706	k__Bacteria|p__Actinobacteriota|c__Actinobacteria|o__Corynebacteriales|f__Corynebacteriaceae|g__Corynebacterium	E_Coleoptera	-0.104117	0.690873	0.88505
V2707	k__Bacteria|p__Firmicutes|c__Clostridia|o__Lachnospirales|f__Lachnospiraceae|g__[Bacteroides] pectinophilus group	E_Coleoptera	0.51848	0.0329829	0.453122
V2708	k__Bacteria|p__Planctomycetota|c__Planctomycetes|o__Gemmatales|f__Gemmataceae|g__Zavarzinella	E_Coleoptera	-0.139507	0.593333	0.88505
V2709	k__Bacteria|p__Proteobacteria|c__Gammaproteobacteria|o__Xanthomonadales|f__Xanthomonadaceae|g__Xanthomonas	E_Coleoptera	-0.152061	0.560155	0.88505
V2710	k__Bacteria|p__Desulfobacterota|c__Desulfomonilia|o__Desulfomonilales|f__Desulfomonilaceae|g__Desulfomonile	E_Coleoptera	-0.0235171	0.928613	0.953398
V2711	k__Bacteria|p__Firmicutes|c__Clostridia|o__Clostridiales|f__Clostridiaceae|g__Clostridium sensu stricto 3	E_Coleoptera	-0.12213	0.640533	0.88505
V2712	k__Bacteria|p__Firmicutes|c__Clostridia|o__Oscillospirales|f__Oscillospiraceae|g__Papillibacter	E_Coleoptera	-0.151916	0.560532	0.88505
V2713	k__Bacteria|p__Firmicutes|c__Clostridia|o__Lachnospirales|f__Lachnospiraceae|g__Anaerostignum	E_Coleoptera	-0.0225282	0.931608	0.953475
V2714	k__Bacteria|p__Bacteroidota|c__Bacteroidia|o__Flavobacteriales|f__Weeksellaceae|g__Bergeyella	E_Coleoptera	-0.178937	0.491983	0.88505
V2716	k__Bacteria|p__Proteobacteria|c__Gammaproteobacteria|o__Steroidobacterales|f__Steroidobacteraceae|g__Steroidobacter	E_Coleoptera	-0.136075	0.602541	0.88505
V2717	k__Bacteria|p__Bacteroidota|c__Bacteroidia|o__Bacteroidales|f__Rikenellaceae|g__Mucinivorans	E_Coleoptera	-0.186379	0.473843	0.88505
V2718	k__Bacteria|p__Proteobacteria|c__Alphaproteobacteria|o__Rhizobiales|f__Rhizobiaceae|g__Ochrobactrum	E_Coleoptera	-0.104117	0.690873	0.88505
V2719	k__Bacteria|p__Proteobacteria|c__Gammaproteobacteria|o__Enterobacterales|f__Pasteurellaceae|g__Rodentibacter	E_Coleoptera	0.0663264	0.800331	0.910831
V2720	k__Bacteria|p__Firmicutes|c__Clostridia|o__Eubacteriales|f__Anaerofustaceae|g__Anaerofustis	E_Coleoptera	-0.158327	0.543901	0.88505
V2721	k__Bacteria|p__Proteobacteria|c__Alphaproteobacteria|o__Rhodobacterales|f__Rhodobacteraceae|g__Amaricoccus	E_Coleoptera	-0.0453179	0.862883	0.932366
V2722	k__Bacteria|p__Proteobacteria|c__Gammaproteobacteria|o__Diplorickettsiales|f__Diplorickettsiaceae|g__Aquicella	E_Coleoptera	-0.153083	0.557488	0.88505
V2723	k__Bacteria|p__Actinobacteriota|c__Actinobacteria|o__Micrococcales|f__Microbacteriaceae|g__Leifsonia	E_Coleoptera	-0.104117	0.690873	0.88505
V2724	k__Bacteria|p__Bacteroidota|c__Bacteroidia|o__Cytophagales|f__Microscillaceae|g__Ohtaekwangia	E_Coleoptera	-0.104117	0.690873	0.88505
V2725	k__Bacteria|p__Firmicutes|c__Bacilli|o__Mycoplasmatales|f__Mycoplasmataceae|g__Mycoplasma	E_Coleoptera	-0.165099	0.526577	0.88505
V2726	k__Bacteria|p__Actinobacteriota|c__Actinobacteria|o__Streptosporangiales|f__Streptosporangiaceae|g__Thermocatellispora	E_Coleoptera	-0.140485	0.59072	0.88505
V2727	k__Bacteria|p__Bacteroidota|c__Bacteroidia|o__Bacteroidales|f__Dysgonomonadaceae|g__Candidatus Symbiothrix	E_Coleoptera	-0.0820025	0.754373	0.905858
V2728	k__Bacteria|p__Firmicutes|c__Clostridia|o__Lachnospirales|f__Lachnospiraceae|g__Syntrophococcus	E_Coleoptera	-0.104117	0.690873	0.88505
V2729	k__Bacteria|p__Proteobacteria|c__Alphaproteobacteria|o__Rhizobiales|f__Kaistiaceae|g__Kaistia	E_Coleoptera	-0.104117	0.690873	0.88505
V2730	k__Bacteria|p__Actinobacteriota|c__Actinobacteria|o__Streptosporangiales|f__Thermomonosporaceae|g__Actinomadura	E_Coleoptera	-0.104117	0.690873	0.88505
V2731	k__Bacteria|p__Bacteroidota|c__Bacteroidia|o__Cytophagales|f__Cyclobacteriaceae|g__Belliella	E_Coleoptera	-0.104117	0.690873	0.88505
V2732	k__Bacteria|p__Proteobacteria|c__Alphaproteobacteria|o__Rhizobiales|f__Rhizobiaceae|g__Paenochrobactrum	E_Coleoptera	-0.104117	0.690873	0.88505
V2733	k__Bacteria|p__Proteobacteria|c__Gammaproteobacteria|o__Burkholderiales|f__Alcaligenaceae|g__Achromobacter	E_Coleoptera	-0.140263	0.591312	0.88505
V2734	k__Bacteria|p__Actinobacteriota|c__Actinobacteria|o__Micrococcales|f__Micrococcaceae|g__Kocuria	E_Coleoptera	0.271603	0.291638	0.88505
V2736	k__Bacteria|p__Firmicutes|c__Clostridia|o__Lachnospirales|f__Lachnospiraceae|g__Herbinix	E_Coleoptera	0.23677	0.360205	0.88505
V2737	k__Bacteria|p__Myxococcota|c__Myxococcia|o__Myxococcales|f__Myxococcaceae|g__Pyxidicoccus	E_Coleoptera	-0.104117	0.690873	0.88505
V2738	k__Bacteria|p__Actinobacteriota|c__Acidimicrobiia|o__Microtrichales|f__Iamiaceae|g__Iamia	E_Coleoptera	-0.104117	0.690873	0.88505
V2739	k__Bacteria|p__Bacteroidota|c__Bacteroidia|o__Chitinophagales|f__Chitinophagaceae|g__Aurantisolimonas	E_Coleoptera	-0.104117	0.690873	0.88505
V2740	k__Bacteria|p__Proteobacteria|c__Alphaproteobacteria|o__Tistrellales|f__Geminicoccaceae|g__Geminicoccus	E_Coleoptera	-0.15207	0.56013	0.88505
V2741	k__Bacteria|p__Myxococcota|c__Polyangia|o__Polyangiales|f__Polyangiaceae|g__Pajaroellobacter	E_Coleoptera	-0.117646	0.652935	0.88505
V2742	k__Bacteria|p__Planctomycetota|c__Planctomycetes|o__Planctomycetales|f__Rubinisphaeraceae|g__Planctomicrobium	E_Coleoptera	0.190587	0.463734	0.88505
V2744	k__Bacteria|p__Proteobacteria|c__Gammaproteobacteria|o__Burkholderiales|f__Rhodocyclaceae|g__Uliginosibacterium	E_Coleoptera	0.25671	0.319921	0.88505
V2745	k__Bacteria|p__Firmicutes|c__Bacilli|o__Paenibacillales|f__Paenibacillaceae|g__Saccharibacillus	E_Coleoptera	-0.104117	0.690873	0.88505
V2746	k__Bacteria|p__Firmicutes|c__Clostridia|o__Lachnospirales|f__Lachnospiraceae|g__Lachnospiraceae UCG-002	E_Coleoptera	-0.104117	0.690873	0.88505
V2747	k__Bacteria|p__Acidobacteriota|c__Blastocatellia|o__Blastocatellales|f__Blastocatellaceae|g__Stenotrophobacter	E_Coleoptera	-0.104117	0.690873	0.88505
V2748	k__Bacteria|p__Proteobacteria|c__Gammaproteobacteria|o__Burkholderiales|f__Comamonadaceae|g__Variovorax	E_Coleoptera	-0.104117	0.690873	0.88505
V2749	k__Bacteria|p__Proteobacteria|c__Gammaproteobacteria|o__Enterobacterales|f__Orbaceae|g__Gilliamella	E_Coleoptera	-0.104117	0.690873	0.88505
V2750	k__Bacteria|p__Firmicutes|c__Clostridia|o__Oscillospirales|f__Ruminococcaceae|g__Angelakisella	E_Coleoptera	0.16328	0.531205	0.88505
V2751	k__Bacteria|p__Actinobacteriota|c__Actinobacteria|o__Micrococcales|f__Intrasporangiaceae|g__Ornithinimicrobium	E_Coleoptera	-0.104117	0.690873	0.88505
V2752	k__Bacteria|p__Elusimicrobiota|c__Endomicrobia|o__Endomicrobiales|f__Endomicrobiaceae|g__Endomicrobium	E_Coleoptera	0.0424171	0.871589	0.934597
V2753	k__Bacteria|p__Actinobacteriota|c__Thermoleophilia|o__Solirubrobacterales|f__Solirubrobacteraceae|g__Conexibacter	E_Coleoptera	0.127635	0.625427	0.88505
V2755	k__Bacteria|p__Actinobacteriota|c__Actinobacteria|o__Micrococcales|f__Micrococcaceae|g__Paenarthrobacter	E_Coleoptera	0.0663264	0.800331	0.910831
V2756	k__Bacteria|p__Proteobacteria|c__Alphaproteobacteria|o__Dongiales|f__Dongiaceae|g__Dongia	E_Coleoptera	-0.148525	0.569417	0.88505
V2757	k__Bacteria|p__Actinobacteriota|c__Actinobacteria|o__Streptosporangiales|f__Streptosporangiaceae|g__Sphaerisporangium	E_Coleoptera	-0.104117	0.690873	0.88505
V2758	k__Bacteria|p__Proteobacteria|c__Alphaproteobacteria|o__Rhizobiales|f__Rhizobiaceae|g__Ciceribacter	E_Coleoptera	-0.104117	0.690873	0.88505
V2760	k__Bacteria|p__Myxococcota|c__Myxococcia|o__Myxococcales|f__Vulgatibacteraceae|g__Vulgatibacter	E_Coleoptera	-0.14787	0.571139	0.88505
V2761	k__Bacteria|p__Planctomycetota|c__Planctomycetes|o__Isosphaerales|f__Isosphaeraceae|g__Candidatus Nostocoida	E_Coleoptera	-0.104117	0.690873	0.88505
V2762	k__Bacteria|p__Firmicutes|c__Clostridia|o__Oscillospirales|f__Ruminococcaceae|g__Harryflintia	E_Coleoptera	-0.104117	0.690873	0.88505
V2763	k__Bacteria|p__Planctomycetota|c__Planctomycetes|o__Isosphaerales|f__Isosphaeraceae|g__Aquisphaera	E_Coleoptera	-0.0357988	0.891504	0.947325
V2764	k__Bacteria|p__Actinobacteriota|c__Actinobacteria|o__Micrococcales|f__Micrococcaceae|g__Rothia	E_Coleoptera	0.23677	0.360205	0.88505
V2765	k__Bacteria|p__Firmicutes|c__Bacilli|o__Erysipelotrichales|f__Erysipelotrichaceae|g__[Anaerorhabdus] furcosa group	E_Coleoptera	-0.151908	0.560555	0.88505
V2766	k__Bacteria|p__Planctomycetota|c__Planctomycetes|o__Pirellulales|f__Pirellulaceae|g__Blastopirellula	E_Coleoptera	-0.144388	0.580337	0.88505
V2767	k__Bacteria|p__Firmicutes|c__Bacilli|o__Erysipelotrichales|f__Erysipelotrichaceae|g__Merdibacter	E_Coleoptera	-0.104117	0.690873	0.88505
V2768	k__Bacteria|p__Actinobacteriota|c__Actinobacteria|o__Streptosporangiales|f__Streptosporangiaceae|g__Microbispora	E_Coleoptera	-0.104117	0.690873	0.88505
V2769	k__Bacteria|p__Actinobacteriota|c__Actinobacteria|o__Corynebacteriales|f__Tsukamurellaceae|g__Tsukamurella	E_Coleoptera	-0.104117	0.690873	0.88505
V2770	k__Bacteria|p__Firmicutes|c__Bacilli|o__Erysipelotrichales|f__Erysipelatoclostridiaceae|g__Catenibacterium	E_Coleoptera	-0.104117	0.690873	0.88505
V2771	k__Bacteria|p__Actinobacteriota|c__Coriobacteriia|o__Coriobacteriales|f__Eggerthellaceae|g__Gordonibacter	E_Coleoptera	-0.104117	0.690873	0.88505
V2774	k__Bacteria|p__Bdellovibrionota|c__Oligoflexia|o__Silvanigrellales|f__Silvanigrellaceae|g__Silvanigrella	E_Coleoptera	-0.104117	0.690873	0.88505
V2775	k__Bacteria|p__Actinobacteriota|c__Actinobacteria|o__Frankiales|f__Nakamurellaceae|g__Nakamurella	E_Coleoptera	-0.104117	0.690873	0.88505
V2776	k__Bacteria|p__Bacteroidota|c__Bacteroidia|o__Chitinophagales|f__Chitinophagaceae|g__Niastella	E_Coleoptera	-0.104117	0.690873	0.88505
V2777	k__Bacteria|p__Proteobacteria|c__Gammaproteobacteria|o__Burkholderiales|f__Nitrosomonadaceae|g__Ellin6067	E_Coleoptera	-0.104117	0.690873	0.88505
V2778	k__Bacteria|p__Verrucomicrobiota|c__Verrucomicrobiae|o__Verrucomicrobiales|f__Rubritaleaceae|g__Luteolibacter	E_Coleoptera	-0.104117	0.690873	0.88505
V2779	k__Bacteria|p__Verrucomicrobiota|c__Chlamydiae|o__Chlamydiales|f__Simkaniaceae|g__Candidatus Rhabdochlamydia	E_Coleoptera	0.15553	0.55113	0.88505
V2780	k__Bacteria|p__Actinobacteriota|c__Actinobacteria|o__Micrococcales|f__Dermabacteraceae|g__Brachybacterium	E_Coleoptera	-0.13655	0.601263	0.88505
V2781	k__Bacteria|p__Bacteroidota|c__Bacteroidia|o__Bacteroidales|f__Paludibacteraceae|g__H1	E_Coleoptera	-0.104117	0.690873	0.88505
V2782	k__Bacteria|p__Actinobacteriota|c__Actinobacteria|o__Frankiales|f__Frankiaceae|g__Jatrophihabitans	E_Coleoptera	-0.104117	0.690873	0.88505
V2783	k__Bacteria|p__Proteobacteria|c__Gammaproteobacteria|o__Xanthomonadales|f__Rhodanobacteraceae|g__Pseudofulvimonas	E_Coleoptera	-0.104117	0.690873	0.88505
V2784	k__Bacteria|p__Firmicutes|c__Clostridia|o__Oscillospirales|f__Oscillospiraceae|g__Oscillospira	E_Coleoptera	-0.104117	0.690873	0.88505
V2785	k__Bacteria|p__Firmicutes|c__Clostridia|o__Lachnospirales|f__Lachnospiraceae|g__Howardella	E_Coleoptera	-0.104117	0.690873	0.88505
V2787	k__Bacteria|p__Proteobacteria|c__Alphaproteobacteria|o__Rhizobiales|f__Xanthobacteraceae|g__Pseudolabrys	E_Coleoptera	0.23677	0.360205	0.88505
V2788	k__Bacteria|p__Proteobacteria|c__Alphaproteobacteria|o__Rhizobiales|f__Rhizobiaceae|g__Aliihoeflea	E_Coleoptera	-0.104117	0.690873	0.88505
V2789	k__Bacteria|p__Proteobacteria|c__Alphaproteobacteria|o__Rhizobiales|f__Xanthobacteraceae|g__Variibacter	E_Coleoptera	-0.104117	0.690873	0.88505
V2790	k__Bacteria|p__Verrucomicrobiota|c__Verrucomicrobiae|o__Pedosphaerales|f__Pedosphaeraceae|g__Ellin517	E_Coleoptera	-0.104117	0.690873	0.88505
V2791	k__Bacteria|p__Actinobacteriota|c__Actinobacteria|o__Frankiales|f__Geodermatophilaceae|g__Antricoccus	E_Coleoptera	0.131882	0.61387	0.88505
V2792	k__Bacteria|p__Proteobacteria|c__Alphaproteobacteria|o__Rhodobacterales|f__Rhodobacteraceae|g__Paenirhodobacter	E_Coleoptera	0.0663264	0.800331	0.910831
V2793	k__Bacteria|p__Planctomycetota|c__Planctomycetes|o__Pirellulales|f__Pirellulaceae|g__Rhodopirellula	E_Coleoptera	-0.150819	0.5634	0.88505
V2794	k__Bacteria|p__Actinobacteriota|c__Actinobacteria|o__Micrococcales|f__Microbacteriaceae|g__Lysinimonas	E_Coleoptera	-0.104117	0.690873	0.88505
V2795	k__Bacteria|p__Acidobacteriota|c__Blastocatellia|o__Blastocatellales|f__Blastocatellaceae|g__JGI 0001001-H03	E_Coleoptera	-0.0856952	0.743653	0.903343
V2796	k__Bacteria|p__Proteobacteria|c__Gammaproteobacteria|o__Methylococcales|f__Methylococcaceae|g__Methyloparacoccus	E_Coleoptera	-0.104117	0.690873	0.88505
V2797	k__Bacteria|p__Proteobacteria|c__Gammaproteobacteria|o__Pseudomonadales|f__Moraxellaceae|g__Moraxella	E_Coleoptera	-0.145092	0.578472	0.88505
V2798	k__Bacteria|p__Acidobacteriota|c__Blastocatellia|o__Pyrinomonadales|f__Pyrinomonadaceae|g__RB41	E_Coleoptera	-0.104117	0.690873	0.88505
V2799	k__Bacteria|p__Actinobacteriota|c__Actinobacteria|o__Corynebacteriales|f__Nocardiaceae|g__Nocardia	E_Coleoptera	-0.104117	0.690873	0.88505
V2800	k__Bacteria|p__Proteobacteria|c__Gammaproteobacteria|o__Xanthomonadales|f__Xanthomonadaceae|g__Thermomonas	E_Coleoptera	-0.104117	0.690873	0.88505
V2801	k__Bacteria|p__Actinobacteriota|c__Actinobacteria|o__Kineosporiales|f__Kineosporiaceae|g__Kineosporia	E_Coleoptera	-0.104117	0.690873	0.88505
V2802	k__Bacteria|p__Actinobacteriota|c__Actinobacteria|o__Micromonosporales|f__Micromonosporaceae|g__Actinoplanes	E_Coleoptera	-0.104117	0.690873	0.88505
V2803	k__Bacteria|p__Firmicutes|c__Clostridia|o__Lachnospirales|f__Lachnospiraceae|g__CAG-56	E_Coleoptera	-0.104117	0.690873	0.88505
V2804	k__Bacteria|p__Proteobacteria|c__Gammaproteobacteria|o__Burkholderiales|f__Rhodocyclaceae|g__Niveibacterium	E_Coleoptera	-0.104117	0.690873	0.88505
V2805	k__Bacteria|p__Actinobacteriota|c__Rubrobacteria|o__Rubrobacterales|f__Rubrobacteriaceae|g__Rubrobacter	E_Coleoptera	0.362525	0.152697	0.88505
V2806	k__Bacteria|p__Actinobacteriota|c__Acidimicrobiia|o__Microtrichales|f__Ilumatobacteraceae|g__Ilumatobacter	E_Coleoptera	-0.104117	0.690873	0.88505
V2807	k__Bacteria|p__Proteobacteria|c__Gammaproteobacteria|o__Burkholderiales|f__Nitrosomonadaceae|g__Nitrosomonas	E_Coleoptera	-0.14648	0.574805	0.88505
V2808	k__Bacteria|p__Bacteroidota|c__Bacteroidia|o__Chitinophagales|f__Chitinophagaceae|g__Ferruginibacter	E_Coleoptera	0.0890897	0.733838	0.900904
V2809	k__Bacteria|p__Bacteroidota|c__Bacteroidia|o__Flavobacteriales|f__Flavobacteriaceae|g__Capnocytophaga	E_Coleoptera	-0.145324	0.577859	0.88505
V2812	k__Bacteria|p__Verrucomicrobiota|c__Verrucomicrobiae|o__Verrucomicrobiales|f__Verrucomicrobiaceae|g__Roseimicrobium	E_Coleoptera	-0.139507	0.593333	0.88505
V2813	k__Bacteria|p__Proteobacteria|c__Alphaproteobacteria|o__Caulobacterales|f__Hyphomonadaceae|g__Hirschia	E_Coleoptera	-0.104117	0.690873	0.88505
V2814	k__Bacteria|p__Bacteroidota|c__Bacteroidia|o__Chitinophagales|f__Chitinophagaceae|g__Terrimonas	E_Coleoptera	-0.104117	0.690873	0.88505
V2815	k__Bacteria|p__Proteobacteria|c__Alphaproteobacteria|o__Rhizobiales|f__Labraceae|g__Labrys	E_Coleoptera	-0.104117	0.690873	0.88505
V2816	k__Bacteria|p__Firmicutes|c__Clostridia|o__Oscillospirales|f__Oscillospiraceae|g__UCG-007	E_Coleoptera	-0.104117	0.690873	0.88505
V2817	k__Bacteria|p__Actinobacteriota|c__Actinobacteria|o__Micrococcales|f__Cellulomonadaceae|g__Actinotalea	E_Coleoptera	-0.104117	0.690873	0.88505
V2818	k__Bacteria|p__Proteobacteria|c__Gammaproteobacteria|o__Burkholderiales|f__Neisseriaceae|g__Neisseria	E_Coleoptera	-0.104117	0.690873	0.88505
V2819	k__Bacteria|p__Actinobacteriota|c__Coriobacteriia|o__Coriobacteriales|f__Eggerthellaceae|g__Paraeggerthella	E_Coleoptera	-0.104117	0.690873	0.88505
V2820	k__Bacteria|p__Proteobacteria|c__Gammaproteobacteria|o__Burkholderiales|f__Nitrosomonadaceae|g__MND1	E_Coleoptera	0.00244	0.992585	0.992585
V2821	k__Bacteria|p__Verrucomicrobiota|c__Verrucomicrobiae|o__Verrucomicrobiales|f__Verrucomicrobiaceae|g__Prosthecobacter	E_Coleoptera	-0.104117	0.690873	0.88505
V2822	k__Bacteria|p__Verrucomicrobiota|c__Verrucomicrobiae|o__Opitutales|f__Opitutaceae|g__Opitutus	E_Coleoptera	-0.151912	0.560543	0.88505
V2823	k__Bacteria|p__Actinobacteriota|c__Acidimicrobiia|o__Microtrichales|f__Microtrichaceae|g__IMCC26207	E_Coleoptera	0.255888	0.321528	0.88505
V2824	k__Bacteria|p__Firmicutes|c__Bacilli|o__Entomoplasmatales|f__Spiroplasmataceae|g__Spiroplasma	E_Coleoptera	0.131882	0.61387	0.88505
V2825	k__Bacteria|p__Firmicutes|c__Bacilli|o__Staphylococcales|f__Staphylococcaceae|g__Staphylococcus	E_Coleoptera	0.131882	0.61387	0.88505
V2826	k__Bacteria|p__Bacteroidota|c__Bacteroidia|o__Bacteroidales|f__Porphyromonadaceae|g__Porphyromonas	E_Coleoptera	-0.104117	0.690873	0.88505
V2827	k__Bacteria|p__Firmicutes|c__Bacilli|o__Lactobacillales|f__Streptococcaceae|g__Floricoccus	E_Coleoptera	-0.104117	0.690873	0.88505
V2828	k__Bacteria|p__Actinobacteriota|c__Actinobacteria|o__Frankiales|f__Geodermatophilaceae|g__Geodermatophilus	E_Coleoptera	-0.104117	0.690873	0.88505
V2829	k__Bacteria|p__Bacteroidota|c__Bacteroidia|o__Chitinophagales|f__Chitinophagaceae|g__Chitinophaga	E_Coleoptera	-0.104117	0.690873	0.88505
V2830	k__Bacteria|p__Proteobacteria|c__Gammaproteobacteria|o__Pseudomonadales|f__Halieaceae|g__OM60(NOR5) clade	E_Coleoptera	-0.104117	0.690873	0.88505
V2831	k__Bacteria|p__Actinobacteriota|c__Actinobacteria|o__Streptosporangiales|f__Nocardiopsaceae|g__Nocardiopsis	E_Coleoptera	-0.104117	0.690873	0.88505
V2832	k__Bacteria|p__Verrucomicrobiota|c__Chlamydiae|o__Chlamydiales|f__Parachlamydiaceae|g__Candidatus Protochlamydia	E_Coleoptera	-0.148411	0.569718	0.88505
V2834	k__Bacteria|p__Proteobacteria|c__Alphaproteobacteria|o__Azospirillales|f__Inquilinaceae|g__Inquilinus	E_Coleoptera	0.23677	0.360205	0.88505
V2835	k__Bacteria|p__Planctomycetota|c__Planctomycetes|o__Isosphaerales|f__Isosphaeraceae|g__Isosphaera	E_Coleoptera	-0.104117	0.690873	0.88505
V2836	k__Bacteria|p__Proteobacteria|c__Alphaproteobacteria|o__Rhizobiales|f__Rhizobiaceae|g__Brucella	E_Coleoptera	0.0663264	0.800331	0.910831
V2837	k__Bacteria|p__Firmicutes|c__Clostridia|o__Peptostreptococcales-Tissierellales|f__Anaerovoracaceae|g__Mogibacterium	E_Coleoptera	-0.104117	0.690873	0.88505
V2838	k__Bacteria|p__Firmicutes|c__Bacilli|o__Staphylococcales|f__Staphylococcaceae|g__Nosocomiicoccus	E_Coleoptera	-0.104117	0.690873	0.88505
V2839	k__Bacteria|p__Proteobacteria|c__Alphaproteobacteria|o__Caulobacterales|f__Hyphomonadaceae|g__SWB02	E_Coleoptera	-0.104117	0.690873	0.88505
V2840	k__Bacteria|p__Proteobacteria|c__Gammaproteobacteria|o__Burkholderiales|f__Burkholderiaceae|g__Candidatus Tremblaya	E_Coleoptera	-0.104117	0.690873	0.88505
V2841	k__Bacteria|p__Firmicutes|c__Clostridia|o__Christensenellales|f__Christensenellaceae|g__Catabacter	E_Coleoptera	0.131882	0.61387	0.88505
V2842	k__Bacteria|p__Planctomycetota|c__Phycisphaerae|o__Phycisphaerales|f__Phycisphaeraceae|g__AKYG587	E_Coleoptera	-0.152017	0.560269	0.88505
V2843	k__Bacteria|p__Planctomycetota|c__Phycisphaerae|o__Phycisphaerales|f__Phycisphaeraceae|g__SM1A02	E_Coleoptera	-0.152017	0.560269	0.88505
V2844	k__Bacteria|p__Acidobacteriota|c__Acidobacteriae|o__Solibacterales|f__Solibacteraceae|g__Candidatus Solibacter	E_Coleoptera	-0.104117	0.690873	0.88505
V2845	k__Bacteria|p__Verrucomicrobiota|c__Verrucomicrobiae|o__Chthoniobacterales|f__Chthoniobacteraceae|g__LD29	E_Coleoptera	-0.104117	0.690873	0.88505
V2846	k__Bacteria|p__Proteobacteria|c__Gammaproteobacteria|o__Pseudomonadales|f__Halomonadaceae|g__Halomonas	E_Coleoptera	-0.104117	0.690873	0.88505
V2847	k__Bacteria|p__Chloroflexi|c__Chloroflexia|o__Chloroflexales|f__Chloroflexaceae|g__Oscillochloris	E_Coleoptera	-0.104117	0.690873	0.88505
V2848	k__Bacteria|p__Firmicutes|c__Bacilli|o__Bacillales|f__Planococcaceae|g__Savagea	E_Coleoptera	-0.104117	0.690873	0.88505
V2849	k__Bacteria|p__Proteobacteria|c__Gammaproteobacteria|o__Acidiferrobacterales|f__Acidiferrobacteraceae|g__Sulfurifustis	E_Coleoptera	-0.104117	0.690873	0.88505
V2850	k__Bacteria|p__Firmicutes|c__Clostridia|o__Lachnospirales|f__Lachnospiraceae|g__Murimonas	E_Coleoptera	-0.104117	0.690873	0.88505
V2851	k__Bacteria|p__Proteobacteria|c__Gammaproteobacteria|o__Burkholderiales|f__Comamonadaceae|g__Corticibacter	E_Coleoptera	-0.104117	0.690873	0.88505
V2852	k__Bacteria|p__Actinobacteriota|c__Actinobacteria|o__Frankiales|f__Geodermatophilaceae|g__Klenkia	E_Coleoptera	0.23677	0.360205	0.88505
V2853	k__Bacteria|p__Proteobacteria|c__Alphaproteobacteria|o__Rhizobiales|f__Rhizobiaceae|g__Falsochrobactrum	E_Coleoptera	0.23677	0.360205	0.88505
V2854	k__Bacteria|p__Proteobacteria|c__Gammaproteobacteria|o__Pseudomonadales|f__Moraxellaceae|g__Alkanindiges	E_Coleoptera	-0.104117	0.690873	0.88505
V2855	k__Bacteria|p__Myxococcota|c__Polyangia|o__Nannocystales|f__Nannocystaceae|g__Nannocystis	E_Coleoptera	-0.151403	0.561872	0.88505
V2856	k__Bacteria|p__Proteobacteria|c__Alphaproteobacteria|o__Paracaedibacterales|f__Paracaedibacteraceae|g__Candidatus Odyssella	E_Coleoptera	-0.104117	0.690873	0.88505
V2857	k__Bacteria|p__Proteobacteria|c__Gammaproteobacteria|o__Enterobacterales|f__Pasteurellaceae|g__Seminibacterium	E_Coleoptera	-0.104117	0.690873	0.88505
V2858	k__Bacteria|p__Armatimonadota|c__Fimbriimonadia|o__Fimbriimonadales|f__Fimbriimonadaceae|g__Fimbriimonas	E_Coleoptera	-0.104117	0.690873	0.88505
V2859	k__Bacteria|p__Proteobacteria|c__Alphaproteobacteria|o__Acetobacterales|f__Acetobacteraceae|g__Rubritepida	E_Coleoptera	-0.104117	0.690873	0.88505
V2860	k__Bacteria|p__Proteobacteria|c__Alphaproteobacteria|o__Sphingomonadales|f__Sphingomonadaceae|g__Sphingopyxis	E_Coleoptera	-0.104117	0.690873	0.88505
V2862	k__Bacteria|p__Entotheonellaeota|c__Entotheonellia|o__Entotheonellales|f__Entotheonellaceae|g__Candidatus Entotheonella	E_Coleoptera	-0.104117	0.690873	0.88505
V2863	k__Bacteria|p__Gemmatimonadota|c__Gemmatimonadetes|o__Gemmatimonadales|f__Gemmatimonadaceae|g__Gemmatimonas	E_Coleoptera	-0.104117	0.690873	0.88505
V2864	k__Bacteria|p__Sumerlaeota|c__Sumerlaeia|o__Sumerlaeales|f__Sumerlaeaceae|g__Sumerlaea	E_Coleoptera	-0.104117	0.690873	0.88505
V2865	k__Bacteria|p__Verrucomicrobiota|c__Verrucomicrobiae|o__Chthoniobacterales|f__Terrimicrobiaceae|g__Terrimicrobium	E_Coleoptera	-0.104117	0.690873	0.88505
V2866	k__Bacteria|p__Proteobacteria|c__Alphaproteobacteria|o__Paracaedibacterales|f__Paracaedibacteraceae|g__Candidatus Paracaedibacter	E_Coleoptera	-0.104117	0.690873	0.88505
V2867	k__Bacteria|p__Proteobacteria|c__Gammaproteobacteria|o__Cardiobacteriales|f__Cardiobacteriaceae|g__Suttonella	E_Coleoptera	-0.104117	0.690873	0.88505
V2868	k__Bacteria|p__Acidobacteriota|c__Thermoanaerobaculia|o__Thermoanaerobaculales|f__Thermoanaerobaculaceae|g__Subgroup 10	E_Coleoptera	0.0663264	0.800331	0.910831
V2869	k__Bacteria|p__Verrucomicrobiota|c__Chlamydiae|o__Chlamydiales|f__Simkaniaceae|g__Candidatus Fritschea	E_Coleoptera	-0.104117	0.690873	0.88505
V2874	k__Bacteria|p__Acidobacteriota|c__Acidobacteriae|o__Bryobacterales|f__Bryobacteraceae|g__Bryobacter	E_Coleoptera	-0.104117	0.690873	0.88505
V2875	k__Bacteria|p__Bacteroidota|c__Bacteroidia|o__Cytophagales|f__Cytophagaceae|g__Sporocytophaga	E_Coleoptera	-0.104117	0.690873	0.88505
V2876	k__Bacteria|p__Firmicutes|c__Negativicutes|o__Veillonellales-Selenomonadales|f__Sporomusaceae|g__Dendrosporobacter	E_Coleoptera	-0.104117	0.690873	0.88505
V2877	k__Bacteria|p__Fibrobacterota|c__Fibrobacteria|o__Fibrobacterales|f__Fibrobacteraceae|g__possible genus 04	E_Coleoptera	-0.104117	0.690873	0.88505
V2878	k__Bacteria|p__Verrucomicrobiota|c__Verrucomicrobiae|o__Pedosphaerales|f__Pedosphaeraceae|g__SH3-11	E_Coleoptera	-0.104117	0.690873	0.88505
V2879	k__Bacteria|p__Planctomycetota|c__Planctomycetes|o__Pirellulales|f__Pirellulaceae|g__Pir2 lineage	E_Coleoptera	-0.104117	0.690873	0.88505
V2880	k__Bacteria|p__Proteobacteria|c__Alphaproteobacteria|o__Rickettsiales|f__Rickettsiaceae|g__Rickettsia	E_Coleoptera	-0.104117	0.690873	0.88505
V2881	k__Bacteria|p__Actinobacteriota|c__Actinobacteria|o__Micrococcales|f__Promicromonosporaceae|g__Xylanibacterium	E_Coleoptera	-0.104117	0.690873	0.88505
V2882	k__Bacteria|p__Proteobacteria|c__Gammaproteobacteria|o__Steroidobacterales|f__Steroidobacteraceae|g__Povalibacter	E_Coleoptera	-0.104117	0.690873	0.88505
V2884	k__Bacteria|p__Bacteroidota|c__Bacteroidia|o__Bacteroidales|f__Tannerellaceae|g__Macellibacteroides	E_Coleoptera	0.131882	0.61387	0.88505
V2885	k__Bacteria|p__Firmicutes|c__Clostridia|o__Peptostreptococcales-Tissierellales|f__Peptostreptococcaceae|g__Asaccharospora	E_Coleoptera	0.131882	0.61387	0.88505
V2886	k__Bacteria|p__Bacteroidota|c__Bacteroidia|o__Bacteroidales|f__Bacteroidaceae|g__Bacteroides	F_Diptera	-0.0915677	0.726698	0.884609
V2887	k__Bacteria|p__Fusobacteriota|c__Fusobacteriia|o__Fusobacteriales|f__Fusobacteriaceae|g__Fusobacterium	F_Diptera	0.373857	0.139336	0.751145
V2888	k__Bacteria|p__Proteobacteria|c__Gammaproteobacteria|o__Enterobacterales|f__Enterobacteriaceae|g__Escherichia-Shigella	F_Diptera	0.141051	0.58921	0.781652
V2889	k__Bacteria|p__Firmicutes|c__Clostridia|o__Clostridiales|f__Clostridiaceae|g__Clostridium sensu stricto 1	F_Diptera	0.000104281	0.999683	0.999683
V2890	k__Bacteria|p__Proteobacteria|c__Gammaproteobacteria|o__Pseudomonadales|f__Moraxellaceae|g__Acinetobacter	F_Diptera	-0.198625	0.444727	0.781652
V2891	k__Bacteria|p__Firmicutes|c__Clostridia|o__Lachnospirales|f__Lachnospiraceae|g__Blautia	F_Diptera	-0.0796949	0.761093	0.899899
V2892	k__Bacteria|p__Firmicutes|c__Clostridia|o__Lachnospirales|f__Lachnospiraceae|g__[Ruminococcus] torques group	F_Diptera	-0.0721723	0.783112	0.920276
V2893	k__Bacteria|p__Fusobacteriota|c__Fusobacteriia|o__Fusobacteriales|f__Fusobacteriaceae|g__Cetobacterium	F_Diptera	0.134267	0.607415	0.786899
V2894	k__Bacteria|p__Firmicutes|c__Negativicutes|o__Acidaminococcales|f__Acidaminococcaceae|g__Phascolarctobacterium	F_Diptera	-0.172151	0.508809	0.781652
V2895	k__Bacteria|p__Firmicutes|c__Bacilli|o__Bacillales|f__Planococcaceae|g__Kurthia	F_Diptera	0.391194	0.120491	0.751145
V2896	k__Bacteria|p__Proteobacteria|c__Gammaproteobacteria|o__Burkholderiales|f__Sutterellaceae|g__Sutterella	F_Diptera	0.286176	0.265471	0.751145
V2897	k__Bacteria|p__Firmicutes|c__Bacilli|o__Lactobacillales|f__Streptococcaceae|g__Streptococcus	F_Diptera	0.167933	0.519403	0.781652
V2898	k__Bacteria|p__Firmicutes|c__Clostridia|o__Peptostreptococcales-Tissierellales|f__Peptostreptococcaceae|g__Peptoclostridium	F_Diptera	0.142599	0.585086	0.781652
V2899	k__Bacteria|p__Firmicutes|c__Clostridia|o__Peptostreptococcales-Tissierellales|f__Peptostreptococcaceae|g__Romboutsia	F_Diptera	0.10195	0.697017	0.869081
V2900	k__Bacteria|p__Firmicutes|c__Clostridia|o__Lachnospirales|f__Lachnospiraceae|g__Lachnoclostridium	F_Diptera	-0.00195793	0.99405	0.996645
V2901	k__Bacteria|p__Firmicutes|c__Clostridia|o__Oscillospirales|f__Oscillospiraceae|g__UCG-005	F_Diptera	0.382312	0.129908	0.751145
V2902	k__Bacteria|p__Bacteroidota|c__Bacteroidia|o__Bacteroidales|f__Tannerellaceae|g__Parabacteroides	F_Diptera	-0.27	0.294607	0.751145
V2903	k__Bacteria|p__Proteobacteria|c__Gammaproteobacteria|o__Enterobacterales|f__Morganellaceae|g__Proteus	F_Diptera	-0.0216857	0.934161	0.982077
V2904	k__Bacteria|p__Firmicutes|c__Clostridia|o__Peptostreptococcales-Tissierellales|f__Peptostreptococcaceae|g__Paeniclostridium	F_Diptera	0.178337	0.49346	0.781652
V2905	k__Bacteria|p__Actinobacteriota|c__Coriobacteriia|o__Coriobacteriales|f__Coriobacteriaceae|g__Collinsella	F_Diptera	0.0114756	0.965134	0.982156
V2906	k__Bacteria|p__Proteobacteria|c__Gammaproteobacteria|o__Enterobacterales|f__Enterobacteriaceae|g__Klebsiella	F_Diptera	0.100635	0.700754	0.869538
V2907	k__Bacteria|p__Proteobacteria|c__Gammaproteobacteria|o__Burkholderiales|f__Oxalobacteraceae|g__Massilia	F_Diptera	-0.349566	0.169016	0.751145
V2908	k__Bacteria|p__Firmicutes|c__Bacilli|o__Lactobacillales|f__Enterococcaceae|g__Enterococcus	F_Diptera	-0.143246	0.583368	0.781652
V2909	k__Bacteria|p__Firmicutes|c__Clostridia|o__Lachnospirales|f__Lachnospiraceae|g__[Ruminococcus] gnavus group	F_Diptera	0.147411	0.572349	0.781652
V2910	k__Bacteria|p__Bacteroidota|c__Bacteroidia|o__Bacteroidales|f__Prevotellaceae|g__Prevotella_9	F_Diptera	0.0973104	0.710232	0.874338
V2911	k__Bacteria|p__Bacteroidota|c__Bacteroidia|o__Bacteroidales|f__Prevotellaceae|g__Alloprevotella	F_Diptera	-0.123007	0.638118	0.816394
V2912	k__Bacteria|p__Bacteroidota|c__Bacteroidia|o__Flavobacteriales|f__Flavobacteriaceae|g__Flavobacterium	F_Diptera	-0.276267	0.2831	0.751145
V2913	k__Bacteria|p__Firmicutes|c__Bacilli|o__Acholeplasmatales|f__Acholeplasmataceae|g__Anaeroplasma	F_Diptera	0.147661	0.57169	0.781652
V2914	k__Bacteria|p__Firmicutes|c__Bacilli|o__Erysipelotrichales|f__Erysipelatoclostridiaceae|g__Erysipelatoclostridium	F_Diptera	-0.177721	0.494979	0.781652
V2915	k__Bacteria|p__Proteobacteria|c__Alphaproteobacteria|o__Rhizobiales|f__Beijerinckiaceae|g__Microvirga	F_Diptera	-0.264143	0.30561	0.751145
V2916	k__Bacteria|p__Firmicutes|c__Clostridia|o__Christensenellales|f__Christensenellaceae|g__Christensenellaceae R-7 group	F_Diptera	0.157676	0.545581	0.781652
V2917	k__Bacteria|p__Firmicutes|c__Bacilli|o__Bacillales|f__Planococcaceae|g__Caryophanon	F_Diptera	0.369792	0.144033	0.751145
V2918	k__Bacteria|p__Firmicutes|c__Clostridia|o__Peptostreptococcales-Tissierellales|f__Peptostreptococcaceae|g__Paraclostridium	F_Diptera	0.174322	0.503397	0.781652
V2919	k__Bacteria|p__Bacteroidota|c__Bacteroidia|o__Sphingobacteriales|f__Sphingobacteriaceae|g__Arcticibacter	F_Diptera	-0.34615	0.173506	0.751145
V2920	k__Bacteria|p__Actinobacteriota|c__Actinobacteria|o__Bifidobacteriales|f__Bifidobacteriaceae|g__Bifidobacterium	F_Diptera	0.0519448	0.843051	0.936137
V2921	k__Bacteria|p__Firmicutes|c__Bacilli|o__Bacillales|f__Planococcaceae|g__Lysinibacillus	F_Diptera	-0.257256	0.318855	0.751145
V2922	k__Bacteria|p__Bacteroidota|c__Bacteroidia|o__Bacteroidales|f__Prevotellaceae|g__Paraprevotella	F_Diptera	-0.190191	0.46468	0.781652
V2923	k__Bacteria|p__Firmicutes|c__Clostridia|o__Peptostreptococcales-Tissierellales|f__Family XI|g__Gallicola	F_Diptera	0.029858	0.909432	0.982058
V2924	k__Bacteria|p__Bacteroidota|c__Bacteroidia|o__Bacteroidales|f__Rikenellaceae|g__Rikenellaceae RC9 gut group	F_Diptera	-0.288226	0.261911	0.751145
V2925	k__Bacteria|p__Firmicutes|c__Clostridia|o__Lachnospirales|f__Lachnospiraceae|g__Lachnospiraceae NK4A136 group	F_Diptera	0.11264	0.666885	0.845698
V2926	k__Bacteria|p__Bacteroidota|c__Bacteroidia|o__Sphingobacteriales|f__Sphingobacteriaceae|g__Sphingobacterium	F_Diptera	-0.276242	0.283145	0.751145
V2927	k__Bacteria|p__Firmicutes|c__Bacilli|o__Bacillales|f__Planococcaceae|g__Solibacillus	F_Diptera	-0.237616	0.358441	0.751798
V2928	k__Bacteria|p__Desulfobacterota|c__Desulfovibrionia|o__Desulfovibrionales|f__Desulfovibrionaceae|g__Desulfovibrio	F_Diptera	0.457491	0.0648256	0.751145
V2929	k__Bacteria|p__Bacteroidota|c__Bacteroidia|o__Sphingobacteriales|f__Sphingobacteriaceae|g__Pedobacter	F_Diptera	-0.352514	0.165206	0.751145
V2930	k__Bacteria|p__Bacteroidota|c__Bacteroidia|o__Bacteroidales|f__Rikenellaceae|g__Alistipes	F_Diptera	-0.0926432	0.723605	0.882707
V2931	k__Bacteria|p__Proteobacteria|c__Alphaproteobacteria|o__Rhodobacterales|f__Rhodobacteraceae|g__Gemmobacter	F_Diptera	0.164065	0.529207	0.781652
V2932	k__Bacteria|p__Firmicutes|c__Clostridia|o__Peptostreptococcales-Tissierellales|f__Family XI|g__Tissierella	F_Diptera	-0.0825682	0.752728	0.897363
V2933	k__Bacteria|p__Firmicutes|c__Bacilli|o__Erysipelotrichales|f__Erysipelatoclostridiaceae|g__Candidatus Stoquefichus	F_Diptera	0.0631145	0.80983	0.920769
V2934	k__Bacteria|p__Spirochaetota|c__Spirochaetia|o__Spirochaetales|f__Spirochaetaceae|g__Treponema	F_Diptera	-0.0814422	0.756003	0.899076
V2935	k__Bacteria|p__Proteobacteria|c__Alphaproteobacteria|o__Sphingomonadales|f__Sphingomonadaceae|g__Sphingomonas	F_Diptera	-0.271532	0.291768	0.751145
V2936	k__Bacteria|p__Proteobacteria|c__Gammaproteobacteria|o__Enterobacterales|f__Morganellaceae|g__Morganella	F_Diptera	0.195036	0.453163	0.781652
V2937	k__Bacteria|p__Bacteroidota|c__Bacteroidia|o__Flavobacteriales|f__Weeksellaceae|g__Chishuiella	F_Diptera	0.00997259	0.969698	0.983945
V2938	k__Bacteria|p__Firmicutes|c__Clostridia|o__Oscillospirales|f__Butyricicoccaceae|g__Butyricicoccus	F_Diptera	0.0652365	0.803552	0.920769
V2939	k__Bacteria|p__Firmicutes|c__Clostridia|o__Oscillospirales|f__Ruminococcaceae|g__Faecalibacterium	F_Diptera	0.0945999	0.717989	0.879575
V2940	k__Bacteria|p__Bacteroidota|c__Bacteroidia|o__Flavobacteriales|f__Weeksellaceae|g__Chryseobacterium	F_Diptera	-0.254571	0.32411	0.751145
V2941	k__Bacteria|p__Proteobacteria|c__Gammaproteobacteria|o__Enterobacterales|f__Enterobacteriaceae|g__Citrobacter	F_Diptera	-0.136113	0.602438	0.786899
V2942	k__Bacteria|p__Proteobacteria|c__Gammaproteobacteria|o__Xanthomonadales|f__Xanthomonadaceae|g__Lysobacter	F_Diptera	-0.257987	0.317435	0.751145
V2943	k__Bacteria|p__Proteobacteria|c__Alphaproteobacteria|o__Rhizobiales|f__Devosiaceae|g__Devosia	F_Diptera	-0.270198	0.294239	0.751145
V2944	k__Bacteria|p__Proteobacteria|c__Alphaproteobacteria|o__Rhodobacterales|f__Rhodobacteraceae|g__Paracoccus	F_Diptera	-0.342968	0.177758	0.751145
V2945	k__Bacteria|p__Firmicutes|c__Bacilli|o__Erysipelotrichales|f__Erysipelatoclostridiaceae|g__Erysipelotrichaceae UCG-003	F_Diptera	0.314922	0.218256	0.751145
V2946	k__Bacteria|p__Proteobacteria|c__Alphaproteobacteria|o__Sphingomonadales|f__Sphingomonadaceae|g__Novosphingobium	F_Diptera	-0.31592	0.216721	0.751145
V2947	k__Bacteria|p__Firmicutes|c__Clostridia|o__Lachnospirales|f__Lachnospiraceae|g__Tyzzerella	F_Diptera	0.0527002	0.840795	0.936137
V2948	k__Bacteria|p__Actinobacteriota|c__Actinobacteria|o__Micromonosporales|f__Micromonosporaceae|g__Micromonospora	F_Diptera	-0.352419	0.165327	0.751145
V2949	k__Bacteria|p__Proteobacteria|c__Gammaproteobacteria|o__Enterobacterales|f__Enterobacteriaceae|g__Pseudocitrobacter	F_Diptera	0.123489	0.63679	0.816394
V2950	k__Bacteria|p__Firmicutes|c__Clostridia|o__Lachnospirales|f__Lachnospiraceae|g__Marvinbryantia	F_Diptera	0.495608	0.0430659	0.740764
V2951	k__Bacteria|p__Bacteroidota|c__Bacteroidia|o__Bacteroidales|f__Barnesiellaceae|g__Barnesiella	F_Diptera	-0.191306	0.462017	0.781652
V2952	k__Bacteria|p__Actinobacteriota|c__Coriobacteriia|o__Coriobacteriales|f__Eggerthellaceae|g__Slackia	F_Diptera	-0.0396023	0.880051	0.963547
V2953	k__Bacteria|p__Proteobacteria|c__Alphaproteobacteria|o__Sphingomonadales|f__Sphingomonadaceae|g__Altererythrobacter	F_Diptera	-0.349417	0.169211	0.751145
V2954	k__Bacteria|p__Firmicutes|c__Bacilli|o__Erysipelotrichales|f__Erysipelotrichaceae|g__Turicibacter	F_Diptera	0.0454722	0.86242	0.953288
V2955	k__Bacteria|p__Proteobacteria|c__Gammaproteobacteria|o__Enterobacterales|f__Enterobacteriaceae|g__Salmonella	F_Diptera	-0.299654	0.242608	0.751145
V2956	k__Bacteria|p__Proteobacteria|c__Gammaproteobacteria|o__Enterobacterales|f__Succinivibrionaceae|g__Anaerobiospirillum	F_Diptera	0.034735	0.894711	0.972218
V2957	k__Bacteria|p__Proteobacteria|c__Gammaproteobacteria|o__Enterobacterales|f__Morganellaceae|g__Providencia	F_Diptera	0.191762	0.460929	0.781652
V2958	k__Bacteria|p__Firmicutes|c__Clostridia|o__Clostridiales|f__Clostridiaceae|g__Clostridium sensu stricto 13	F_Diptera	-0.101454	0.698426	0.869081
V2959	k__Bacteria|p__Firmicutes|c__Clostridia|o__Lachnospirales|f__Lachnospiraceae|g__Lachnospiraceae AC2044 group	F_Diptera	0.022983	0.930231	0.982077
V2960	k__Bacteria|p__Firmicutes|c__Clostridia|o__Oscillospirales|f__Ruminococcaceae|g__Subdoligranulum	F_Diptera	0.481859	0.0501562	0.751145
V2961	k__Bacteria|p__Actinobacteriota|c__Actinobacteria|o__Streptosporangiales|f__Thermomonosporaceae|g__Actinocorallia	F_Diptera	-0.262852	0.308069	0.751145
V2962	k__Bacteria|p__Firmicutes|c__Clostridia|o__Lachnospirales|f__Lachnospiraceae|g__Lachnospira	F_Diptera	-0.201515	0.437993	0.781652
V2963	k__Bacteria|p__Firmicutes|c__Clostridia|o__Peptostreptococcales-Tissierellales|f__Anaerovoracaceae|g__[Eubacterium] brachy group	F_Diptera	0.076577	0.770199	0.908803
V2964	k__Bacteria|p__Bacteroidota|c__Bacteroidia|o__Cytophagales|f__Hymenobacteraceae|g__Adhaeribacter	F_Diptera	-0.350628	0.167637	0.751145
V2965	k__Bacteria|p__Firmicutes|c__Clostridia|o__Lachnospirales|f__Lachnospiraceae|g__Dorea	F_Diptera	0.212026	0.413947	0.772968
V2966	k__Bacteria|p__Firmicutes|c__Bacilli|o__Lactobacillales|f__Vagococcaceae|g__Vagococcus	F_Diptera	-0.323151	0.205807	0.751145
V2967	k__Bacteria|p__Proteobacteria|c__Gammaproteobacteria|o__Enterobacterales|f__Enterobacteriaceae|g__Plesiomonas	F_Diptera	-0.241804	0.349777	0.751145
V2968	k__Bacteria|p__Firmicutes|c__Clostridia|o__Peptostreptococcales-Tissierellales|f__Peptostreptococcaceae|g__Peptostreptococcus	F_Diptera	0.0639178	0.807452	0.920769
V2969	k__Bacteria|p__Firmicutes|c__Clostridia|o__Peptostreptococcales-Tissierellales|f__Peptostreptococcaceae|g__Terrisporobacter	F_Diptera	-0.381552	0.130737	0.751145
V2970	k__Bacteria|p__Bacteroidota|c__Bacteroidia|o__Chitinophagales|f__Chitinophagaceae|g__Cnuella	F_Diptera	-0.260503	0.312571	0.751145
V2971	k__Bacteria|p__Firmicutes|c__Clostridia|o__Oscillospirales|f__Ruminococcaceae|g__Ruminococcus	F_Diptera	-0.285507	0.266641	0.751145
V2972	k__Bacteria|p__Proteobacteria|c__Gammaproteobacteria|o__Burkholderiales|f__Comamonadaceae|g__Ramlibacter	F_Diptera	-0.34089	0.180574	0.751145
V2973	k__Bacteria|p__Proteobacteria|c__Gammaproteobacteria|o__Enterobacterales|f__Yersiniaceae|g__Serratia	F_Diptera	0.215321	0.406556	0.770985
V2974	k__Bacteria|p__Firmicutes|c__Clostridia|o__Oscillospirales|f__Oscillospiraceae|g__Colidextribacter	F_Diptera	-0.263029	0.307729	0.751145
V2975	k__Bacteria|p__Bacteroidota|c__Bacteroidia|o__Bacteroidales|f__Marinifilaceae|g__Butyricimonas	F_Diptera	-0.257562	0.318261	0.751145
V2976	k__Bacteria|p__Verrucomicrobiota|c__Verrucomicrobiae|o__Chthoniobacterales|f__Chthoniobacteraceae|g__Chthoniobacter	F_Diptera	-0.239891	0.353718	0.751145
V2977	k__Bacteria|p__Firmicutes|c__Clostridia|o__Peptococcales|f__Peptococcaceae|g__Peptococcus	F_Diptera	0.0432071	0.869216	0.958963
V2978	k__Bacteria|p__Firmicutes|c__Clostridia|o__Lachnospirales|f__Lachnospiraceae|g__[Ruminococcus] gauvreauii group	F_Diptera	0.190591	0.463723	0.781652
V2979	k__Bacteria|p__Actinobacteriota|c__Actinobacteria|o__Streptomycetales|f__Streptomycetaceae|g__Streptomyces	F_Diptera	-0.273348	0.288425	0.751145
V2980	k__Bacteria|p__Bacteroidota|c__Bacteroidia|o__Bacteroidales|f__Prevotellaceae|g__Prevotella	F_Diptera	-0.143446	0.582836	0.781652
V2981	k__Bacteria|p__Firmicutes|c__Bacilli|o__Erysipelotrichales|f__Erysipelotrichaceae|g__Catenisphaera	F_Diptera	-0.234205	0.365584	0.758785
V2982	k__Bacteria|p__Proteobacteria|c__Alphaproteobacteria|o__Caulobacterales|f__Caulobacteraceae|g__Phenylobacterium	F_Diptera	-0.25168	0.329824	0.751145
V2983	k__Bacteria|p__Firmicutes|c__Clostridia|o__Lachnospirales|f__Lachnospiraceae|g__Epulopiscium	F_Diptera	-0.0592808	0.8212	0.92533
V2984	k__Bacteria|p__Firmicutes|c__Clostridia|o__Oscillospirales|f__Ruminococcaceae|g__Negativibacillus	F_Diptera	0.0233294	0.929182	0.982077
V2985	k__Bacteria|p__Campylobacterota|c__Campylobacteria|o__Campylobacterales|f__Campylobacteraceae|g__Campylobacter	F_Diptera	-0.128159	0.623996	0.803673
V2986	k__Bacteria|p__Bacteroidota|c__Bacteroidia|o__Chitinophagales|f__Chitinophagaceae|g__Flavisolibacter	F_Diptera	-0.295332	0.2498	0.751145
V2987	k__Bacteria|p__Firmicutes|c__Bacilli|o__Erysipelotrichales|f__Erysipelotrichaceae|g__Erysipelothrix	F_Diptera	-0.00167238	0.994917	0.996645
V2988	k__Bacteria|p__Bacteroidota|c__Bacteroidia|o__Chitinophagales|f__Chitinophagaceae|g__Edaphobaculum	F_Diptera	-0.248874	0.335425	0.751145
V2989	k__Bacteria|p__Bacteroidota|c__Bacteroidia|o__Bacteroidales|f__Marinifilaceae|g__Odoribacter	F_Diptera	-0.29813	0.245128	0.751145
V2990	k__Bacteria|p__Verrucomicrobiota|c__Verrucomicrobiae|o__Verrucomicrobiales|f__Akkermansiaceae|g__Akkermansia	F_Diptera	0.121856	0.641288	0.818635
V2991	k__Bacteria|p__Proteobacteria|c__Alphaproteobacteria|o__Acetobacterales|f__Acetobacteraceae|g__Roseomonas	F_Diptera	-0.344191	0.176116	0.751145
V2992	k__Bacteria|p__Campylobacterota|c__Campylobacteria|o__Campylobacterales|f__Helicobacteraceae|g__Helicobacter	F_Diptera	-0.457887	0.0645649	0.751145
V2993	k__Bacteria|p__Actinobacteriota|c__Actinobacteria|o__Propionibacteriales|f__Nocardioidaceae|g__Aeromicrobium	F_Diptera	-0.338105	0.184392	0.751145
V2994	k__Bacteria|p__Firmicutes|c__Clostridia|o__Lachnospirales|f__Lachnospiraceae|g__Anaerostipes	F_Diptera	0.156983	0.547369	0.781652
V2995	k__Bacteria|p__Proteobacteria|c__Alphaproteobacteria|o__Rhizobiales|f__Rhizobiaceae|g__Allorhizobium-Neorhizobium-Pararhizobium-Rhizobium	F_Diptera	0.179504	0.49059	0.781652
V2996	k__Bacteria|p__Actinobacteriota|c__Actinobacteria|o__Corynebacteriales|f__Nocardiaceae|g__Rhodococcus	F_Diptera	-0.259684	0.314149	0.751145
V2997	k__Bacteria|p__Firmicutes|c__Clostridia|o__Oscillospirales|f__Oscillospiraceae|g__Oscillibacter	F_Diptera	-0.282885	0.27125	0.751145
V2998	k__Bacteria|p__Firmicutes|c__Bacilli|o__Bacillales|f__Planococcaceae|g__Psychrobacillus	F_Diptera	-0.352183	0.16563	0.751145
V2999	k__Bacteria|p__Bacteroidota|c__Bacteroidia|o__Cytophagales|f__Hymenobacteraceae|g__Nibribacter	F_Diptera	-0.301413	0.239718	0.751145
V3000	k__Bacteria|p__Proteobacteria|c__Gammaproteobacteria|o__Burkholderiales|f__Comamonadaceae|g__Comamonas	F_Diptera	-0.00419789	0.987242	0.99461
V3001	k__Bacteria|p__Firmicutes|c__Bacilli|o__Bacillales|f__Planococcaceae|g__Planococcus	F_Diptera	-0.395061	0.116545	0.751145
V3002	k__Bacteria|p__Synergistota|c__Synergistia|o__Synergistales|f__Synergistaceae|g__Fretibacterium	F_Diptera	0.505659	0.0383826	0.740764
V3003	k__Bacteria|p__Proteobacteria|c__Alphaproteobacteria|o__Caulobacterales|f__Caulobacteraceae|g__Brevundimonas	F_Diptera	-0.301882	0.238952	0.751145
V3004	k__Bacteria|p__Firmicutes|c__Clostridia|o__Lachnospirales|f__Lachnospiraceae|g__Cellulosilyticum	F_Diptera	-0.0350153	0.893865	0.972218
V3005	k__Bacteria|p__Firmicutes|c__Clostridia|o__Lachnospirales|f__Lachnospiraceae|g__Roseburia	F_Diptera	-0.271295	0.292206	0.751145
V3006	k__Bacteria|p__Firmicutes|c__Bacilli|o__Erysipelotrichales|f__Erysipelotrichaceae|g__Dielma	F_Diptera	-0.0260466	0.920957	0.982077
V3007	k__Bacteria|p__Firmicutes|c__Clostridia|o__Clostridiales|f__Clostridiaceae|g__Hathewaya	F_Diptera	-0.2587	0.316052	0.751145
V3008	k__Bacteria|p__Actinobacteriota|c__Actinobacteria|o__Micrococcales|f__Promicromonosporaceae|g__Cellulosimicrobium	F_Diptera	-0.381912	0.130343	0.751145
V3009	k__Bacteria|p__Firmicutes|c__Bacilli|o__Paenibacillales|f__Paenibacillaceae|g__Paenibacillus	F_Diptera	-0.427406	0.0870359	0.751145
V3010	k__Bacteria|p__Actinobacteriota|c__Actinobacteria|o__Propionibacteriales|f__Nocardioidaceae|g__Nocardioides	F_Diptera	-0.343863	0.176555	0.751145
V3011	k__Bacteria|p__Proteobacteria|c__Gammaproteobacteria|o__Pseudomonadales|f__Pseudomonadaceae|g__Pseudomonas	F_Diptera	0.106121	0.685208	0.859489
V3012	k__Bacteria|p__Bacteroidota|c__Bacteroidia|o__Cytophagales|f__Spirosomaceae|g__Dyadobacter	F_Diptera	-0.320364	0.20997	0.751145
V3013	k__Bacteria|p__Firmicutes|c__Bacilli|o__Lactobacillales|f__Streptococcaceae|g__Lactococcus	F_Diptera	0.212881	0.412022	0.771872
V3014	k__Bacteria|p__Firmicutes|c__Clostridia|o__Clostridiales|f__Clostridiaceae|g__Clostridium sensu stricto 7	F_Diptera	-0.248909	0.335354	0.751145
V3015	k__Bacteria|p__Proteobacteria|c__Alphaproteobacteria|o__Rhizobiales|f__Rhizobiaceae|g__Aureimonas	F_Diptera	-0.275752	0.284036	0.751145
V3016	k__Bacteria|p__Firmicutes|c__Bacilli|o__Lactobacillales|f__Lactobacillaceae|g__Weissella	F_Diptera	0.26634	0.301455	0.751145
V3017	k__Bacteria|p__Firmicutes|c__Clostridia|o__Lachnospirales|f__Lachnospiraceae|g__Sellimonas	F_Diptera	-0.0146903	0.955375	0.982077
V3018	k__Bacteria|p__Proteobacteria|c__Alphaproteobacteria|o__Rhizobiales|f__Beijerinckiaceae|g__Methylobacterium-Methylorubrum	F_Diptera	-0.255701	0.321892	0.751145
V3019	k__Bacteria|p__Firmicutes|c__Clostridia|o__Lachnospirales|f__Lachnospiraceae|g__Catenibacillus	F_Diptera	-0.200201	0.441047	0.781652
V3020	k__Bacteria|p__Bacteroidota|c__Bacteroidia|o__Bacteroidales|f__Prevotellaceae|g__Prevotellaceae UCG-004	F_Diptera	-0.125874	0.630245	0.809914
V3021	k__Bacteria|p__Firmicutes|c__Bacilli|o__Erysipelotrichales|f__Erysipelotrichaceae|g__Faecalitalea	F_Diptera	-0.253091	0.327028	0.751145
V3022	k__Bacteria|p__Firmicutes|c__Bacilli|o__Lactobacillales|f__Lactobacillaceae|g__Pediococcus	F_Diptera	0.505105	0.0386301	0.740764
V3023	k__Bacteria|p__Proteobacteria|c__Gammaproteobacteria|o__Burkholderiales|f__Alcaligenaceae|g__Verticiella	F_Diptera	-0.272285	0.290379	0.751145
V3024	k__Bacteria|p__Firmicutes|c__Clostridia|o__Oscillospirales|f__Ruminococcaceae|g__Paludicola	F_Diptera	-0.138427	0.596224	0.781867
V3025	k__Bacteria|p__Proteobacteria|c__Gammaproteobacteria|o__Enterobacterales|f__Enterobacteriaceae|g__Pluralibacter	F_Diptera	-0.252314	0.328565	0.751145
V3026	k__Bacteria|p__Proteobacteria|c__Gammaproteobacteria|o__Burkholderiales|f__Oxalobacteraceae|g__Noviherbaspirillum	F_Diptera	-0.348241	0.170749	0.751145
V3027	k__Bacteria|p__Firmicutes|c__Negativicutes|o__Veillonellales-Selenomonadales|f__Selenomonadaceae|g__Megamonas	F_Diptera	0.241433	0.350538	0.751145
V3028	k__Bacteria|p__Firmicutes|c__Clostridia|o__Peptostreptococcales-Tissierellales|f__Anaerovoracaceae|g__[Eubacterium] nodatum group	F_Diptera	-0.214671	0.408008	0.770985
V3029	k__Bacteria|p__Firmicutes|c__Clostridia|o__Lachnospirales|f__Lachnospiraceae|g__Lachnospiraceae ND3007 group	F_Diptera	0.106543	0.684017	0.859489
V3030	k__Bacteria|p__Actinobacteriota|c__Coriobacteriia|o__Coriobacteriales|f__|g__Raoultibacter	F_Diptera	0.310647	0.224909	0.751145
V3031	k__Bacteria|p__Firmicutes|c__Clostridia|o__Lachnospirales|f__Lachnospiraceae|g__UC5-1-2E3	F_Diptera	-0.357846	0.15846	0.751145
V3032	k__Bacteria|p__Synergistota|c__Synergistia|o__Synergistales|f__Synergistaceae|g__Candidatus Tammella	F_Diptera	0.397571	0.114033	0.751145
V3033	k__Bacteria|p__Firmicutes|c__Clostridia|o__Lachnospirales|f__Lachnospiraceae|g__28/Apr	F_Diptera	-0.194504	0.454421	0.781652
V3034	k__Bacteria|p__Bacteroidota|c__Bacteroidia|o__Bacteroidales|f__Prevotellaceae|g__Prevotellaceae UCG-001	F_Diptera	-0.372333	0.141084	0.751145
V3035	k__Bacteria|p__Firmicutes|c__Clostridia|o__Oscillospirales|f__Oscillospiraceae|g__Flavonifractor	F_Diptera	-0.227421	0.380029	0.770985
V3036	k__Bacteria|p__Firmicutes|c__Clostridia|o__Oscillospirales|f__Ruminococcaceae|g__Candidatus Soleaferrea	F_Diptera	0.475077	0.0539606	0.751145
V3037	k__Bacteria|p__Proteobacteria|c__Gammaproteobacteria|o__Enterobacterales|f__Budviciaceae|g__Leminorella	F_Diptera	0.101295	0.69888	0.869081
V3038	k__Bacteria|p__Actinobacteriota|c__Coriobacteriia|o__Coriobacteriales|f__Eggerthellaceae|g__Senegalimassilia	F_Diptera	0.278548	0.27898	0.751145
V3039	k__Bacteria|p__Firmicutes|c__Bacilli|o__Bacillales|f__Planococcaceae|g__Rummeliibacillus	F_Diptera	0.0628345	0.810659	0.920769
V3040	k__Bacteria|p__Firmicutes|c__Bacilli|o__Bacillales|f__Planococcaceae|g__Viridibacillus	F_Diptera	-0.278623	0.278846	0.751145
V3041	k__Bacteria|p__Firmicutes|c__Clostridia|o__Peptostreptococcales-Tissierellales|f__Peptostreptococcaceae|g__Intestinibacter	F_Diptera	0.475255	0.0538582	0.751145
V3042	k__Bacteria|p__Proteobacteria|c__Alphaproteobacteria|o__Sphingomonadales|f__Sphingomonadaceae|g__DSSF69	F_Diptera	-0.350893	0.167293	0.751145
V3043	k__Bacteria|p__Firmicutes|c__Bacilli|o__Erysipelotrichales|f__Erysipelotrichaceae|g__Breznakia	F_Diptera	-0.0354826	0.892456	0.972218
V3044	k__Bacteria|p__Proteobacteria|c__Gammaproteobacteria|o__Burkholderiales|f__Neisseriaceae|g__Vitreoscilla	F_Diptera	0.00678489	0.979382	0.991409
V3045	k__Bacteria|p__Firmicutes|c__Clostridia|o__Lachnospirales|f__Lachnospiraceae|g__Eisenbergiella	F_Diptera	0.451129	0.0691293	0.751145
V3046	k__Bacteria|p__Firmicutes|c__Clostridia|o__Oscillospirales|f__Oscillospiraceae|g__Intestinimonas	F_Diptera	-0.184851	0.47754	0.781652
V3047	k__Bacteria|p__Bacteroidota|c__Bacteroidia|o__Cytophagales|f__Spirosomaceae|g__Larkinella	F_Diptera	-0.33879	0.183448	0.751145
V3048	k__Bacteria|p__Firmicutes|c__Clostridia|o__Lachnospirales|f__Lachnospiraceae|g__Lachnospiraceae UCG-010	F_Diptera	0.31659	0.215693	0.751145
V3049	k__Bacteria|p__Actinobacteriota|c__Actinobacteria|o__Micrococcales|f__Cellulomonadaceae|g__Cellulomonas	F_Diptera	-0.295575	0.249393	0.751145
V3050	k__Bacteria|p__Firmicutes|c__Clostridia|o__Lachnospirales|f__Lachnospiraceae|g__Shuttleworthia	F_Diptera	-0.238459	0.356687	0.751145
V3051	k__Bacteria|p__Firmicutes|c__Clostridia|o__Clostridiales|f__Clostridiaceae|g__Clostridium sensu stricto 5	F_Diptera	-0.354117	0.163157	0.751145
V3052	k__Bacteria|p__Firmicutes|c__Clostridia|o__Peptostreptococcales-Tissierellales|f__Family XI|g__Anaerosalibacter	F_Diptera	-0.241804	0.349777	0.751145
V3053	k__Bacteria|p__Proteobacteria|c__Alphaproteobacteria|o__Rhizobiales|f__Rhizobiaceae|g__Tianweitania	F_Diptera	-0.34322	0.177419	0.751145
V3054	k__Bacteria|p__Firmicutes|c__Bacilli|o__Lactobacillales|f__Lactobacillaceae|g__Limosilactobacillus	F_Diptera	-0.255201	0.322872	0.751145
V3055	k__Bacteria|p__Bacteroidota|c__Bacteroidia|o__Cytophagales|f__Hymenobacteraceae|g__Pontibacter	F_Diptera	-0.241804	0.349777	0.751145
V3056	k__Bacteria|p__Actinobacteriota|c__Coriobacteriia|o__Coriobacteriales|f__Eggerthellaceae|g__Parvibacter	F_Diptera	-0.332221	0.192633	0.751145
V3057	k__Bacteria|p__Proteobacteria|c__Gammaproteobacteria|o__Enterobacterales|f__Pasteurellaceae|g__Actinobacillus	F_Diptera	0.200874	0.43948	0.781652
V3058	k__Bacteria|p__Proteobacteria|c__Gammaproteobacteria|o__Xanthomonadales|f__Xanthomonadaceae|g__Stenotrophomonas	F_Diptera	0.0265764	0.919354	0.982077
V3059	k__Bacteria|p__Firmicutes|c__Clostridia|o__Peptostreptococcales-Tissierellales|f__Anaerovoracaceae|g__Family XIII AD3011 group	F_Diptera	0.278607	0.278875	0.751145
V3060	k__Bacteria|p__Bacteroidota|c__Bacteroidia|o__Chitinophagales|f__Chitinophagaceae|g__Flaviaesturariibacter	F_Diptera	-0.294069	0.251927	0.751145
V3061	k__Bacteria|p__Firmicutes|c__Clostridia|o__Lachnospirales|f__Lachnospiraceae|g__Coprococcus	F_Diptera	0.291814	0.255752	0.751145
V3062	k__Bacteria|p__Firmicutes|c__Clostridia|o__Lachnospirales|f__Lachnospiraceae|g__[Eubacterium] hallii group	F_Diptera	0.543543	0.0241237	0.740764
V3063	k__Bacteria|p__Firmicutes|c__Clostridia|o__Oscillospirales|f__Ruminococcaceae|g__[Eubacterium] siraeum group	F_Diptera	-0.150517	0.564191	0.781652
V3064	k__Bacteria|p__Actinobacteriota|c__Coriobacteriia|o__Coriobacteriales|f__Atopobiaceae|g__Libanicoccus	F_Diptera	0.206478	0.42655	0.781652
V3065	k__Bacteria|p__Firmicutes|c__Clostridia|o__Lachnospirales|f__Lachnospiraceae|g__Lachnospiraceae UCG-001	F_Diptera	0.288773	0.260966	0.751145
V3066	k__Bacteria|p__Proteobacteria|c__Alphaproteobacteria|o__Rhizobiales|f__Rhizobiaceae|g__Neorhizobium	F_Diptera	-0.318291	0.213102	0.751145
V3067	k__Bacteria|p__Firmicutes|c__Clostridia|o__Lachnospirales|f__Lachnospiraceae|g__Lachnospiraceae UCG-009	F_Diptera	-0.118406	0.650828	0.828979
V3068	k__Bacteria|p__Actinobacteriota|c__Coriobacteriia|o__Coriobacteriales|f__Eggerthellaceae|g__Enterorhabdus	F_Diptera	0.0180028	0.945325	0.982077
V3069	k__Bacteria|p__Proteobacteria|c__Alphaproteobacteria|o__Azospirillales|f__Azospirillaceae|g__Azospirillum	F_Diptera	-0.250003	0.333163	0.751145
V3070	k__Bacteria|p__Proteobacteria|c__Gammaproteobacteria|o__Burkholderiales|f__Burkholderiaceae|g__Cupriavidus	F_Diptera	-0.345643	0.174179	0.751145
V3071	k__Bacteria|p__Firmicutes|c__Clostridia|o__Lachnospirales|f__Lachnospiraceae|g__[Eubacterium] eligens group	F_Diptera	-0.0517998	0.843483	0.936137
V3072	k__Bacteria|p__Proteobacteria|c__Gammaproteobacteria|o__Enterobacterales|f__Pasteurellaceae|g__Haemophilus	F_Diptera	-0.0178247	0.945865	0.982077
V3073	k__Bacteria|p__Firmicutes|c__Bacilli|o__Erysipelotrichales|f__Erysipelotrichaceae|g__Holdemania	F_Diptera	-0.329534	0.196477	0.751145
V3074	k__Bacteria|p__Firmicutes|c__Negativicutes|o__Veillonellales-Selenomonadales|f__Selenomonadaceae|g__Anaerovibrio	F_Diptera	0.0517409	0.843659	0.936137
V3075	k__Bacteria|p__Firmicutes|c__Clostridia|o__Lachnospirales|f__Lachnospiraceae|g__[Acetivibrio] ethanolgignens group	F_Diptera	-0.241281	0.350851	0.751145
V3076	k__Bacteria|p__Actinobacteriota|c__Actinobacteria|o__Micrococcales|f__Micrococcaceae|g__Glutamicibacter	F_Diptera	-0.18798	0.469984	0.781652
V3077	k__Bacteria|p__Proteobacteria|c__Gammaproteobacteria|o__Cardiobacteriales|f__Wohlfahrtiimonadaceae|g__Ignatzschineria	F_Diptera	0.067059	0.798168	0.920769
V3078	k__Bacteria|p__Actinobacteriota|c__Coriobacteriia|o__Coriobacteriales|f__Coriobacteriaceae|g__Enorma	F_Diptera	0.468072	0.0581117	0.751145
V3079	k__Bacteria|p__Actinobacteriota|c__Actinobacteria|o__Micrococcales|f__Microbacteriaceae|g__Curtobacterium	F_Diptera	0.060592	0.817307	0.924679
V3080	k__Bacteria|p__Firmicutes|c__Clostridia|o__Lachnospirales|f__Lachnospiraceae|g__Anaerosporobacter	F_Diptera	0.0939137	0.719957	0.880117
V3081	k__Bacteria|p__Firmicutes|c__Clostridia|o__Monoglobales|f__Monoglobaceae|g__Monoglobus	F_Diptera	-0.178499	0.493061	0.781652
V3082	k__Bacteria|p__Proteobacteria|c__Gammaproteobacteria|o__Burkholderiales|f__Oxalobacteraceae|g__Oxalobacter	F_Diptera	0.386699	0.125195	0.751145
V3083	k__Bacteria|p__Firmicutes|c__Clostridia|o__Oscillospirales|f__Ruminococcaceae|g__CAG-352	F_Diptera	0.138994	0.594706	0.781652
V3084	k__Bacteria|p__Bacteroidota|c__Bacteroidia|o__Flavobacteriales|f__Weeksellaceae|g__Apibacter	F_Diptera	0.5113	0.0359298	0.740764
[truncated: 2,617 more rows]

## Sheet: Tab2Genetta spp._inverterbrates
ASV	Bacterial taxa	Dietary order	Correlation	Pvalue	AdjPvalue	Significance
V1776	k__Bacteria|p__Myxococcota|c__Polyangia|o__Polyangiales|f__Polyangiaceae|g__Sorangium	C_Aranae	0.47782	0.000113006	0.014058	*
V1949	k__Bacteria|p__Firmicutes|c__Clostridia|o__Peptostreptococcales-Tissierellales|f__Peptostreptococcaceae|g__Clostridioides	D_Blattodea	0.442633	0.00039812	0.0353758	*
V4691	k__Bacteria|p__Actinobacteriota|c__Thermoleophilia|o__Solirubrobacterales|f__Solirubrobacteraceae|g__Conexibacter	H_Orthoptera	0.42955	0.000614862	0.0273174	*
V6251	k__Bacteria|p__Proteobacteria|c__Gammaproteobacteria|o__Pseudomonadales|f__Pseudomonadaceae|g__Pseudomonas	K_Hymenoptera	0.415531	0.000961214	0.0132861	*
V6295	k__Bacteria|p__Proteobacteria|c__Gammaproteobacteria|o__Xanthomonadales|f__Xanthomonadaceae|g__Stenotrophomonas	K_Hymenoptera	0.403045	0.00140849	0.0186401	*
V6442	k__Bacteria|p__Proteobacteria|c__Gammaproteobacteria|o__Burkholderiales|f__Alcaligenaceae|g__Achromobacter	K_Hymenoptera	0.404588	0.0013446	0.0181814	*
V1807	k__Bacteria|p__Firmicutes|c__Clostridia|o__Peptostreptococcales-Tissierellales|f__Peptostreptococcaceae|g__Peptostreptococcus	C_Aranae	0.541567	7.88133e-06	0.00122555	**
V1834	k__Bacteria|p__Bacteroidota|c__Bacteroidia|o__Chitinophagales|f__Chitinophagaceae|g__Niabella	C_Aranae	0.541567	7.88133e-06	0.00122555	**
V1835	k__Bacteria|p__Proteobacteria|c__Gammaproteobacteria|o__Burkholderiales|f__Comamonadaceae|g__Corticibacter	C_Aranae	0.541567	7.88133e-06	0.00122555	**
V1935	k__Bacteria|p__Firmicutes|c__Bacilli|o__Erysipelotrichales|f__Erysipelatoclostridiaceae|g__Erysipelatoclostridium	D_Blattodea	0.498103	5.1264e-05	0.00531437	**
V4569	k__Bacteria|p__Planctomycetota|c__Planctomycetes|o__Isosphaerales|f__Isosphaeraceae|g__Tundrisphaera	H_Orthoptera	0.497426	5.26791e-05	0.00252049	**
V5589	k__Bacteria|p__Proteobacteria|c__Gammaproteobacteria|o__Cardiobacteriales|f__Cardiobacteriaceae|g__Suttonella	I_Lepidoptera	0.536976	9.72471e-06	0.00604877	**
V5964	k__Bacteria|p__Bacteroidota|c__Bacteroidia|o__Bacteroidales|f__Marinifilaceae|g__Butyricimonas	J_Hemiptera	0.489927	7.09263e-05	0.00630231	**
V5990	k__Bacteria|p__Actinobacteriota|c__Actinobacteria|o__Frankiales|f__Geodermatophilaceae|g__Modestobacter	J_Hemiptera	0.490569	6.91614e-05	0.00630231	**
V5995	k__Bacteria|p__Proteobacteria|c__Alphaproteobacteria|o__Rhizobiales|f__Beijerinckiaceae|g__Methylocella	J_Hemiptera	0.503743	4.07812e-05	0.00507319	**
V6043	k__Bacteria|p__Proteobacteria|c__Alphaproteobacteria|o__Rhizobiales|f__Rhizobiaceae|g__Ochrobactrum	J_Hemiptera	0.475452	0.000123539	0.00853789	**
V6060	k__Bacteria|p__Actinobacteriota|c__Actinobacteria|o__Streptosporangiales|f__Thermomonosporaceae|g__Actinoallomurus	J_Hemiptera	0.479824	0.000104748	0.00814414	**
V6135	k__Bacteria|p__Proteobacteria|c__Alphaproteobacteria|o__Acetobacterales|f__Acetobacteraceae|g__Endobacter	J_Hemiptera	0.503743	4.07812e-05	0.00507319	**
V6151	k__Bacteria|p__Actinobacteriota|c__Actinobacteria|o__Corynebacteriales|f__Corynebacteriaceae|g__Lawsonella	J_Hemiptera	0.503743	4.07812e-05	0.00507319	**
V6177	k__Bacteria|p__Myxococcota|c__Myxococcia|o__Myxococcales|f__Myxococcaceae|g__P3OB-42	J_Hemiptera	0.503743	4.07812e-05	0.00507319	**
V6237	k__Bacteria|p__Proteobacteria|c__Gammaproteobacteria|o__Burkholderiales|f__Oxalobacteraceae|g__Massilia	K_Hymenoptera	0.433429	0.000541505	0.00765491	**
V6324	k__Bacteria|p__Proteobacteria|c__Alphaproteobacteria|o__Rhizobiales|f__Rhizobiaceae|g__Neorhizobium	K_Hymenoptera	0.459856	0.000218625	0.00316244	**
V6448	k__Bacteria|p__Planctomycetota|c__Planctomycetes|o__Gemmatales|f__Gemmataceae|g__Gemmata	K_Hymenoptera	0.475483	0.000123396	0.00187201	**
V6718	k__Bacteria|p__Actinobacteriota|c__Acidimicrobiia|o__Microtrichales|f__Microtrichaceae|g__IMCC26207	K_Hymenoptera	0.46814	0.000162	0.00239914	**
V1746	k__Bacteria|p__Actinobacteriota|c__Actinobacteria|o__Micrococcales|f__Micrococcaceae|g__Kocuria	C_Aranae	0.638422	4.06894e-08	2.53088e-05	***
V1905	k__Bacteria|p__Firmicutes|c__Negativicutes|o__Acidaminococcales|f__Acidaminococcaceae|g__Phascolarctobacterium	D_Blattodea	0.597929	4.54442e-07	5.65326e-05	***
V2282	k__Bacteria|p__Desulfobacterota|c__Desulfobacteria|o__Desulfobacterales|f__Desulfobacteraceae|g__Desulfobotulus	D_Blattodea	0.995507	4.41495e-61	6.86525e-59	***
V2446	k__Bacteria|p__Firmicutes|c__Syntrophomonadia|o__Syntrophomonadales|f__Syntrophomonadaceae|g__Pelospora	D_Blattodea	1	0	0	***
V2486	k__Bacteria|p__Fibrobacterota|c__Chitinivibrionia|o__|f__|g__possible genus 02	D_Blattodea	1	0	0	***
V2487	k__Bacteria|p__Firmicutes|c__Negativicutes|o__Veillonellales-Selenomonadales|f__Sporomusaceae|g__Dendrosporobacter	D_Blattodea	1	0	0	***
V2582	k__Bacteria|p__Firmicutes|c__Bacilli|o__Bacillales|f__Planococcaceae|g__Rummeliibacillus	E_Coleoptera	0.964661	2.74282e-35	1.70603e-32	***
V2622	k__Bacteria|p__Firmicutes|c__Clostridia|o__Clostridiales|f__Clostridiaceae|g__Clostridium sensu stricto 5	E_Coleoptera	0.922164	1.33809e-25	1.66458e-23	***
V2671	k__Bacteria|p__Proteobacteria|c__Gammaproteobacteria|o__Enterobacterales|f__Budviciaceae|g__Leminorella	E_Coleoptera	0.611199	2.13881e-07	1.90049e-05	***
V2863	k__Bacteria|p__Planctomycetota|c__Planctomycetes|o__Pirellulales|f__Pirellulaceae|g__p-1088-a5 gut group	E_Coleoptera	0.957433	5.47889e-33	8.51967e-31	***
V2957	k__Bacteria|p__Firmicutes|c__Bacilli|o__Bacillales|f__Bacillaceae|g__Cerasibacillus	E_Coleoptera	0.957433	5.47889e-33	8.51967e-31	***
V2972	k__Bacteria|p__Chloroflexi|c__Anaerolineae|o__Anaerolineales|f__Anaerolineaceae|g__Flexilinea	E_Coleoptera	0.796496	2.75479e-14	2.8558e-12	***
V2983	k__Bacteria|p__Firmicutes|c__Bacilli|o__Bacillales|f__Planococcaceae|g__Savagea	E_Coleoptera	0.957433	5.47889e-33	8.51967e-31	***
V3723	k__Bacteria|p__Proteobacteria|c__Gammaproteobacteria|o__Cardiobacteriales|f__Cardiobacteriaceae|g__Suttonella	F_Diptera	0.652542	1.61087e-08	1.00196e-05	***
V4360	k__Bacteria|p__Firmicutes|c__Clostridia|o__Peptostreptococcales-Tissierellales|f__Peptostreptococcaceae|g__Paeniclostridium	H_Orthoptera	0.524456	1.69873e-05	0.000880507	***
V4473	k__Bacteria|p__Firmicutes|c__Bacilli|o__Lactobacillales|f__Lactobacillaceae|g__Weissella	H_Orthoptera	0.707556	2.60467e-10	2.31443e-08	***
V4497	k__Bacteria|p__Proteobacteria|c__Alphaproteobacteria|o__Rhizobiales|f__Beijerinckiaceae|g__Methylobacterium-Methylorubrum	H_Orthoptera	0.608538	2.49461e-07	1.55165e-05	***
V4617	k__Bacteria|p__Proteobacteria|c__Alphaproteobacteria|o__Rhizobiales|f__Beijerinckiaceae|g__1174-901-12	H_Orthoptera	0.617775	1.45331e-07	1.12995e-05	***
V4619	k__Bacteria|p__Actinobacteriota|c__Actinobacteria|o__Micrococcales|f__Micrococcaceae|g__Renibacterium	H_Orthoptera	0.714691	1.42262e-10	1.47478e-08	***
V4630	k__Bacteria|p__Proteobacteria|c__Gammaproteobacteria|o__Burkholderiales|f__Burkholderiaceae|g__Burkholderia-Caballeronia-Paraburkholderia	H_Orthoptera	0.541766	7.80931e-06	0.000441581	***
V4643	k__Bacteria|p__Actinobacteriota|c__Actinobacteria|o__Corynebacteriales|f__Nocardiaceae|g__Gordonia	H_Orthoptera	0.72285	6.96335e-11	1.44373e-08	***
V4661	k__Bacteria|p__Firmicutes|c__Clostridia|o__Peptostreptococcales-Tissierellales|f__Family XI|g__Parvimonas	H_Orthoptera	0.615164	1.69608e-07	1.17218e-05	***
V4709	k__Bacteria|p__Actinobacteriota|c__Actinobacteria|o__Micrococcales|f__Microbacteriaceae|g__Amnibacterium	H_Orthoptera	0.760935	1.71947e-12	1.06951e-09	***
V4737	k__Bacteria|p__Actinobacteriota|c__Actinobacteria|o__Propionibacteriales|f__Nocardioidaceae|g__Marmoricola	H_Orthoptera	0.746635	7.45062e-12	2.31714e-09	***
V4796	k__Bacteria|p__Chloroflexi|c__Ktedonobacteria|o__Ktedonobacterales|f__Ktedonobacteraceae|g__1921-2	H_Orthoptera	0.714691	1.42262e-10	1.47478e-08	***
V4926	k__Bacteria|p__Proteobacteria|c__Alphaproteobacteria|o__Caedibacterales|f__Caedibacteraceae|g__Caedibacter	H_Orthoptera	0.714691	1.42262e-10	1.47478e-08	***
V5671	k__Bacteria|p__Actinobacteriota|c__Coriobacteriia|o__Coriobacteriales|f__Atopobiaceae|g__Coriobacteriaceae UCG-002	J_Hemiptera	0.793321	4.11561e-14	2.55991e-11	***
V6241	k__Bacteria|p__Proteobacteria|c__Gammaproteobacteria|o__Pseudomonadales|f__Moraxellaceae|g__Acinetobacter	K_Hymenoptera	0.779445	2.19912e-13	4.145e-12	***
V6254	k__Bacteria|p__Bacteroidota|c__Bacteroidia|o__Sphingobacteriales|f__Sphingobacteriaceae|g__Sphingobacterium	K_Hymenoptera	0.779619	2.155e-13	4.145e-12	***
V6273	k__Bacteria|p__Firmicutes|c__Bacilli|o__Bacillales|f__Planococcaceae|g__Psychrobacillus	K_Hymenoptera	0.82783	3.43606e-16	7.36976e-15	***
V6292	k__Bacteria|p__Actinobacteriota|c__Actinobacteria|o__Micrococcales|f__Micrococcaceae|g__Glutamicibacter	K_Hymenoptera	0.506565	3.63151e-05	0.0005647	***
V6308	k__Bacteria|p__Firmicutes|c__Bacilli|o__Bacillales|f__Planococcaceae|g__Caryophanon	K_Hymenoptera	0.787902	8.03711e-14	1.61261e-12	***
V6357	k__Bacteria|p__Proteobacteria|c__Alphaproteobacteria|o__Rhodobacterales|f__Rhodobacteraceae|g__Paracoccus	K_Hymenoptera	0.672228	4.07017e-09	6.69697e-08	***
V6362	k__Bacteria|p__Actinobacteriota|c__Actinobacteria|o__Micrococcales|f__Dermabacteraceae|g__Brachybacterium	K_Hymenoptera	0.960463	6.71299e-34	2.19762e-32	***
V6369	k__Bacteria|p__Actinobacteriota|c__Actinobacteria|o__Micrococcales|f__Microbacteriaceae|g__Curtobacterium	K_Hymenoptera	0.941794	3.8492e-29	1.08827e-27	***
V6376	k__Bacteria|p__Bacteroidota|c__Bacteroidia|o__Sphingobacteriales|f__Sphingobacteriaceae|g__Nubsella	K_Hymenoptera	0.722244	7.34924e-11	1.30606e-09	***
V6390	k__Bacteria|p__Actinobacteriota|c__Actinobacteria|o__Micrococcales|f__Micrococcaceae|g__Pseudarthrobacter	K_Hymenoptera	0.939542	1.12187e-28	3.03392e-27	***
V6417	k__Bacteria|p__Firmicutes|c__Bacilli|o__Paenibacillales|f__Paenibacillaceae|g__Saccharibacillus	K_Hymenoptera	0.963033	9.89698e-35	3.41996e-33	***
V6425	k__Bacteria|p__Firmicutes|c__Bacilli|o__Bacillales|f__Planococcaceae|g__Domibacillus	K_Hymenoptera	0.945611	5.67955e-30	1.68223e-28	***
V6476	k__Bacteria|p__Proteobacteria|c__Alphaproteobacteria|o__Sphingomonadales|f__Sphingomonadaceae|g__Sphingobium	K_Hymenoptera	0.716977	1.1675e-10	2.01718e-09	***
V6513	k__Bacteria|p__Proteobacteria|c__Gammaproteobacteria|o__Enterobacterales|f__Erwiniaceae|g__Erwinia	K_Hymenoptera	0.965325	1.59607e-35	5.83973e-34	***
V6525	k__Bacteria|p__Proteobacteria|c__Gammaproteobacteria|o__Pseudomonadales|f__Pseudomonadaceae|g__Azotobacter	K_Hymenoptera	0.965325	1.59607e-35	5.83973e-34	***
V6536	k__Bacteria|p__Proteobacteria|c__Alphaproteobacteria|o__Sphingomonadales|f__Sphingomonadaceae|g__Altererythrobacter	K_Hymenoptera	0.73282	2.80846e-11	5.13782e-10	***
V6559	k__Bacteria|p__Acidobacteriota|c__Acidobacteriae|o__Bryobacterales|f__Bryobacteraceae|g__Bryobacter	K_Hymenoptera	0.920316	2.57458e-25	6.15918e-24	***
V6578	k__Bacteria|p__Proteobacteria|c__Alphaproteobacteria|o__Rhizobiales|f__|g__Alsobacter	K_Hymenoptera	0.667358	5.77498e-09	9.21035e-08	***
V6587	k__Bacteria|p__Chloroflexi|c__Ktedonobacteria|o__Ktedonobacterales|f__Ktedonobacteraceae|g__1959-1	K_Hymenoptera	0.930664	5.26927e-27	1.31099e-25	***
V6598	k__Bacteria|p__Firmicutes|c__Bacilli|o__Bacillales|f__Bacillaceae|g__Terribacillus	K_Hymenoptera	0.965325	1.59607e-35	5.83973e-34	***
V6606	k__Bacteria|p__Proteobacteria|c__Alphaproteobacteria|o__Rhizobiales|f__Rhizobiaceae|g__Pseudochrobactrum	K_Hymenoptera	0.91404	2.12399e-24	4.7183e-23	***
V6613	k__Bacteria|p__Planctomycetota|c__Planctomycetes|o__Gemmatales|f__Gemmataceae|g__Fimbriiglobus	K_Hymenoptera	0.672156	4.09139e-09	6.69697e-08	***
V6645	k__Bacteria|p__Actinobacteriota|c__Actinobacteria|o__Micrococcales|f__|g__Timonella	K_Hymenoptera	0.965325	1.59607e-35	5.83973e-34	***
V6647	k__Bacteria|p__Proteobacteria|c__Alphaproteobacteria|o__Rhodobacterales|f__Rhodobacteraceae|g__Rubellimicrobium	K_Hymenoptera	0.915401	1.36289e-24	3.1397e-23	***
V6649	k__Bacteria|p__Proteobacteria|c__Alphaproteobacteria|o__Acetobacterales|f__Acetobacteraceae|g__Craurococcus-Caldovatus	K_Hymenoptera	0.933751	1.46856e-27	3.80602e-26	***
V6670	k__Bacteria|p__Bacteroidota|c__Bacteroidia|o__Flavobacteriales|f__Weeksellaceae|g__Empedobacter	K_Hymenoptera	0.957775	4.35712e-33	1.35506e-31	***
V6678	k__Bacteria|p__Proteobacteria|c__Gammaproteobacteria|o__Burkholderiales|f__Comamonadaceae|g__Comamonas	K_Hymenoptera	0.965325	1.59607e-35	5.83973e-34	***
V6684	k__Bacteria|p__Bacteroidota|c__Bacteroidia|o__Flavobacteriales|f__Blattabacteriaceae|g__Blattabacterium	K_Hymenoptera	0.965325	1.59607e-35	5.83973e-34	***
V6738	k__Bacteria|p__Firmicutes|c__Bacilli|o__Exiguobacterales|f__Exiguobacteraceae|g__Exiguobacterium	K_Hymenoptera	0.965325	1.59607e-35	5.83973e-34	***
V6746	k__Bacteria|p__Proteobacteria|c__Alphaproteobacteria|o__Rhodobacterales|f__Rhodobacteraceae|g__Falsirhodobacter	K_Hymenoptera	0.965325	1.59607e-35	5.83973e-34	***
V6761	k__Bacteria|p__Proteobacteria|c__Gammaproteobacteria|o__Enterobacterales|f__Morganellaceae|g__Cosenzaea	K_Hymenoptera	0.797766	2.34147e-14	4.85464e-13	***
V6772	k__Bacteria|p__Cyanobacteria|c__Cyanobacteriia|o__Cyanobacteriales|f__Nostocaceae|g__Mastigocladopsis PCC-10914	K_Hymenoptera	0.965325	1.59607e-35	5.83973e-34	***
V6785	k__Bacteria|p__Deinococcota|c__Deinococci|o__Deinococcales|f__Deinococcaceae|g__Deinococcus	K_Hymenoptera	0.965325	1.59607e-35	5.83973e-34	***
V6786	k__Bacteria|p__Verrucomicrobiota|c__Verrucomicrobiae|o__Verrucomicrobiales|f__Verrucomicrobiaceae|g__Verrucomicrobium	K_Hymenoptera	0.965325	1.59607e-35	5.83973e-34	***
V6804	k__Bacteria|p__Bacteroidota|c__Bacteroidia|o__Chitinophagales|f__Chitinophagaceae|g__Cnuella	K_Hymenoptera	0.965325	1.59607e-35	5.83973e-34	***
V6814	k__Bacteria|p__Bacteroidota|c__Bacteroidia|o__Cytophagales|f__Cytophagaceae|g__Siphonobacter	K_Hymenoptera	0.965325	1.59607e-35	5.83973e-34	***
V6815	k__Bacteria|p__Cyanobacteria|c__Cyanobacteriia|o__Leptolyngbyales|f__Leptolyngbyaceae|g__Leptolyngbya PCC-6306	K_Hymenoptera	0.965325	1.59607e-35	5.83973e-34	***
V6831	k__Bacteria|p__Firmicutes|c__Bacilli|o__Bacillales|f__Planococcaceae|g__[Renibacterium] salmoninarum group	K_Hymenoptera	0.965325	1.59607e-35	5.83973e-34	***
V6832	k__Bacteria|p__Proteobacteria|c__Alphaproteobacteria|o__Rhizobiales|f__Rhizobiaceae|g__[Rhizobium] sphaerophysae group	K_Hymenoptera	0.965325	1.59607e-35	5.83973e-34	***
V6842	k__Bacteria|p__Proteobacteria|c__Alphaproteobacteria|o__Defluviicoccales|f__Defluviicoccaceae|g__Defluviicoccus	K_Hymenoptera	0.965325	1.59607e-35	5.83973e-34	***
V1245	k__Bacteria|p__Proteobacteria|c__Gammaproteobacteria|o__Enterobacterales|f__Enterobacteriaceae|g__Escherichia-Shigella	C_Aranae	0.195624	0.13415	0.889893
V1246	k__Bacteria|p__Firmicutes|c__Clostridia|o__Clostridiales|f__Clostridiaceae|g__Clostridium sensu stricto 1	C_Aranae	-0.000180227	0.99891	0.99891
V1247	k__Bacteria|p__Fusobacteriota|c__Fusobacteriia|o__Fusobacteriales|f__Fusobacteriaceae|g__Fusobacterium	C_Aranae	-0.107922	0.411774	0.889893
V1248	k__Bacteria|p__Bacteroidota|c__Bacteroidia|o__Bacteroidales|f__Bacteroidaceae|g__Bacteroides	C_Aranae	-0.0350096	0.790578	0.900622
V1249	k__Bacteria|p__Firmicutes|c__Clostridia|o__Lachnospirales|f__Lachnospiraceae|g__Blautia	C_Aranae	-0.143033	0.275609	0.889893
V1250	k__Bacteria|p__Firmicutes|c__Clostridia|o__Peptostreptococcales-Tissierellales|f__Peptostreptococcaceae|g__Paeniclostridium	C_Aranae	-0.104059	0.42881	0.889893
V1251	k__Bacteria|p__Firmicutes|c__Clostridia|o__Peptostreptococcales-Tissierellales|f__Peptostreptococcaceae|g__Romboutsia	C_Aranae	-0.0182935	0.889662	0.950807
V1252	k__Bacteria|p__Fusobacteriota|c__Fusobacteriia|o__Fusobacteriales|f__Fusobacteriaceae|g__Cetobacterium	C_Aranae	0.183628	0.160191	0.889893
V1253	k__Bacteria|p__Firmicutes|c__Bacilli|o__Lactobacillales|f__Enterococcaceae|g__Enterococcus	C_Aranae	-0.0628672	0.633223	0.889893
V1254	k__Bacteria|p__Proteobacteria|c__Gammaproteobacteria|o__Enterobacterales|f__Morganellaceae|g__Proteus	C_Aranae	0.0283773	0.829589	0.919794
V1255	k__Bacteria|p__Firmicutes|c__Clostridia|o__Lachnospirales|f__Lachnospiraceae|g__[Ruminococcus] torques group	C_Aranae	-0.14425	0.271501	0.889893
V1256	k__Bacteria|p__Firmicutes|c__Clostridia|o__Lachnospirales|f__Lachnospiraceae|g__Lachnoclostridium	C_Aranae	-0.151907	0.246599	0.889893
V1257	k__Bacteria|p__Actinobacteriota|c__Coriobacteriia|o__Coriobacteriales|f__Coriobacteriaceae|g__Collinsella	C_Aranae	-0.157559	0.229248	0.889893
V1258	k__Bacteria|p__Firmicutes|c__Clostridia|o__Lachnospirales|f__Lachnospiraceae|g__[Ruminococcus] gnavus group	C_Aranae	-0.0934394	0.477637	0.889893
V1259	k__Bacteria|p__Firmicutes|c__Bacilli|o__Lactobacillales|f__Streptococcaceae|g__Lactococcus	C_Aranae	0.0605735	0.645694	0.889893
V1260	k__Bacteria|p__Firmicutes|c__Bacilli|o__Bacillales|f__Planococcaceae|g__Lysinibacillus	C_Aranae	0.0576146	0.661926	0.889893
V1261	k__Bacteria|p__Proteobacteria|c__Gammaproteobacteria|o__Burkholderiales|f__Oxalobacteraceae|g__Massilia	C_Aranae	0.0624167	0.635664	0.889893
V1262	k__Bacteria|p__Firmicutes|c__Bacilli|o__Erysipelotrichales|f__Erysipelotrichaceae|g__Faecalitalea	C_Aranae	-0.0638285	0.628026	0.889893
V1263	k__Bacteria|p__Firmicutes|c__Bacilli|o__Lactobacillales|f__Lactobacillaceae|g__Lactobacillus	C_Aranae	-0.0704449	0.592753	0.889893
V1264	k__Bacteria|p__Campylobacterota|c__Campylobacteria|o__Campylobacterales|f__Campylobacteraceae|g__Campylobacter	C_Aranae	-0.0967127	0.462279	0.889893
V1265	k__Bacteria|p__Proteobacteria|c__Gammaproteobacteria|o__Pseudomonadales|f__Moraxellaceae|g__Acinetobacter	C_Aranae	0.164833	0.208188	0.889893
V1266	k__Bacteria|p__Firmicutes|c__Clostridia|o__Peptostreptococcales-Tissierellales|f__Peptostreptococcaceae|g__Peptoclostridium	C_Aranae	-0.0836669	0.525061	0.889893
V1267	k__Bacteria|p__Proteobacteria|c__Gammaproteobacteria|o__Enterobacterales|f__Enterobacteriaceae|g__Klebsiella	C_Aranae	0.0631394	0.631749	0.889893
V1268	k__Bacteria|p__Proteobacteria|c__Gammaproteobacteria|o__Enterobacterales|f__Enterobacteriaceae|g__Salmonella	C_Aranae	-0.0446732	0.734665	0.889893
V1269	k__Bacteria|p__Firmicutes|c__Bacilli|o__Erysipelotrichales|f__Erysipelotrichaceae|g__Allobaculum	C_Aranae	-0.0741633	0.573327	0.889893
V1270	k__Bacteria|p__Proteobacteria|c__Gammaproteobacteria|o__Enterobacterales|f__Morganellaceae|g__Providencia	C_Aranae	-0.0290368	0.82569	0.917105
V1271	k__Bacteria|p__Proteobacteria|c__Gammaproteobacteria|o__Enterobacterales|f__Morganellaceae|g__Morganella	C_Aranae	-0.00727608	0.955999	0.972216
V1272	k__Bacteria|p__Bacteroidota|c__Bacteroidia|o__Flavobacteriales|f__Flavobacteriaceae|g__Flavobacterium	C_Aranae	0.0440087	0.738469	0.889893
V1273	k__Bacteria|p__Proteobacteria|c__Gammaproteobacteria|o__Enterobacterales|f__Enterobacteriaceae|g__Citrobacter	C_Aranae	0.13858	0.290985	0.889893
V1274	k__Bacteria|p__Firmicutes|c__Bacilli|o__Lactobacillales|f__Lactobacillaceae|g__HT002	C_Aranae	-0.0617653	0.639201	0.889893
V1275	k__Bacteria|p__Proteobacteria|c__Gammaproteobacteria|o__Pseudomonadales|f__Pseudomonadaceae|g__Pseudomonas	C_Aranae	0.0561757	0.669876	0.889893
V1276	k__Bacteria|p__Firmicutes|c__Clostridia|o__Lachnospirales|f__Lachnospiraceae|g__Lachnospiraceae NK4A136 group	C_Aranae	0.0204141	0.876966	0.94536
V1277	k__Bacteria|p__Proteobacteria|c__Gammaproteobacteria|o__Enterobacterales|f__Enterobacteriaceae|g__Pluralibacter	C_Aranae	0.051985	0.693234	0.889893
V1278	k__Bacteria|p__Bacteroidota|c__Bacteroidia|o__Sphingobacteriales|f__Sphingobacteriaceae|g__Sphingobacterium	C_Aranae	0.176467	0.177412	0.889893
V1279	k__Bacteria|p__Firmicutes|c__Clostridia|o__Peptostreptococcales-Tissierellales|f__Peptostreptococcaceae|g__Terrisporobacter	C_Aranae	0.205605	0.115026	0.889893
V1280	k__Bacteria|p__Firmicutes|c__Bacilli|o__Bacillales|f__Planococcaceae|g__Kurthia	C_Aranae	0.134214	0.306599	0.889893
V1281	k__Bacteria|p__Firmicutes|c__Bacilli|o__Lactobacillales|f__Vagococcaceae|g__Vagococcus	C_Aranae	0.129986	0.322227	0.889893
V1282	k__Bacteria|p__Bacteroidota|c__Bacteroidia|o__Bacteroidales|f__Tannerellaceae|g__Parabacteroides	C_Aranae	-0.0334444	0.799742	0.904436
V1283	k__Bacteria|p__Firmicutes|c__Negativicutes|o__Acidaminococcales|f__Acidaminococcaceae|g__Phascolarctobacterium	C_Aranae	-0.0742717	0.572765	0.889893
V1284	k__Bacteria|p__Firmicutes|c__Clostridia|o__Peptostreptococcales-Tissierellales|f__Peptostreptococcaceae|g__Paraclostridium	C_Aranae	-0.00900076	0.945583	0.972216
V1285	k__Bacteria|p__Actinobacteriota|c__Coriobacteriia|o__Coriobacteriales|f__Eggerthellaceae|g__Slackia	C_Aranae	-0.0259406	0.84403	0.924497
V1286	k__Bacteria|p__Actinobacteriota|c__Coriobacteriia|o__Coriobacteriales|f__Eggerthellaceae|g__Enterorhabdus	C_Aranae	-0.0156822	0.905334	0.958532
V1287	k__Bacteria|p__Firmicutes|c__Bacilli|o__Lactobacillales|f__Lactobacillaceae|g__Limosilactobacillus	C_Aranae	-0.0832112	0.527328	0.889893
V1288	k__Bacteria|p__Bacteroidota|c__Bacteroidia|o__Sphingobacteriales|f__Sphingobacteriaceae|g__Arcticibacter	C_Aranae	0.0187384	0.886996	0.950358
V1289	k__Bacteria|p__Firmicutes|c__Clostridia|o__Lachnospirales|f__Lachnospiraceae|g__[Ruminococcus] gauvreauii group	C_Aranae	-0.141246	0.281712	0.889893
V1290	k__Bacteria|p__Proteobacteria|c__Gammaproteobacteria|o__Pseudomonadales|f__Moraxellaceae|g__Alkanindiges	C_Aranae	-0.0395615	0.764091	0.889893
V1291	k__Bacteria|p__Bacteroidota|c__Bacteroidia|o__Flavobacteriales|f__Weeksellaceae|g__Chryseobacterium	C_Aranae	0.00819255	0.950463	0.972216
V1292	k__Bacteria|p__Verrucomicrobiota|c__Chlamydiae|o__Chlamydiales|f__Simkaniaceae|g__Candidatus Rhabdochlamydia	C_Aranae	-0.0619897	0.637982	0.889893
V1293	k__Bacteria|p__Proteobacteria|c__Gammaproteobacteria|o__Enterobacterales|f__Enterobacteriaceae|g__Pseudocitrobacter	C_Aranae	0.300186	0.0197881	0.889893
V1294	k__Bacteria|p__Proteobacteria|c__Gammaproteobacteria|o__Enterobacterales|f__Hafniaceae|g__Hafnia-Obesumbacterium	C_Aranae	-0.0720303	0.584435	0.889893
V1295	k__Bacteria|p__Actinobacteriota|c__Actinobacteria|o__Bifidobacteriales|f__Bifidobacteriaceae|g__Bifidobacterium	C_Aranae	-0.0666784	0.612725	0.889893
V1296	k__Bacteria|p__Bacteroidota|c__Bacteroidia|o__Sphingobacteriales|f__Sphingobacteriaceae|g__Pedobacter	C_Aranae	-0.0547994	0.677514	0.889893
V1297	k__Bacteria|p__Firmicutes|c__Bacilli|o__Bacillales|f__Planococcaceae|g__Psychrobacillus	C_Aranae	0.200484	0.124559	0.889893
V1298	k__Bacteria|p__Firmicutes|c__Bacilli|o__Bacillales|f__Planococcaceae|g__Solibacillus	C_Aranae	0.137835	0.293614	0.889893
V1299	k__Bacteria|p__Firmicutes|c__Bacilli|o__Erysipelotrichales|f__Erysipelotrichaceae|g__Ileibacterium	C_Aranae	-0.0649133	0.622182	0.889893
V1300	k__Bacteria|p__Desulfobacterota|c__Desulfovibrionia|o__Desulfovibrionales|f__Desulfovibrionaceae|g__Desulfovibrio	C_Aranae	-0.0118966	0.928116	0.971702
V1301	k__Bacteria|p__Firmicutes|c__Bacilli|o__Lactobacillales|f__Streptococcaceae|g__Streptococcus	C_Aranae	-0.0114042	0.931084	0.971702
V1302	k__Bacteria|p__Firmicutes|c__Bacilli|o__Lactobacillales|f__Lactobacillaceae|g__Ligilactobacillus	C_Aranae	-0.0439952	0.738547	0.889893
V1303	k__Bacteria|p__Firmicutes|c__Bacilli|o__Erysipelotrichales|f__Erysipelotrichaceae|g__Turicibacter	C_Aranae	-0.11534	0.380184	0.889893
V1304	k__Bacteria|p__Firmicutes|c__Bacilli|o__Staphylococcales|f__Staphylococcaceae|g__Staphylococcus	C_Aranae	-0.0417108	0.751675	0.889893
V1305	k__Bacteria|p__Firmicutes|c__Bacilli|o__Lactobacillales|f__Lactobacillaceae|g__Pediococcus	C_Aranae	-0.0794901	0.546022	0.889893
V1306	k__Bacteria|p__Firmicutes|c__Bacilli|o__Mycoplasmatales|f__Mycoplasmataceae|g__Mycoplasma	C_Aranae	-0.0945015	0.472624	0.889893
V1307	k__Bacteria|p__Proteobacteria|c__Gammaproteobacteria|o__Diplorickettsiales|f__Diplorickettsiaceae|g__Rickettsiella	C_Aranae	-0.0474277	0.718961	0.889893
V1308	k__Bacteria|p__Proteobacteria|c__Gammaproteobacteria|o__Burkholderiales|f__Sutterellaceae|g__Sutterella	C_Aranae	-0.0851895	0.517521	0.889893
V1309	k__Bacteria|p__Proteobacteria|c__Gammaproteobacteria|o__Burkholderiales|f__Comamonadaceae|g__Polaromonas	C_Aranae	-0.0395615	0.764091	0.889893
V1310	k__Bacteria|p__Firmicutes|c__Clostridia|o__Oscillospirales|f__Ruminococcaceae|g__Subdoligranulum	C_Aranae	-0.0733325	0.577642	0.889893
V1311	k__Bacteria|p__Proteobacteria|c__Alphaproteobacteria|o__Sphingomonadales|f__Sphingomonadaceae|g__Novosphingobium	C_Aranae	-0.0115272	0.930343	0.971702
V1312	k__Bacteria|p__Firmicutes|c__Clostridia|o__Lachnospirales|f__Lachnospiraceae|g__Epulopiscium	C_Aranae	0.248254	0.0558029	0.889893
V1313	k__Bacteria|p__Firmicutes|c__Bacilli|o__Erysipelotrichales|f__Erysipelatoclostridiaceae|g__Erysipelatoclostridium	C_Aranae	-0.0379968	0.773167	0.892226
V1314	k__Bacteria|p__Firmicutes|c__Clostridia|o__Lachnospirales|f__Lachnospiraceae|g__Roseburia	C_Aranae	-0.0177645	0.892834	0.952355
V1315	k__Bacteria|p__Firmicutes|c__Bacilli|o__Paenibacillales|f__Paenibacillaceae|g__Paenibacillus	C_Aranae	0.111286	0.397262	0.889893
V1316	k__Bacteria|p__Actinobacteriota|c__Actinobacteria|o__Micrococcales|f__Micrococcaceae|g__Glutamicibacter	C_Aranae	0.0872013	0.507642	0.889893
V1317	k__Bacteria|p__Actinobacteriota|c__Coriobacteriia|o__Coriobacteriales|f__Atopobiaceae|g__Coriobacteriaceae UCG-002	C_Aranae	-0.0517347	0.694639	0.889893
V1318	k__Bacteria|p__Firmicutes|c__Clostridia|o__Oscillospirales|f__Butyricicoccaceae|g__Butyricicoccus	C_Aranae	-0.0204734	0.876611	0.94536
V1319	k__Bacteria|p__Proteobacteria|c__Gammaproteobacteria|o__Xanthomonadales|f__Xanthomonadaceae|g__Stenotrophomonas	C_Aranae	0.0680785	0.605267	0.889893
V1320	k__Bacteria|p__Bacteroidota|c__Bacteroidia|o__Cytophagales|f__Spirosomaceae|g__Spirosoma	C_Aranae	-0.0394131	0.76495	0.889893
V1321	k__Bacteria|p__Verrucomicrobiota|c__Verrucomicrobiae|o__Verrucomicrobiales|f__Akkermansiaceae|g__Akkermansia	C_Aranae	-0.0381094	0.772513	0.892226
V1322	k__Bacteria|p__Proteobacteria|c__Gammaproteobacteria|o__Enterobacterales|f__Budviciaceae|g__Pragia	C_Aranae	-0.0499646	0.704599	0.889893
V1323	k__Bacteria|p__Proteobacteria|c__Alphaproteobacteria|o__Azospirillales|f__Azospirillaceae|g__Azospirillum	C_Aranae	-0.0399339	0.761935	0.889893
V1324	k__Bacteria|p__Firmicutes|c__Clostridia|o__Clostridiales|f__Clostridiaceae|g__Sarcina	C_Aranae	-0.0976642	0.457865	0.889893
V1325	k__Bacteria|p__Firmicutes|c__Clostridia|o__Lachnospirales|f__Lachnospiraceae|g__[Eubacterium] hallii group	C_Aranae	0.0871108	0.508085	0.889893
V1326	k__Bacteria|p__Proteobacteria|c__Gammaproteobacteria|o__Burkholderiales|f__Sutterellaceae|g__Parasutterella	C_Aranae	-0.0692724	0.598939	0.889893
V1327	k__Bacteria|p__Firmicutes|c__Clostridia|o__Peptostreptococcales-Tissierellales|f__Peptostreptococcaceae|g__Clostridioides	C_Aranae	-0.108252	0.410337	0.889893
V1328	k__Bacteria|p__Actinobacteriota|c__Coriobacteriia|o__Coriobacteriales|f__Eggerthellaceae|g__Senegalimassilia	C_Aranae	-0.0530422	0.687314	0.889893
V1329	k__Bacteria|p__Firmicutes|c__Bacilli|o__Lactobacillales|f__Lactobacillaceae|g__Lactiplantibacillus	C_Aranae	-0.070875	0.590491	0.889893
V1330	k__Bacteria|p__Firmicutes|c__Bacilli|o__Erysipelotrichales|f__Erysipelatoclostridiaceae|g__Erysipelotrichaceae UCG-003	C_Aranae	0.0462005	0.725943	0.889893
V1331	k__Bacteria|p__Firmicutes|c__Bacilli|o__Bacillales|f__Bacillaceae|g__Bacillus	C_Aranae	0.0312333	0.812734	0.909209
V1332	k__Bacteria|p__Firmicutes|c__Bacilli|o__Bacillales|f__Planococcaceae|g__Caryophanon	C_Aranae	0.277171	0.0320332	0.889893
V1333	k__Bacteria|p__Firmicutes|c__Clostridia|o__Oscillospirales|f__Ruminococcaceae|g__Negativibacillus	C_Aranae	-0.090555	0.491392	0.889893
V1334	k__Bacteria|p__Proteobacteria|c__Alphaproteobacteria|o__Caulobacterales|f__Caulobacteraceae|g__Brevundimonas	C_Aranae	0.0152923	0.907678	0.958532
V1335	k__Bacteria|p__Proteobacteria|c__Gammaproteobacteria|o__Enterobacterales|f__Enterobacteriaceae|g__Cronobacter	C_Aranae	0.28293	0.0284929	0.889893
V1336	k__Bacteria|p__Proteobacteria|c__Gammaproteobacteria|o__Burkholderiales|f__Comamonadaceae|g__Curvibacter	C_Aranae	-0.03969	0.763347	0.889893
V1337	k__Bacteria|p__Actinobacteriota|c__Coriobacteriia|o__Coriobacteriales|f__|g__Raoultibacter	C_Aranae	0.342172	0.00745077	0.662055
V1338	k__Bacteria|p__Firmicutes|c__Bacilli|o__Bacillales|f__Planococcaceae|g__Rummeliibacillus	C_Aranae	-0.0226507	0.863608	0.942394
V1339	k__Bacteria|p__Proteobacteria|c__Alphaproteobacteria|o__Rhizobiales|f__Rhizobiaceae|g__Allorhizobium-Neorhizobium-Pararhizobium-Rhizobium	C_Aranae	0.0164568	0.900681	0.957648
V1340	k__Bacteria|p__Firmicutes|c__Clostridia|o__Peptostreptococcales-Tissierellales|f__Peptostreptococcaceae|g__Intestinibacter	C_Aranae	-0.0407873	0.757002	0.889893
V1341	k__Bacteria|p__Proteobacteria|c__Gammaproteobacteria|o__Cardiobacteriales|f__Wohlfahrtiimonadaceae|g__Ignatzschineria	C_Aranae	-0.0457367	0.728588	0.889893
V1342	k__Bacteria|p__Firmicutes|c__Clostridia|o__Clostridiales|f__Clostridiaceae|g__Clostridium sensu stricto 9	C_Aranae	-0.0395615	0.764091	0.889893
V1343	k__Bacteria|p__Firmicutes|c__Clostridia|o__Peptostreptococcales-Tissierellales|f__Anaerovoracaceae|g__Family XIII AD3011 group	C_Aranae	-0.00175173	0.989402	0.992593
V1344	k__Bacteria|p__Firmicutes|c__Clostridia|o__Peptostreptococcales-Tissierellales|f__Anaerovoracaceae|g__Mogibacterium	C_Aranae	0.115954	0.377634	0.889893
V1345	k__Bacteria|p__Firmicutes|c__Bacilli|o__Erysipelotrichales|f__Erysipelotrichaceae|g__Faecalibaculum	C_Aranae	-0.0399845	0.761643	0.889893
V1346	k__Bacteria|p__Actinobacteriota|c__Coriobacteriia|o__Coriobacteriales|f__Eggerthellaceae|g__DNF00809	C_Aranae	-0.040791	0.756981	0.889893
V1347	k__Bacteria|p__Bacteroidota|c__Bacteroidia|o__Bacteroidales|f__Rikenellaceae|g__Alistipes	C_Aranae	-0.0797758	0.544575	0.889893
V1348	k__Bacteria|p__Proteobacteria|c__Alphaproteobacteria|o__Rhizobiales|f__Rhizobiaceae|g__Neorhizobium	C_Aranae	0.0854494	0.516239	0.889893
V1349	k__Bacteria|p__Firmicutes|c__Bacilli|o__Bacillales|f__Planococcaceae|g__Planococcus	C_Aranae	0.0649085	0.622208	0.889893
V1350	k__Bacteria|p__Firmicutes|c__Clostridia|o__Lachnospirales|f__Lachnospiraceae|g__Anaerostipes	C_Aranae	-0.00733912	0.955618	0.972216
V1351	k__Bacteria|p__Actinobacteriota|c__Actinobacteria|o__Micrococcales|f__Cellulomonadaceae|g__Cellulomonas	C_Aranae	-0.00907388	0.945142	0.972216
V1352	k__Bacteria|p__Actinobacteriota|c__Actinobacteria|o__Micrococcales|f__Cellulomonadaceae|g__Oerskovia	C_Aranae	0.0175413	0.894173	0.952355
V1353	k__Bacteria|p__Firmicutes|c__Clostridia|o__Lachnospirales|f__Lachnospiraceae|g__Marvinbryantia	C_Aranae	-0.0530364	0.687346	0.889893
V1354	k__Bacteria|p__Firmicutes|c__Clostridia|o__Oscillospirales|f__Ruminococcaceae|g__Faecalibacterium	C_Aranae	0.107618	0.413098	0.889893
V1355	k__Bacteria|p__Firmicutes|c__Clostridia|o__Clostridiales|f__Clostridiaceae|g__Clostridium sensu stricto 11	C_Aranae	-0.0395615	0.764091	0.889893
V1356	k__Bacteria|p__Firmicutes|c__Bacilli|o__Lactobacillales|f__Lactobacillaceae|g__Leuconostoc	C_Aranae	-0.0102662	0.937947	0.972216
V1357	k__Bacteria|p__Actinobacteriota|c__Actinobacteria|o__Streptomycetales|f__Streptomycetaceae|g__Streptomyces	C_Aranae	-0.0504276	0.701989	0.889893
V1358	k__Bacteria|p__Proteobacteria|c__Alphaproteobacteria|o__Sphingomonadales|f__Sphingomonadaceae|g__Sphingomonas	C_Aranae	-0.0490889	0.709546	0.889893
V1359	k__Bacteria|p__Proteobacteria|c__Alphaproteobacteria|o__Acetobacterales|f__Acetobacteraceae|g__Roseomonas	C_Aranae	-0.0471444	0.720571	0.889893
V1360	k__Bacteria|p__Firmicutes|c__Bacilli|o__Lactobacillales|f__Lactobacillaceae|g__Companilactobacillus	C_Aranae	-0.0885262	0.50119	0.889893
V1361	k__Bacteria|p__Actinobacteriota|c__Actinobacteria|o__Micrococcales|f__Cellulomonadaceae|g__Actinotalea	C_Aranae	-0.0413207	0.753924	0.889893
V1362	k__Bacteria|p__Firmicutes|c__Clostridia|o__Clostridiales|f__Clostridiaceae|g__Clostridium sensu stricto 13	C_Aranae	-0.0631196	0.631857	0.889893
V1363	k__Bacteria|p__Firmicutes|c__Bacilli|o__Lactobacillales|f__Lactobacillaceae|g__Weissella	C_Aranae	-0.0838222	0.524289	0.889893
V1364	k__Bacteria|p__Firmicutes|c__Clostridia|o__Lachnospirales|f__Lachnospiraceae|g__Dorea	C_Aranae	0.0870754	0.508258	0.889893
V1365	k__Bacteria|p__Firmicutes|c__Bacilli|o__Bacillales|f__Planococcaceae|g__Paenisporosarcina	C_Aranae	-0.0481808	0.714687	0.889893
V1366	k__Bacteria|p__Verrucomicrobiota|c__Verrucomicrobiae|o__Chthoniobacterales|f__Chthoniobacteraceae|g__Candidatus Udaeobacter	C_Aranae	-0.113697	0.387052	0.889893
V1367	k__Bacteria|p__Firmicutes|c__Clostridia|o__Lachnospirales|f__Lachnospiraceae|g__Tyzzerella	C_Aranae	-0.0774675	0.556315	0.889893
V1368	k__Bacteria|p__Firmicutes|c__Bacilli|o__Lactobacillales|f__Lactobacillaceae|g__Lacticaseibacillus	C_Aranae	-0.0390847	0.766853	0.889893
V1369	k__Bacteria|p__Bacteroidota|c__Bacteroidia|o__Flavobacteriales|f__Flavobacteriaceae|g__Myroides	C_Aranae	-0.0395615	0.764091	0.889893
V1370	k__Bacteria|p__Firmicutes|c__Bacilli|o__Bacillales|f__Planococcaceae|g__Viridibacillus	C_Aranae	0.0880123	0.503688	0.889893
V1371	k__Bacteria|p__Firmicutes|c__Clostridia|o__Christensenellales|f__Christensenellaceae|g__Christensenellaceae R-7 group	C_Aranae	0.0360019	0.784783	0.897307
V1372	k__Bacteria|p__Firmicutes|c__Bacilli|o__Lactobacillales|f__Carnobacteriaceae|g__Marinilactibacillus	C_Aranae	-0.0395615	0.764091	0.889893
V1373	k__Bacteria|p__Firmicutes|c__Bacilli|o__Lactobacillales|f__Aerococcaceae|g__Abiotrophia	C_Aranae	-0.00881187	0.946724	0.972216
V1374	k__Bacteria|p__Firmicutes|c__Clostridia|o__Oscillospirales|f__Oscillospiraceae|g__Flavonifractor	C_Aranae	0.00315161	0.980933	0.988883
V1375	k__Bacteria|p__Firmicutes|c__Clostridia|o__Oscillospirales|f__Ruminococcaceae|g__Ruminococcus	C_Aranae	0.115229	0.380646	0.889893
V1376	k__Bacteria|p__Bacteroidota|c__Bacteroidia|o__Bacteroidales|f__Rikenellaceae|g__Rikenella	C_Aranae	0.1994	0.126651	0.889893
V1377	k__Bacteria|p__Firmicutes|c__Clostridia|o__Peptococcales|f__Peptococcaceae|g__Peptococcus	C_Aranae	-0.0461376	0.726302	0.889893
V1378	k__Bacteria|p__Firmicutes|c__Clostridia|o__Clostridiales|f__Clostridiaceae|g__Clostridium sensu stricto 5	C_Aranae	-0.0318507	0.809101	0.908413
V1379	k__Bacteria|p__Actinobacteriota|c__Actinobacteria|o__Actinomycetales|f__Actinomycetaceae|g__Actinomyces	C_Aranae	-0.0760269	0.563703	0.889893
V1380	k__Bacteria|p__Bacteroidota|c__Bacteroidia|o__Bacteroidales|f__Dysgonomonadaceae|g__Dysgonomonas	C_Aranae	-0.0994229	0.449768	0.889893
V1381	k__Bacteria|p__Proteobacteria|c__Alphaproteobacteria|o__Rhodobacterales|f__Rhodobacteraceae|g__Paracoccus	C_Aranae	0.153231	0.242456	0.889893
V1382	k__Bacteria|p__Firmicutes|c__Bacilli|o__Lactobacillales|f__Streptococcaceae|g__Lactovum	C_Aranae	-0.0453328	0.730894	0.889893
V1383	k__Bacteria|p__Proteobacteria|c__Gammaproteobacteria|o__Burkholderiales|f__Comamonadaceae|g__Limnohabitans	C_Aranae	-0.0535102	0.684698	0.889893
V1384	k__Bacteria|p__Firmicutes|c__Clostridia|o__Lachnospirales|f__Lachnospiraceae|g__[Eubacterium] xylanophilum group	C_Aranae	-0.0419587	0.750247	0.889893
V1385	k__Bacteria|p__Firmicutes|c__Clostridia|o__Lachnospirales|f__Lachnospiraceae|g__Cellulosilyticum	C_Aranae	-0.0436925	0.740282	0.889893
V1386	k__Bacteria|p__Actinobacteriota|c__Actinobacteria|o__Micrococcales|f__Dermabacteraceae|g__Brachybacterium	C_Aranae	0.243614	0.0606964	0.889893
V1387	k__Bacteria|p__Proteobacteria|c__Alphaproteobacteria|o__Rhizobiales|f__Beijerinckiaceae|g__Methylobacterium-Methylorubrum	C_Aranae	-0.108279	0.410219	0.889893
V1388	k__Bacteria|p__Bacteroidota|c__Bacteroidia|o__Bacteroidales|f__Marinifilaceae|g__Odoribacter	C_Aranae	0.00761855	0.95393	0.972216
V1389	k__Bacteria|p__Proteobacteria|c__Gammaproteobacteria|o__Burkholderiales|f__Oxalobacteraceae|g__Noviherbaspirillum	C_Aranae	-0.0407262	0.757355	0.889893
V1390	k__Bacteria|p__Firmicutes|c__Clostridia|o__Oscillospirales|f__Oscillospiraceae|g__UCG-005	C_Aranae	-0.0216187	0.869767	0.944547
V1391	k__Bacteria|p__Proteobacteria|c__Gammaproteobacteria|o__Enterobacterales|f__Pasteurellaceae|g__Actinobacillus	C_Aranae	-0.048179	0.714697	0.889893
V1392	k__Bacteria|p__Firmicutes|c__Clostridia|o__Lachnospirales|f__Lachnospiraceae|g__Coprococcus	C_Aranae	0.127462	0.331791	0.889893
V1393	k__Bacteria|p__Actinobacteriota|c__Actinobacteria|o__Micrococcales|f__Microbacteriaceae|g__Curtobacterium	C_Aranae	0.229815	0.0773257	0.889893
V1394	k__Bacteria|p__Proteobacteria|c__Gammaproteobacteria|o__Pseudomonadales|f__Cellvibrionaceae|g__Cellvibrio	C_Aranae	-0.0405628	0.758299	0.889893
V1395	k__Bacteria|p__Proteobacteria|c__Gammaproteobacteria|o__Enterobacterales|f__Enterobacteriaceae|g__Raoultella	C_Aranae	-0.0548175	0.677413	0.889893
V1396	k__Bacteria|p__Actinobacteriota|c__Actinobacteria|o__Micrococcales|f__Microbacteriaceae|g__Leucobacter	C_Aranae	-0.0621844	0.636924	0.889893
V1397	k__Bacteria|p__Actinobacteriota|c__Actinobacteria|o__Corynebacteriales|f__Corynebacteriaceae|g__Corynebacterium	C_Aranae	-0.0687373	0.601772	0.889893
V1398	k__Bacteria|p__Firmicutes|c__Bacilli|o__Bacillales|f__Planococcaceae|g__Sporosarcina	C_Aranae	-0.0259061	0.844235	0.924497
V1399	k__Bacteria|p__Firmicutes|c__Clostridia|o__Monoglobales|f__Monoglobaceae|g__Monoglobus	C_Aranae	-0.0103642	0.937356	0.972216
V1400	k__Bacteria|p__Bacteroidota|c__Bacteroidia|o__Sphingobacteriales|f__Sphingobacteriaceae|g__Nubsella	C_Aranae	0.155745	0.234723	0.889893
V1401	k__Bacteria|p__Actinobacteriota|c__Actinobacteria|o__Propionibacteriales|f__Nocardioidaceae|g__Nocardioides	C_Aranae	-0.044385	0.736314	0.889893
V1402	k__Bacteria|p__Firmicutes|c__Bacilli|o__Acholeplasmatales|f__Acholeplasmataceae|g__Anaeroplasma	C_Aranae	-0.0702491	0.593784	0.889893
V1403	k__Bacteria|p__Firmicutes|c__Bacilli|o__Lactobacillales|f__Carnobacteriaceae|g__Jeotgalibaca	C_Aranae	0.129934	0.322419	0.889893
V1404	k__Bacteria|p__Actinobacteriota|c__Actinobacteria|o__Micrococcales|f__Brevibacteriaceae|g__Brevibacterium	C_Aranae	-0.0741589	0.57335	0.889893
V1405	k__Bacteria|p__Proteobacteria|c__Gammaproteobacteria|o__Burkholderiales|f__Alcaligenaceae|g__Pigmentiphaga	C_Aranae	-0.0437156	0.74015	0.889893
V1406	k__Bacteria|p__Firmicutes|c__Bacilli|o__Erysipelotrichales|f__Erysipelotrichaceae|g__Holdemanella	C_Aranae	0.11625	0.376409	0.889893
V1407	k__Bacteria|p__Proteobacteria|c__Alphaproteobacteria|o__Rhizobiales|f__Xanthobacteraceae|g__Bradyrhizobium	C_Aranae	-0.0844955	0.520951	0.889893
V1408	k__Bacteria|p__Proteobacteria|c__Gammaproteobacteria|o__Enterobacterales|f__Yersiniaceae|g__Serratia	C_Aranae	-0.103036	0.433384	0.889893
V1409	k__Bacteria|p__Firmicutes|c__Clostridia|o__Oscillospirales|f__Oscillospiraceae|g__NK4A214 group	C_Aranae	0.12534	0.339967	0.889893
V1410	k__Bacteria|p__Bacteroidota|c__Bacteroidia|o__Cytophagales|f__Cytophagaceae|g__Sporocytophaga	C_Aranae	-0.0395615	0.764091	0.889893
V1411	k__Bacteria|p__Proteobacteria|c__Gammaproteobacteria|o__Xanthomonadales|f__Xanthomonadaceae|g__Pseudoxanthomonas	C_Aranae	-0.0342251	0.795168	0.904194
V1412	k__Bacteria|p__Planctomycetota|c__Planctomycetes|o__Isosphaerales|f__Isosphaeraceae|g__Singulisphaera	C_Aranae	-0.0716107	0.586631	0.889893
V1413	k__Bacteria|p__Firmicutes|c__Clostridia|o__Lachnospirales|f__Lachnospiraceae|g__[Acetivibrio] ethanolgignens group	C_Aranae	-0.0395615	0.764091	0.889893
V1414	k__Bacteria|p__Actinobacteriota|c__Actinobacteria|o__Micrococcales|f__Micrococcaceae|g__Pseudarthrobacter	C_Aranae	0.235657	0.0698908	0.889893
V1415	k__Bacteria|p__Firmicutes|c__Bacilli|o__Lactobacillales|f__Lactobacillaceae|g__Latilactobacillus	C_Aranae	-0.0951294	0.469673	0.889893
V1416	k__Bacteria|p__Planctomycetota|c__Planctomycetes|o__Isosphaerales|f__Isosphaeraceae|g__Aquisphaera	C_Aranae	-0.0590223	0.654184	0.889893
V1417	k__Bacteria|p__Actinobacteriota|c__Actinobacteria|o__Micrococcales|f__Promicromonosporaceae|g__Cellulosimicrobium	C_Aranae	0.00759199	0.95409	0.972216
V1418	k__Bacteria|p__Firmicutes|c__Clostridia|o__Peptostreptococcales-Tissierellales|f__Anaerovoracaceae|g__[Eubacterium] nodatum group	C_Aranae	-0.0605221	0.645974	0.889893
V1419	k__Bacteria|p__Firmicutes|c__Bacilli|o__Lactobacillales|f__Lactobacillaceae|g__Levilactobacillus	C_Aranae	-0.077944	0.553882	0.889893
V1420	k__Bacteria|p__Actinobacteriota|c__Actinobacteria|o__Micrococcales|f__Sanguibacteraceae|g__Sanguibacter-Flavimobilis	C_Aranae	-0.0197855	0.880727	0.946135
V1421	k__Bacteria|p__Firmicutes|c__Bacilli|o__Erysipelotrichales|f__Erysipelatoclostridiaceae|g__Candidatus Stoquefichus	C_Aranae	-0.0280623	0.831453	0.92022
V1422	k__Bacteria|p__Bacteroidota|c__Bacteroidia|o__Cytophagales|f__Spirosomaceae|g__Dyadobacter	C_Aranae	-0.0215568	0.870137	0.944547
V1423	k__Bacteria|p__Bacteroidota|c__Bacteroidia|o__Cytophagales|f__Hymenobacteraceae|g__Hymenobacter	C_Aranae	-0.0490353	0.709848	0.889893
V1424	k__Bacteria|p__Actinobacteriota|c__Coriobacteriia|o__Coriobacteriales|f__Atopobiaceae|g__Olsenella	C_Aranae	0.0867715	0.509745	0.889893
V1425	k__Bacteria|p__Proteobacteria|c__Alphaproteobacteria|o__Rhodobacterales|f__Rhodobacteraceae|g__Gemmobacter	C_Aranae	0.0428722	0.744991	0.889893
V1426	k__Bacteria|p__Proteobacteria|c__Gammaproteobacteria|o__Enterobacterales|f__Enterobacteriaceae|g__Franconibacter	C_Aranae	-0.0395615	0.764091	0.889893
V1427	k__Bacteria|p__Proteobacteria|c__Gammaproteobacteria|o__Enterobacterales|f__Budviciaceae|g__Leminorella	C_Aranae	-0.0314728	0.811324	0.909209
V1428	k__Bacteria|p__Bacteroidota|c__Bacteroidia|o__Chitinophagales|f__Chitinophagaceae|g__Taibaiella	C_Aranae	-0.0478144	0.716765	0.889893
V1429	k__Bacteria|p__Proteobacteria|c__Alphaproteobacteria|o__Rhizobiales|f__Beijerinckiaceae|g__Microvirga	C_Aranae	-0.0204919	0.876501	0.94536
V1430	k__Bacteria|p__Bacteroidota|c__Bacteroidia|o__Bacteroidales|f__Tannerellaceae|g__Candidatus Vestibaculum	C_Aranae	-0.0789585	0.548719	0.889893
V1431	k__Bacteria|p__Synergistota|c__Synergistia|o__Synergistales|f__Synergistaceae|g__Fretibacterium	C_Aranae	-0.0399074	0.762089	0.889893
V1432	k__Bacteria|p__Proteobacteria|c__Alphaproteobacteria|o__Rhizobiales|f__Devosiaceae|g__Devosia	C_Aranae	-0.0505503	0.701298	0.889893
V1433	k__Bacteria|p__Actinobacteriota|c__Actinobacteria|o__Pseudonocardiales|f__Pseudonocardiaceae|g__Pseudonocardia	C_Aranae	-0.0335081	0.799369	0.904436
V1434	k__Bacteria|p__Proteobacteria|c__Alphaproteobacteria|o__Rhizobiales|f__Rhizobiaceae|g__Ensifer	C_Aranae	-0.0395615	0.764091	0.889893
V1435	k__Bacteria|p__Firmicutes|c__Bacilli|o__Erysipelotrichales|f__Erysipelotrichaceae|g__Dielma	C_Aranae	0.126046	0.337234	0.889893
V1436	k__Bacteria|p__Firmicutes|c__Clostridia|o__Clostridiales|f__Clostridiaceae|g__Clostridium sensu stricto 10	C_Aranae	-0.0395615	0.764091	0.889893
V1437	k__Bacteria|p__Actinobacteriota|c__Actinobacteria|o__Corynebacteriales|f__Nocardiaceae|g__Rhodococcus	C_Aranae	-0.0263402	0.841658	0.924497
V1438	k__Bacteria|p__Campylobacterota|c__Campylobacteria|o__Campylobacterales|f__Helicobacteraceae|g__Helicobacter	C_Aranae	-0.0482735	0.714161	0.889893
V1439	k__Bacteria|p__Proteobacteria|c__Gammaproteobacteria|o__Enterobacterales|f__Enterobacteriaceae|g__Enterobacter	C_Aranae	-0.0552925	0.674774	0.889893
V1440	k__Bacteria|p__Verrucomicrobiota|c__Verrucomicrobiae|o__Chthoniobacterales|f__Chthoniobacteraceae|g__Chthoniobacter	C_Aranae	-0.0306605	0.816108	0.911345
V1441	k__Bacteria|p__Firmicutes|c__Bacilli|o__Paenibacillales|f__Paenibacillaceae|g__Saccharibacillus	C_Aranae	0.24751	0.0565652	0.889893
V1442	k__Bacteria|p__Firmicutes|c__Bacilli|o__Lactobacillales|f__Lactobacillaceae|g__Loigolactobacillus	C_Aranae	-0.0482681	0.714192	0.889893
V1443	k__Bacteria|p__Proteobacteria|c__Alphaproteobacteria|o__Sphingomonadales|f__Sphingomonadaceae|g__Sphingopyxis	C_Aranae	-0.0395615	0.764091	0.889893
V1444	k__Bacteria|p__Proteobacteria|c__Gammaproteobacteria|o__Burkholderiales|f__Alcaligenaceae|g__Verticiella	C_Aranae	-0.0461897	0.726005	0.889893
V1445	k__Bacteria|p__Actinobacteriota|c__Coriobacteriia|o__Coriobacteriales|f__Eggerthellaceae|g__Parvibacter	C_Aranae	-0.058129	0.659092	0.889893
V1446	k__Bacteria|p__Proteobacteria|c__Gammaproteobacteria|o__Pseudomonadales|f__Moraxellaceae|g__Moraxella	C_Aranae	-0.0395615	0.764091	0.889893
V1447	k__Bacteria|p__Bacteroidota|c__Bacteroidia|o__Chitinophagales|f__Chitinophagaceae|g__Edaphobaculum	C_Aranae	-0.0664384	0.614007	0.889893
V1448	k__Bacteria|p__Actinobacteriota|c__Actinobacteria|o__Micrococcales|f__Microbacteriaceae|g__Agromyces	C_Aranae	-0.0329411	0.802695	0.906127
V1449	k__Bacteria|p__Firmicutes|c__Bacilli|o__Bacillales|f__Planococcaceae|g__Domibacillus	C_Aranae	0.239166	0.065708	0.889893
V1450	k__Bacteria|p__Firmicutes|c__Clostridia|o__Peptostreptococcales-Tissierellales|f__Anaerovoracaceae|g__[Eubacterium] brachy group	C_Aranae	-0.116463	0.37553	0.889893
V1451	k__Bacteria|p__Firmicutes|c__Bacilli|o__Erysipelotrichales|f__Erysipelotrichaceae|g__Solobacterium	C_Aranae	0.122955	0.349311	0.889893
V1452	k__Bacteria|p__Firmicutes|c__Bacilli|o__Lactobacillales|f__Lactobacillaceae|g__Secundilactobacillus	C_Aranae	-0.0530404	0.687324	0.889893
V1453	k__Bacteria|p__Firmicutes|c__Clostridia|o__Lachnospirales|f__Lachnospiraceae|g__Lachnospiraceae UCG-001	C_Aranae	0.0950462	0.470064	0.889893
V1454	k__Bacteria|p__Proteobacteria|c__Gammaproteobacteria|o__Cardiobacteriales|f__Wohlfahrtiimonadaceae|g__Wohlfahrtiimonas	C_Aranae	-0.0615513	0.640365	0.889893
V1455	k__Bacteria|p__Spirochaetota|c__Spirochaetia|o__Spirochaetales|f__Spirochaetaceae|g__Treponema	C_Aranae	0.0918378	0.485249	0.889893
V1456	k__Bacteria|p__Firmicutes|c__Bacilli|o__Erysipelotrichales|f__Erysipelotrichaceae|g__Breznakia	C_Aranae	-0.0407916	0.756977	0.889893
V1457	k__Bacteria|p__Bacteroidota|c__Bacteroidia|o__Chitinophagales|f__Chitinophagaceae|g__Flavisolibacter	C_Aranae	-0.0237988	0.856766	0.93657
V1458	k__Bacteria|p__Actinobacteriota|c__Actinobacteria|o__Micrococcales|f__Dermabacteraceae|g__Helcobacillus	C_Aranae	-0.0395615	0.764091	0.889893
V1459	k__Bacteria|p__Planctomycetota|c__Planctomycetes|o__Isosphaerales|f__Isosphaeraceae|g__Tundrisphaera	C_Aranae	0.00821895	0.950304	0.972216
V1460	k__Bacteria|p__Elusimicrobiota|c__Elusimicrobia|o__Elusimicrobiales|f__Elusimicrobiaceae|g__Elusimicrobium	C_Aranae	-0.0223333	0.865502	0.942806
V1461	k__Bacteria|p__Proteobacteria|c__Gammaproteobacteria|o__Burkholderiales|f__Comamonadaceae|g__Ramlibacter	C_Aranae	-0.0485021	0.712866	0.889893
V1462	k__Bacteria|p__Firmicutes|c__Bacilli|o__Erysipelotrichales|f__Erysipelotrichaceae|g__[Clostridium] innocuum group	C_Aranae	0.106181	0.4194	0.889893
V1463	k__Bacteria|p__Firmicutes|c__Clostridia|o__Lachnospirales|f__Lachnospiraceae|g__Robinsoniella	C_Aranae	0.0360102	0.784734	0.897307
V1464	k__Bacteria|p__Firmicutes|c__Bacilli|o__Erysipelotrichales|f__Erysipelotrichaceae|g__Catenisphaera	C_Aranae	-0.0977206	0.457604	0.889893
V1465	k__Bacteria|p__Patescibacteria|c__Saccharimonadia|o__Saccharimonadales|f__Saccharimonadaceae|g__TM7a	C_Aranae	-0.0586438	0.656262	0.889893
V1466	k__Bacteria|p__Proteobacteria|c__Gammaproteobacteria|o__Burkholderiales|f__Alcaligenaceae|g__Achromobacter	C_Aranae	0.037299	0.777224	0.893593
V1467	k__Bacteria|p__Patescibacteria|c__Saccharimonadia|o__Saccharimonadales|f__Saccharimonadaceae|g__Candidatus Saccharimonas	C_Aranae	-0.0591263	0.653612	0.889893
V1468	k__Bacteria|p__Actinobacteriota|c__Actinobacteria|o__Micromonosporales|f__Micromonosporaceae|g__Actinoplanes	C_Aranae	-0.0989089	0.452127	0.889893
V1469	k__Bacteria|p__Actinobacteriota|c__Actinobacteria|o__Micrococcales|f__Micrococcaceae|g__Paenarthrobacter	C_Aranae	-0.0689726	0.600525	0.889893
V1470	k__Bacteria|p__Bacteroidota|c__Bacteroidia|o__Bacteroidales|f__Prevotellaceae|g__Paraprevotella	C_Aranae	-0.0789423	0.548801	0.889893
V1471	k__Bacteria|p__Firmicutes|c__Bacilli|o__Staphylococcales|f__Staphylococcaceae|g__Jeotgalicoccus	C_Aranae	-0.0395615	0.764091	0.889893
V1472	k__Bacteria|p__Planctomycetota|c__Planctomycetes|o__Gemmatales|f__Gemmataceae|g__Gemmata	C_Aranae	0.053219	0.686325	0.889893
V1473	k__Bacteria|p__Actinobacteriota|c__Actinobacteria|o__Streptosporangiales|f__Nocardiopsaceae|g__Nocardiopsis	C_Aranae	0.0118144	0.928612	0.971702
V1474	k__Bacteria|p__Proteobacteria|c__Alphaproteobacteria|o__Holosporales|f__Holosporaceae|g__Candidatus Bealeia	C_Aranae	-0.0395615	0.764091	0.889893
V1475	k__Bacteria|p__Actinobacteriota|c__Actinobacteria|o__Frankiales|f__Acidothermaceae|g__Acidothermus	C_Aranae	-0.0548403	0.677287	0.889893
V1476	k__Bacteria|p__Firmicutes|c__Clostridia|o__Lachnospirales|f__Lachnospiraceae|g__[Eubacterium] fissicatena group	C_Aranae	-0.0427092	0.745928	0.889893
V1477	k__Bacteria|p__Gemmatimonadota|c__Gemmatimonadetes|o__Gemmatimonadales|f__Gemmatimonadaceae|g__Roseisolibacter	C_Aranae	-0.0417346	0.751538	0.889893
V1478	k__Bacteria|p__Proteobacteria|c__Gammaproteobacteria|o__Burkholderiales|f__Comamonadaceae|g__Hylemonella	C_Aranae	0.00539123	0.96739	0.978401
V1479	k__Bacteria|p__Actinobacteriota|c__Actinobacteria|o__Micrococcales|f__Micrococcaceae|g__Rothia	C_Aranae	-0.055625	0.672928	0.889893
V1480	k__Bacteria|p__Bacteroidota|c__Bacteroidia|o__Flavobacteriales|f__Flavobacteriaceae|g__Capnocytophaga	C_Aranae	-0.0401402	0.760742	0.889893
V1481	k__Bacteria|p__Proteobacteria|c__Gammaproteobacteria|o__Xanthomonadales|f__Xanthomonadaceae|g__Lysobacter	C_Aranae	-0.0148582	0.910287	0.959658
V1482	k__Bacteria|p__Firmicutes|c__Bacilli|o__Erysipelotrichales|f__Erysipelatoclostridiaceae|g__Coprobacillus	C_Aranae	-0.0141338	0.914644	0.960994
V1483	k__Bacteria|p__Actinobacteriota|c__Coriobacteriia|o__Coriobacteriales|f__|g__Phoenicibacter	C_Aranae	0.019822	0.880508	0.946135
V1484	k__Bacteria|p__Proteobacteria|c__Alphaproteobacteria|o__Rickettsiales|f__Anaplasmataceae|g__Wolbachia	C_Aranae	-0.0884325	0.501645	0.889893
V1485	k__Bacteria|p__Firmicutes|c__Clostridia|o__Eubacteriales|f__Eubacteriaceae|g__Eubacterium	C_Aranae	0.0937543	0.476147	0.889893
V1486	k__Bacteria|p__Synergistota|c__Synergistia|o__Synergistales|f__Synergistaceae|g__Candidatus Tammella	C_Aranae	-0.0788593	0.549222	0.889893
V1487	k__Bacteria|p__Proteobacteria|c__Gammaproteobacteria|o__Enterobacterales|f__Enterobacteriaceae|g__Plesiomonas	C_Aranae	0.121977	0.353186	0.889893
V1488	k__Bacteria|p__Bacteroidota|c__Bacteroidia|o__Cytophagales|f__Hymenobacteraceae|g__Nibribacter	C_Aranae	-0.0395615	0.764091	0.889893
V1489	k__Bacteria|p__Firmicutes|c__Clostridia|o__Oscillospirales|f__Ruminococcaceae|g__Candidatus Soleaferrea	C_Aranae	0.143107	0.275356	0.889893
V1490	k__Bacteria|p__Firmicutes|c__Clostridia|o__Oscillospirales|f__Oscillospiraceae|g__UCG-002	C_Aranae	0.12623	0.336523	0.889893
V1491	k__Bacteria|p__Proteobacteria|c__Alphaproteobacteria|o__Rhizobiales|f__Beijerinckiaceae|g__Roseiarcus	C_Aranae	-0.0541279	0.681252	0.889893
V1492	k__Bacteria|p__Actinobacteriota|c__Thermoleophilia|o__Solirubrobacterales|f__Solirubrobacteraceae|g__Solirubrobacter	C_Aranae	-0.0934822	0.477434	0.889893
V1493	k__Bacteria|p__Proteobacteria|c__Gammaproteobacteria|o__Enterobacterales|f__Aeromonadaceae|g__Aeromonas	C_Aranae	0.107287	0.414547	0.889893
V1494	k__Bacteria|p__Verrucomicrobiota|c__Verrucomicrobiae|o__Verrucomicrobiales|f__Rubritaleaceae|g__Luteolibacter	C_Aranae	-0.0337155	0.798153	0.904436
V1495	k__Bacteria|p__Proteobacteria|c__Gammaproteobacteria|o__Enterobacterales|f__Succinivibrionaceae|g__Anaerobiospirillum	C_Aranae	-0.0395615	0.764091	0.889893
V1496	k__Bacteria|p__Firmicutes|c__Clostridia|o__Lachnospirales|f__Lachnospiraceae|g__Lachnospiraceae UCG-002	C_Aranae	-0.0609019	0.643902	0.889893
V1497	k__Bacteria|p__Firmicutes|c__Bacilli|o__Staphylococcales|f__Gemellaceae|g__Gemella	C_Aranae	-0.0619084	0.638423	0.889893
V1498	k__Bacteria|p__Actinobacteriota|c__Actinobacteria|o__Propionibacteriales|f__Nocardioidaceae|g__Aeromicrobium	C_Aranae	-0.00672651	0.959319	0.973404
V1499	k__Bacteria|p__Firmicutes|c__Clostridia|o__Oscillospirales|f__Oscillospiraceae|g__Colidextribacter	C_Aranae	0.0274088	0.835322	0.922004
V1500	k__Bacteria|p__Proteobacteria|c__Alphaproteobacteria|o__Sphingomonadales|f__Sphingomonadaceae|g__Sphingobium	C_Aranae	0.163685	0.211419	0.889893
V1501	k__Bacteria|p__Proteobacteria|c__Gammaproteobacteria|o__Burkholderiales|f__Neisseriaceae|g__Vitreoscilla	C_Aranae	-0.0422458	0.748594	0.889893
V1502	k__Bacteria|p__Firmicutes|c__Clostridia|o__Clostridiales|f__Clostridiaceae|g__Clostridium sensu stricto 18	C_Aranae	-0.0426173	0.746457	0.889893
V1503	k__Bacteria|p__Firmicutes|c__Clostridia|o__Lachnospirales|f__Lachnospiraceae|g__Catenibacillus	C_Aranae	-0.0815896	0.535435	0.889893
V1504	k__Bacteria|p__Proteobacteria|c__Gammaproteobacteria|o__Enterobacterales|f__Pasteurellaceae|g__Bibersteinia	C_Aranae	-0.0445754	0.735224	0.889893
V1505	k__Bacteria|p__Actinobacteriota|c__Actinobacteria|o__Corynebacteriales|f__Dietziaceae|g__Dietzia	C_Aranae	-0.0323474	0.806182	0.906772
V1506	k__Bacteria|p__Actinobacteriota|c__Actinobacteria|o__Micrococcales|f__Intrasporangiaceae|g__Intrasporangium	C_Aranae	-0.00574568	0.965247	0.977824
V1507	k__Bacteria|p__Proteobacteria|c__Alphaproteobacteria|o__Rhizobiales|f__Beijerinckiaceae|g__1174-901-12	C_Aranae	0.0298961	0.820616	0.9131
V1508	k__Bacteria|p__Bacteroidota|c__Bacteroidia|o__Chitinophagales|f__Chitinophagaceae|g__Sediminibacterium	C_Aranae	-0.0497115	0.706027	0.889893
V1509	k__Bacteria|p__Actinobacteriota|c__Actinobacteria|o__Micrococcales|f__Micrococcaceae|g__Renibacterium	C_Aranae	-0.0395615	0.764091	0.889893
V1510	k__Bacteria|p__Firmicutes|c__Clostridia|o__Peptostreptococcales-Tissierellales|f__Family XI|g__W5053	C_Aranae	-0.0395615	0.764091	0.889893
V1511	k__Bacteria|p__Proteobacteria|c__Gammaproteobacteria|o__Enterobacterales|f__Pasteurellaceae|g__Haemophilus	C_Aranae	-0.0186186	0.887714	0.950358
V1512	k__Bacteria|p__Proteobacteria|c__Gammaproteobacteria|o__Enterobacterales|f__Pasteurellaceae|g__Rodentibacter	C_Aranae	-0.0395615	0.764091	0.889893
V1513	k__Bacteria|p__Proteobacteria|c__Gammaproteobacteria|o__Burkholderiales|f__Neisseriaceae|g__Conchiformibius	C_Aranae	-0.0326871	0.804186	0.906166
V1514	k__Bacteria|p__Firmicutes|c__Bacilli|o__Erysipelotrichales|f__Erysipelotrichaceae|g__ZOR0006	C_Aranae	-0.0840221	0.523297	0.889893
V1515	k__Bacteria|p__Proteobacteria|c__Gammaproteobacteria|o__Burkholderiales|f__Alcaligenaceae|g__Parapusillimonas	C_Aranae	-0.0395615	0.764091	0.889893
V1516	k__Bacteria|p__Planctomycetota|c__Planctomycetes|o__Pirellulales|f__Pirellulaceae|g__Pir4 lineage	C_Aranae	-0.0443905	0.736282	0.889893
V1517	k__Bacteria|p__Actinobacteriota|c__Coriobacteriia|o__Coriobacteriales|f__Eggerthellaceae|g__Gordonibacter	C_Aranae	-0.0463909	0.724859	0.889893
V1518	k__Bacteria|p__Actinobacteriota|c__Thermoleophilia|o__Gaiellales|f__Gaiellaceae|g__Gaiella	C_Aranae	-0.0808503	0.539152	0.889893
V1519	k__Bacteria|p__Firmicutes|c__Clostridia|o__Lachnospirales|f__Lachnospiraceae|g__Lachnospiraceae UCG-010	C_Aranae	-0.0862883	0.512113	0.889893
V1520	k__Bacteria|p__Proteobacteria|c__Gammaproteobacteria|o__Burkholderiales|f__Burkholderiaceae|g__Burkholderia-Caballeronia-Paraburkholderia	C_Aranae	-0.0606602	0.645221	0.889893
V1521	k__Bacteria|p__Firmicutes|c__Negativicutes|o__Veillonellales-Selenomonadales|f__Veillonellaceae|g__Dialister	C_Aranae	0.129934	0.322419	0.889893
V1522	k__Bacteria|p__Verrucomicrobiota|c__Verrucomicrobiae|o__Chthoniobacterales|f__Xiphinematobacteraceae|g__Candidatus Xiphinematobacter	C_Aranae	-0.0879068	0.504201	0.889893
V1523	k__Bacteria|p__Actinobacteriota|c__Coriobacteriia|o__Coriobacteriales|f__Atopobiaceae|g__Coriobacteriaceae UCG-003	C_Aranae	0.122481	0.351187	0.889893
V1524	k__Bacteria|p__Actinobacteriota|c__Coriobacteriia|o__Coriobacteriales|f__Atopobiaceae|g__Libanicoccus	C_Aranae	-0.0435761	0.74095	0.889893
V1525	k__Bacteria|p__Actinobacteriota|c__Actinobacteria|o__Corynebacteriales|f__Mycobacteriaceae|g__Mycobacterium	C_Aranae	-0.0820858	0.532948	0.889893
V1526	k__Bacteria|p__Firmicutes|c__Clostridia|o__Lachnospirales|f__Lachnospiraceae|g__Lachnospiraceae NK3A20 group	C_Aranae	0.129934	0.322419	0.889893
V1527	k__Bacteria|p__Firmicutes|c__Clostridia|o__Lachnospirales|f__Lachnospiraceae|g__Oribacterium	C_Aranae	0.0844811	0.521022	0.889893
V1528	k__Bacteria|p__Firmicutes|c__Negativicutes|o__Veillonellales-Selenomonadales|f__Veillonellaceae|g__Megasphaera	C_Aranae	-0.0302283	0.818656	0.912552
V1529	k__Bacteria|p__Proteobacteria|c__Alphaproteobacteria|o__Caulobacterales|f__Caulobacteraceae|g__Phenylobacterium	C_Aranae	-0.0402926	0.759861	0.889893
V1530	k__Bacteria|p__Proteobacteria|c__Gammaproteobacteria|o__Burkholderiales|f__Oxalobacteraceae|g__Oxalobacter	C_Aranae	-0.108002	0.411423	0.889893
V1531	k__Bacteria|p__Proteobacteria|c__Alphaproteobacteria|o__Acetobacterales|f__Acetobacteraceae|g__Belnapia	C_Aranae	-0.0395615	0.764091	0.889893
V1532	k__Bacteria|p__Planctomycetota|c__Planctomycetes|o__Isosphaerales|f__Isosphaeraceae|g__Paludisphaera	C_Aranae	-0.0157772	0.904763	0.958532
V1533	k__Bacteria|p__Actinobacteriota|c__Actinobacteria|o__Corynebacteriales|f__Nocardiaceae|g__Gordonia	C_Aranae	-0.045551	0.729648	0.889893
V1534	k__Bacteria|p__Bacteroidota|c__Bacteroidia|o__Sphingobacteriales|f__Sphingobacteriaceae|g__Mucilaginibacter	C_Aranae	-0.0435581	0.741053	0.889893
V1535	k__Bacteria|p__Actinobacteriota|c__Actinobacteria|o__Micrococcales|f__Promicromonosporaceae|g__Isoptericola	C_Aranae	-0.0144156	0.912949	0.960836
V1536	k__Bacteria|p__Firmicutes|c__Clostridia|o__Lachnospirales|f__Lachnospiraceae|g__Lachnospiraceae AC2044 group	C_Aranae	0.04225	0.74857	0.889893
V1537	k__Bacteria|p__Proteobacteria|c__Gammaproteobacteria|o__Enterobacterales|f__Erwiniaceae|g__Erwinia	C_Aranae	0.251003	0.0530574	0.889893
V1538	k__Bacteria|p__Actinobacteriota|c__Actinobacteria|o__Frankiales|f__Geodermatophilaceae|g__Blastococcus	C_Aranae	-0.0727222	0.580821	0.889893
V1539	k__Bacteria|p__Actinobacteriota|c__Actinobacteria|o__Micrococcales|f__Micrococcaceae|g__Citricoccus	C_Aranae	-0.0395615	0.764091	0.889893
V1540	k__Bacteria|p__Firmicutes|c__Bacilli|o__Mycoplasmatales|f__Mycoplasmataceae|g__Candidatus Bacilloplasma	C_Aranae	-0.0599998	0.648828	0.889893
V1541	k__Bacteria|p__Firmicutes|c__Clostridia|o__Oscillospirales|f__Ruminococcaceae|g__Caproiciproducens	C_Aranae	0.11371	0.386998	0.889893
V1542	k__Bacteria|p__Verrucomicrobiota|c__Lentisphaeria|o__Victivallales|f__Victivallaceae|g__Victivallis	C_Aranae	-0.0652325	0.620468	0.889893
V1543	k__Bacteria|p__Firmicutes|c__Clostridia|o__Oscillospirales|f__Oscillospiraceae|g__Intestinimonas	C_Aranae	-0.0459438	0.727407	0.889893
V1544	k__Bacteria|p__Desulfobacterota|c__Desulfobulbia|o__Desulfobulbales|f__Desulfobulbaceae|g__Desulfobulbus	C_Aranae	-0.0451388	0.732003	0.889893
V1545	k__Bacteria|p__Proteobacteria|c__Alphaproteobacteria|o__Paracaedibacterales|f__Paracaedibacteraceae|g__Candidatus Finniella	C_Aranae	-0.0395615	0.764091	0.889893
V1546	k__Bacteria|p__Bacteroidota|c__Bacteroidia|o__Flavobacteriales|f__Weeksellaceae|g__Apibacter	C_Aranae	-0.0395615	0.764091	0.889893
V1547	k__Bacteria|p__Proteobacteria|c__Alphaproteobacteria|o__Rhizobiales|f__Rhizobiaceae|g__Corticibacterium	C_Aranae	-0.0563264	0.669041	0.889893
V1548	k__Bacteria|p__Bacteroidota|c__Bacteroidia|o__Bacteroidales|f__Prevotellaceae|g__Prevotella_9	C_Aranae	0.0754627	0.566609	0.889893
V1549	k__Bacteria|p__Proteobacteria|c__Gammaproteobacteria|o__Pseudomonadales|f__Pseudomonadaceae|g__Azotobacter	C_Aranae	0.251003	0.0530574	0.889893
V1550	k__Bacteria|p__Proteobacteria|c__Alphaproteobacteria|o__Rhizobiales|f__Beijerinckiaceae|g__Bosea	C_Aranae	-0.0694699	0.597895	0.889893
V1551	k__Bacteria|p__Firmicutes|c__Clostridia|o__Peptostreptococcales-Tissierellales|f__Family XI|g__Parvimonas	C_Aranae	-0.0705786	0.59205	0.889893
V1552	k__Bacteria|p__Actinobacteriota|c__Actinobacteria|o__Micrococcales|f__Micrococcaceae|g__Arthrobacter	C_Aranae	-0.0373143	0.777136	0.893593
V1553	k__Bacteria|p__Bacteroidota|c__Bacteroidia|o__Sphingobacteriales|f__Sphingobacteriaceae|g__Solitalea	C_Aranae	-0.0395615	0.764091	0.889893
V1554	k__Bacteria|p__Proteobacteria|c__Alphaproteobacteria|o__Rhizobiales|f__Beijerinckiaceae|g__Psychroglaciecola	C_Aranae	-0.0782644	0.552249	0.889893
V1555	k__Bacteria|p__Bacteroidota|c__Bacteroidia|o__Cytophagales|f__Cytophagaceae|g__Cytophaga	C_Aranae	-0.0395615	0.764091	0.889893
V1556	k__Bacteria|p__Campylobacterota|c__Campylobacteria|o__Campylobacterales|f__Sulfurospirillaceae|g__Sulfurospirillum	C_Aranae	-0.0429414	0.744594	0.889893
V1557	k__Bacteria|p__Actinobacteriota|c__Coriobacteriia|o__Coriobacteriales|f__Eggerthellaceae|g__CHKCI002	C_Aranae	-0.0395615	0.764091	0.889893
V1558	k__Bacteria|p__Actinobacteriota|c__Actinobacteria|o__Frankiales|f__Nakamurellaceae|g__Nakamurella	C_Aranae	-0.0671539	0.610188	0.889893
V1559	k__Bacteria|p__Firmicutes|c__Clostridia|o__Lachnospirales|f__Lachnospiraceae|g__Lachnospiraceae UCG-006	C_Aranae	0.275669	0.0330152	0.889893
V1560	k__Bacteria|p__Proteobacteria|c__Alphaproteobacteria|o__Sphingomonadales|f__Sphingomonadaceae|g__Altererythrobacter	C_Aranae	0.168444	0.198258	0.889893
V1561	k__Bacteria|p__Firmicutes|c__Bacilli|o__Lactobacillales|f__Aerococcaceae|g__Aerosphaera	C_Aranae	0.0700897	0.594624	0.889893
V1562	k__Bacteria|p__Acidobacteriota|c__Acidobacteriae|o__Solibacterales|f__Solibacteraceae|g__Candidatus Solibacter	C_Aranae	-0.0921075	0.483963	0.889893
V1563	k__Bacteria|p__Firmicutes|c__Clostridia|o__Oscillospirales|f__Oscillospiraceae|g__Oscillibacter	C_Aranae	-0.0445661	0.735277	0.889893
V1564	k__Bacteria|p__Planctomycetota|c__Planctomycetes|o__Isosphaerales|f__Isosphaeraceae|g__Candidatus Nostocoida	C_Aranae	-0.0443824	0.736329	0.889893
V1565	k__Bacteria|p__Proteobacteria|c__Gammaproteobacteria|o__Legionellales|f__Legionellaceae|g__Legionella	C_Aranae	-0.055763	0.672163	0.889893
V1566	k__Bacteria|p__Actinobacteriota|c__Coriobacteriia|o__Coriobacteriales|f__Eggerthellaceae|g__Eggerthella	C_Aranae	0.0272895	0.836029	0.922004
V1567	k__Bacteria|p__Bacteroidota|c__Bacteroidia|o__Flavobacteriales|f__Crocinitomicaceae|g__Fluviicola	C_Aranae	-0.041551	0.752596	0.889893
V1568	k__Bacteria|p__Firmicutes|c__Clostridia|o__Lachnospirales|f__Lachnospiraceae|g__Johnsonella	C_Aranae	-0.0563704	0.668798	0.889893
V1569	k__Bacteria|p__Firmicutes|c__Clostridia|o__Eubacteriales|f__Anaerofustaceae|g__Anaerofustis	C_Aranae	0.00193494	0.988293	0.992593
V1570	k__Bacteria|p__Bdellovibrionota|c__Bdellovibrionia|o__Bacteriovoracales|f__Bacteriovoracaceae|g__Peredibacter	C_Aranae	-0.0591766	0.653337	0.889893
V1571	k__Bacteria|p__Planctomycetota|c__Planctomycetes|o__Pirellulales|f__Pirellulaceae|g__Pirellula	C_Aranae	-0.0357307	0.786366	0.897467
V1572	k__Bacteria|p__Bacteroidota|c__Bacteroidia|o__Chitinophagales|f__Chitinophagaceae|g__Filimonas	C_Aranae	-0.0395615	0.764091	0.889893
V1573	k__Bacteria|p__Verrucomicrobiota|c__Verrucomicrobiae|o__Opitutales|f__Opitutaceae|g__IMCC26134	C_Aranae	-0.0395615	0.764091	0.889893
V1574	k__Bacteria|p__Actinobacteriota|c__Actinobacteria|o__Micrococcales|f__Micrococcaceae|g__Acaricomes	C_Aranae	-0.0395615	0.764091	0.889893
V1575	k__Bacteria|p__Proteobacteria|c__Alphaproteobacteria|o__Rhizobiales|f__Xanthobacteraceae|g__Pseudolabrys	C_Aranae	-0.0695477	0.597484	0.889893
V1576	k__Bacteria|p__Proteobacteria|c__Gammaproteobacteria|o__Burkholderiales|f__Oxalobacteraceae|g__Oxalicibacterium	C_Aranae	-0.0395615	0.764091	0.889893
V1577	k__Bacteria|p__Actinobacteriota|c__Actinobacteria|o__Micrococcales|f__Intrasporangiaceae|g__Knoellia	C_Aranae	-0.0600063	0.648793	0.889893
V1578	k__Bacteria|p__Firmicutes|c__Clostridia|o__Lachnospirales|f__Lachnospiraceae|g__Lachnospira	C_Aranae	0.0598234	0.649793	0.889893
V1579	k__Bacteria|p__Bacteroidota|c__Bacteroidia|o__Chitinophagales|f__Chitinophagaceae|g__Parasegetibacter	C_Aranae	-0.0395615	0.764091	0.889893
V1580	k__Bacteria|p__Proteobacteria|c__Gammaproteobacteria|o__Burkholderiales|f__Comamonadaceae|g__Xylophilus	C_Aranae	-0.0395615	0.764091	0.889893
V1581	k__Bacteria|p__Actinobacteriota|c__Thermoleophilia|o__Solirubrobacterales|f__Solirubrobacteraceae|g__Conexibacter	C_Aranae	-0.0926998	0.481144	0.889893
V1582	k__Bacteria|p__Proteobacteria|c__Gammaproteobacteria|o__Burkholderiales|f__Comamonadaceae|g__Delftia	C_Aranae	-0.0395615	0.764091	0.889893
V1583	k__Bacteria|p__Acidobacteriota|c__Acidobacteriae|o__Bryobacterales|f__Bryobacteraceae|g__Bryobacter	C_Aranae	0.222404	0.0876439	0.889893
V1584	k__Bacteria|p__Actinobacteriota|c__Actinobacteria|o__Pseudonocardiales|f__Pseudonocardiaceae|g__Actinomycetospora	C_Aranae	-0.061825	0.638877	0.889893
V1585	k__Bacteria|p__Actinobacteriota|c__Coriobacteriia|o__Coriobacteriales|f__Atopobiaceae|g__Atopobium	C_Aranae	-0.0621839	0.636927	0.889893
V1586	k__Bacteria|p__Proteobacteria|c__Alphaproteobacteria|o__Rhizobiales|f__Hyphomicrobiaceae|g__Hyphomicrobium	C_Aranae	-0.0687157	0.601886	0.889893
V1587	k__Bacteria|p__Firmicutes|c__Bacilli|o__Lactobacillales|f__Carnobacteriaceae|g__Atopostipes	C_Aranae	-0.0395615	0.764091	0.889893
V1588	k__Bacteria|p__Planctomycetota|c__Planctomycetes|o__Planctomycetales|f__Rubinisphaeraceae|g__SH-PL14	C_Aranae	-0.0746518	0.570797	0.889893
V1589	k__Bacteria|p__Actinobacteriota|c__Actinobacteria|o__Micrococcales|f__Microbacteriaceae|g__Leifsonia	C_Aranae	-0.0562616	0.6694	0.889893
V1590	k__Bacteria|p__Firmicutes|c__Bacilli|o__Erysipelotrichales|f__Erysipelotrichaceae|g__Erysipelothrix	C_Aranae	-0.00983211	0.940566	0.972216
V1591	k__Bacteria|p__Bacteroidota|c__Bacteroidia|o__Chitinophagales|f__Chitinophagaceae|g__Aurantisolimonas	C_Aranae	-0.0395615	0.764091	0.889893
V1592	k__Bacteria|p__Bacteroidota|c__Bacteroidia|o__Chitinophagales|f__Chitinophagaceae|g__Parafilimonas	C_Aranae	-0.0395615	0.764091	0.889893
V1593	k__Bacteria|p__Proteobacteria|c__Alphaproteobacteria|o__Rhizobiales|f__Rhizobiaceae|g__Aureimonas	C_Aranae	-0.0630648	0.632153	0.889893
V1594	k__Bacteria|p__Firmicutes|c__Clostridia|o__Oscillospirales|f__Ruminococcaceae|g__UCG-001	C_Aranae	-0.0395615	0.764091	0.889893
V1595	k__Bacteria|p__Proteobacteria|c__Gammaproteobacteria|o__Burkholderiales|f__Rhodocyclaceae|g__Uliginosibacterium	C_Aranae	-0.0395615	0.764091	0.889893
V1596	k__Bacteria|p__Chloroflexi|c__Ktedonobacteria|o__Ktedonobacterales|f__Ktedonobacteraceae|g__HSB OF53-F07	C_Aranae	-0.0572043	0.664189	0.889893
V1597	k__Bacteria|p__Firmicutes|c__Bacilli|o__Paenibacillales|f__Paenibacillaceae|g__Fontibacillus	C_Aranae	0.0556416	0.672836	0.889893
V1598	k__Bacteria|p__Firmicutes|c__Clostridia|o__Eubacteriales|f__Eubacteriaceae|g__Pseudoramibacter	C_Aranae	-0.0665722	0.613292	0.889893
V1599	k__Bacteria|p__Actinobacteriota|c__Actinobacteria|o__Micrococcales|f__Microbacteriaceae|g__Amnibacterium	C_Aranae	-0.0520013	0.693143	0.889893
V1600	k__Bacteria|p__Firmicutes|c__Clostridia|o__Lachnospirales|f__Lachnospiraceae|g__Acetitomaculum	C_Aranae	-0.0635508	0.629525	0.889893
V1601	k__Bacteria|p__Firmicutes|c__Clostridia|o__Peptostreptococcales-Tissierellales|f__Anaerovoracaceae|g__Family XIII UCG-001	C_Aranae	-0.0395615	0.764091	0.889893
V1602	k__Bacteria|p__Proteobacteria|c__Alphaproteobacteria|o__Rhizobiales|f__|g__Alsobacter	C_Aranae	0.121739	0.354133	0.889893
V1603	k__Bacteria|p__Fusobacteriota|c__Fusobacteriia|o__Fusobacteriales|f__Leptotrichiaceae|g__Leptotrichia	C_Aranae	-0.0395615	0.764091	0.889893
V1604	k__Bacteria|p__Firmicutes|c__Clostridia|o__Oscillospirales|f__Butyricicoccaceae|g__UCG-008	C_Aranae	-0.00334757	0.979748	0.988883
V1605	k__Bacteria|p__Firmicutes|c__Negativicutes|o__Veillonellales-Selenomonadales|f__Selenomonadaceae|g__Anaerovibrio	C_Aranae	0.129934	0.322419	0.889893
V1606	k__Bacteria|p__Proteobacteria|c__Gammaproteobacteria|o__Burkholderiales|f__Nitrosomonadaceae|g__Nitrosomonas	C_Aranae	-0.0614394	0.640974	0.889893
V1607	k__Bacteria|p__Proteobacteria|c__Alphaproteobacteria|o__Reyranellales|f__Reyranellaceae|g__Reyranella	C_Aranae	-0.00738397	0.955347	0.972216
V1608	k__Bacteria|p__Proteobacteria|c__Gammaproteobacteria|o__Diplorickettsiales|f__Diplorickettsiaceae|g__Aquicella	C_Aranae	-0.104329	0.427603	0.889893
V1609	k__Bacteria|p__Proteobacteria|c__Alphaproteobacteria|o__Rhodobacterales|f__Rhodobacteraceae|g__Rhodobacter	C_Aranae	-0.0509171	0.699233	0.889893
V1610	k__Bacteria|p__Bacteroidota|c__Bacteroidia|o__Bacteroidales|f__Marinifilaceae|g__Butyricimonas	C_Aranae	0.189701	0.146579	0.889893
V1611	k__Bacteria|p__Chloroflexi|c__Ktedonobacteria|o__Ktedonobacterales|f__Ktedonobacteraceae|g__1959-1	C_Aranae	0.233076	0.0731025	0.889893
V1612	k__Bacteria|p__Planctomycetota|c__Planctomycetes|o__Pirellulales|f__Pirellulaceae|g__Rhodopirellula	C_Aranae	-0.0492441	0.708668	0.889893
V1613	k__Bacteria|p__Proteobacteria|c__Alphaproteobacteria|o__Acetobacterales|f__Acetobacteraceae|g__Acidiphilium	C_Aranae	0.00115016	0.993041	0.99464
V1614	k__Bacteria|p__Firmicutes|c__Clostridia|o__Oscillospirales|f__Ruminococcaceae|g__[Eubacterium] siraeum group	C_Aranae	-0.00836851	0.9494	0.972216
V1615	k__Bacteria|p__Fusobacteriota|c__Fusobacteriia|o__Fusobacteriales|f__Leptotrichiaceae|g__Sebaldella	C_Aranae	0.0887781	0.499968	0.889893
V1616	k__Bacteria|p__Bacteroidota|c__Bacteroidia|o__Flavobacteriales|f__Weeksellaceae|g__Bergeyella	C_Aranae	-0.0154608	0.906664	0.958532
V1617	k__Bacteria|p__Firmicutes|c__Clostridia|o__Oscillospirales|f__Ruminococcaceae|g__CAG-352	C_Aranae	0.12443	0.343515	0.889893
V1618	k__Bacteria|p__Firmicutes|c__Bacilli|o__Paenibacillales|f__Paenibacillaceae|g__Cohnella	C_Aranae	-0.0562683	0.669363	0.889893
V1619	k__Bacteria|p__Planctomycetota|c__Planctomycetes|o__Pirellulales|f__Pirellulaceae|g__p-1088-a5 gut group	C_Aranae	-0.0395615	0.764091	0.889893
V1620	k__Bacteria|p__Proteobacteria|c__Alphaproteobacteria|o__Acetobacterales|f__Acetobacteraceae|g__Rhodopila	C_Aranae	-0.0694069	0.598228	0.889893
V1621	k__Bacteria|p__Firmicutes|c__Clostridia|o__Clostridiales|f__Clostridiaceae|g__Hathewaya	C_Aranae	-0.0395615	0.764091	0.889893
V1622	k__Bacteria|p__Firmicutes|c__Bacilli|o__Bacillales|f__Bacillaceae|g__Terribacillus	C_Aranae	0.251003	0.0530574	0.889893
V1623	k__Bacteria|p__Proteobacteria|c__Gammaproteobacteria|o__Burkholderiales|f__Burkholderiaceae|g__Lautropia	C_Aranae	-0.0625478	0.634953	0.889893
V1624	k__Bacteria|p__Planctomycetota|c__Planctomycetes|o__Pirellulales|f__Pirellulaceae|g__Termite planctomycete cluster	C_Aranae	-0.0466813	0.723205	0.889893
V1625	k__Bacteria|p__Firmicutes|c__Bacilli|o__Alicyclobacillales|f__Alicyclobacillaceae|g__Tumebacillus	C_Aranae	-0.0718275	0.585496	0.889893
V1626	k__Bacteria|p__Proteobacteria|c__Alphaproteobacteria|o__Rhizobiales|f__Xanthobacteraceae|g__Rhodoplanes	C_Aranae	-0.0557094	0.67246	0.889893
V1627	k__Bacteria|p__Actinobacteriota|c__Actinobacteria|o__Propionibacteriales|f__Nocardioidaceae|g__Marmoricola	C_Aranae	-0.0605745	0.645688	0.889893
V1628	k__Bacteria|p__Proteobacteria|c__Alphaproteobacteria|o__Rhizobiales|f__Rhizobiaceae|g__Paenochrobactrum	C_Aranae	-0.0539151	0.682439	0.889893
V1629	k__Bacteria|p__Actinobacteriota|c__Actinobacteria|o__Streptomycetales|f__Streptomycetaceae|g__Kitasatospora	C_Aranae	-0.0562301	0.669574	0.889893
V1630	k__Bacteria|p__Proteobacteria|c__Alphaproteobacteria|o__Rhizobiales|f__Rhizobiaceae|g__Pseudochrobactrum	C_Aranae	0.226837	0.0813494	0.889893
V1631	k__Bacteria|p__Firmicutes|c__Bacilli|o__Lactobacillales|f__Aerococcaceae|g__Globicatella	C_Aranae	-0.0395615	0.764091	0.889893
V1632	k__Bacteria|p__Bacteroidota|c__Bacteroidia|o__Bacteroidales|f__Prevotellaceae|g__Alloprevotella	C_Aranae	0.0360902	0.784268	0.897307
V1633	k__Bacteria|p__Verrucomicrobiota|c__Verrucomicrobiae|o__Chthoniobacterales|f__Terrimicrobiaceae|g__Terrimicrobium	C_Aranae	-0.074387	0.572168	0.889893
V1634	k__Bacteria|p__Gemmatimonadota|c__Longimicrobia|o__Longimicrobiales|f__Longimicrobiaceae|g__Longimicrobium	C_Aranae	-0.0395615	0.764091	0.889893
V1635	k__Bacteria|p__Proteobacteria|c__Gammaproteobacteria|o__Burkholderiales|f__Oxalobacteraceae|g__Pseudoduganella	C_Aranae	-0.0395615	0.764091	0.889893
V1636	k__Bacteria|p__Actinobacteriota|c__Actinobacteria|o__Frankiales|f__Geodermatophilaceae|g__Modestobacter	C_Aranae	-0.0468145	0.722447	0.889893
V1637	k__Bacteria|p__Planctomycetota|c__Planctomycetes|o__Gemmatales|f__Gemmataceae|g__Fimbriiglobus	C_Aranae	0.127391	0.332063	0.889893
V1638	k__Bacteria|p__Actinobacteriota|c__Actinobacteria|o__Frankiales|f__Frankiaceae|g__Jatrophihabitans	C_Aranae	-0.0642063	0.625988	0.889893
V1639	k__Bacteria|p__Bacteroidota|c__Bacteroidia|o__Bacteroidales|f__Prevotellaceae|g__Prevotellaceae UCG-003	C_Aranae	0.129934	0.322419	0.889893
V1640	k__Bacteria|p__Proteobacteria|c__Gammaproteobacteria|o__Burkholderiales|f__Burkholderiaceae|g__Cupriavidus	C_Aranae	-0.0395615	0.764091	0.889893
V1641	k__Bacteria|p__Proteobacteria|c__Alphaproteobacteria|o__Rhizobiales|f__Beijerinckiaceae|g__Methylocella	C_Aranae	-0.0395615	0.764091	0.889893
V1642	k__Bacteria|p__Firmicutes|c__Clostridia|o__Lachnospirales|f__Lachnospiraceae|g__Lachnospiraceae FCS020 group	C_Aranae	-0.00276194	0.98329	0.989655
V1643	k__Bacteria|p__Firmicutes|c__Bacilli|o__Lactobacillales|f__Lactobacillaceae|g__Bombilactobacillus	C_Aranae	-0.0644354	0.624754	0.889893
V1644	k__Bacteria|p__Bdellovibrionota|c__Bdellovibrionia|o__Bdellovibrionales|f__Bdellovibrionaceae|g__Bdellovibrio	C_Aranae	-0.103845	0.429765	0.889893
V1645	k__Bacteria|p__Firmicutes|c__Clostridia|o__Lachnospirales|f__Lachnospiraceae|g__Fusicatenibacter	C_Aranae	0.129934	0.322419	0.889893
V1646	k__Bacteria|p__Proteobacteria|c__Alphaproteobacteria|o__Sphingomonadales|f__Sphingomonadaceae|g__Porphyrobacter	C_Aranae	-0.0395615	0.764091	0.889893
V1647	k__Bacteria|p__Proteobacteria|c__Gammaproteobacteria|o__Xanthomonadales|f__Xanthomonadaceae|g__Arenimonas	C_Aranae	-0.0395615	0.764091	0.889893
V1648	k__Bacteria|p__Bacteroidota|c__Bacteroidia|o__Bacteroidales|f__Rikenellaceae|g__Mucinivorans	C_Aranae	-0.0764469	0.561544	0.889893
V1649	k__Bacteria|p__Proteobacteria|c__Gammaproteobacteria|o__Burkholderiales|f__Chitinibacteraceae|g__Amantichitinum	C_Aranae	-0.0395615	0.764091	0.889893
V1650	k__Bacteria|p__Acidobacteriota|c__Blastocatellia|o__Blastocatellales|f__Blastocatellaceae|g__Tellurimicrobium	C_Aranae	-0.0451063	0.732188	0.889893
V1651	k__Bacteria|p__Actinobacteriota|c__Rubrobacteria|o__Rubrobacterales|f__Rubrobacteriaceae|g__Rubrobacter	C_Aranae	-0.0522009	0.692023	0.889893
V1652	k__Bacteria|p__Proteobacteria|c__Alphaproteobacteria|o__Rhizobiales|f__Kaistiaceae|g__Kaistia	C_Aranae	-0.0617105	0.639499	0.889893
V1653	k__Bacteria|p__Firmicutes|c__Clostridia|o__Peptostreptococcales-Tissierellales|f__Family XI|g__Peptoniphilus	C_Aranae	-0.0395615	0.764091	0.889893
V1654	k__Bacteria|p__Firmicutes|c__Clostridia|o__Lachnospirales|f__Defluviitaleaceae|g__Defluviitaleaceae UCG-011	C_Aranae	0.112822	0.390738	0.889893
V1655	k__Bacteria|p__Proteobacteria|c__Alphaproteobacteria|o__Rhizobiales|f__Rhizobiaceae|g__Tianweitania	C_Aranae	-0.0395615	0.764091	0.889893
V1656	k__Bacteria|p__Proteobacteria|c__Alphaproteobacteria|o__Sphingomonadales|f__Sphingomonadaceae|g__Ellin6055	C_Aranae	-0.0395615	0.764091	0.889893
V1657	k__Bacteria|p__Deferribacterota|c__Deferribacteres|o__Deferribacterales|f__Deferribacteraceae|g__Mucispirillum	C_Aranae	-0.0711842	0.588868	0.889893
V1658	k__Bacteria|p__Proteobacteria|c__Alphaproteobacteria|o__Acetobacterales|f__Acetobacteraceae|g__Roseococcus	C_Aranae	-0.0395615	0.764091	0.889893
V1659	k__Bacteria|p__Firmicutes|c__Negativicutes|o__Veillonellales-Selenomonadales|f__Veillonellaceae|g__Veillonella	C_Aranae	-0.068668	0.602139	0.889893
V1660	k__Bacteria|p__Desulfobacterota|c__Desulfobacteria|o__Desulfobacterales|f__Desulfobacteraceae|g__Desulfobotulus	C_Aranae	-0.0431937	0.743145	0.889893
V1661	k__Bacteria|p__Actinobacteriota|c__Acidimicrobiia|o__Microtrichales|f__Iamiaceae|g__Iamia	C_Aranae	-0.0472523	0.719957	0.889893
V1662	k__Bacteria|p__Bacteroidota|c__Bacteroidia|o__Bacteroidales|f__Barnesiellaceae|g__Barnesiella	C_Aranae	-0.0548914	0.677003	0.889893
V1663	k__Bacteria|p__Bacteroidota|c__Bacteroidia|o__Bacteroidales|f__Rikenellaceae|g__dgA-11 gut group	C_Aranae	-0.0503225	0.702581	0.889893
V1664	k__Bacteria|p__Proteobacteria|c__Alphaproteobacteria|o__Rhodobacterales|f__Rhodobacteraceae|g__Defluviimonas	C_Aranae	-0.0395615	0.764091	0.889893
V1665	k__Bacteria|p__Proteobacteria|c__Gammaproteobacteria|o__Burkholderiales|f__Alcaligenaceae|g__Alcaligenes	C_Aranae	-0.0395615	0.764091	0.889893
V1666	k__Bacteria|p__Planctomycetota|c__Planctomycetes|o__Planctomycetales|f__Rubinisphaeraceae|g__Planctomicrobium	C_Aranae	0.00717894	0.956586	0.972216
V1667	k__Bacteria|p__Actinobacteriota|c__Actinobacteria|o__Micrococcales|f__Microbacteriaceae|g__Frondihabitans	C_Aranae	-0.0395615	0.764091	0.889893
V1668	k__Bacteria|p__Proteobacteria|c__Alphaproteobacteria|o__Rhizobiales|f__Rhizobiaceae|g__Pseudaminobacter	C_Aranae	-0.0395615	0.764091	0.889893
V1669	k__Bacteria|p__Actinobacteriota|c__Actinobacteria|o__Micrococcales|f__|g__Timonella	C_Aranae	0.251003	0.0530574	0.889893
V1670	k__Bacteria|p__Acidobacteriota|c__Acidobacteriae|o__Acidobacteriales|f__Acidobacteriaceae (Subgroup 1)|g__Bryocella	C_Aranae	-0.0556766	0.672642	0.889893
V1671	k__Bacteria|p__Proteobacteria|c__Alphaproteobacteria|o__Rhodobacterales|f__Rhodobacteraceae|g__Rubellimicrobium	C_Aranae	0.227334	0.0806667	0.889893
V1672	k__Bacteria|p__Actinobacteriota|c__Actinobacteria|o__Micrococcales|f__Intrasporangiaceae|g__Lapillicoccus	C_Aranae	0.0458355	0.728025	0.889893
V1673	k__Bacteria|p__Proteobacteria|c__Alphaproteobacteria|o__Acetobacterales|f__Acetobacteraceae|g__Craurococcus-Caldovatus	C_Aranae	0.234285	0.0715839	0.889893
V1674	k__Bacteria|p__Actinobacteriota|c__Actinobacteria|o__Kineosporiales|f__Kineosporiaceae|g__Quadrisphaera	C_Aranae	-0.0534056	0.685282	0.889893
V1675	k__Bacteria|p__Firmicutes|c__Clostridia|o__Lachnospirales|f__Lachnospiraceae|g__[Eubacterium] ruminantium group	C_Aranae	-0.0525441	0.6901	0.889893
V1676	k__Bacteria|p__Firmicutes|c__Clostridia|o__Lachnospirales|f__Lachnospiraceae|g__Lachnospiraceae NC2004 group	C_Aranae	0.129934	0.322419	0.889893
V1677	k__Bacteria|p__Actinobacteriota|c__Actinobacteria|o__Micrococcales|f__Microbacteriaceae|g__Galbitalea	C_Aranae	-0.0395615	0.764091	0.889893
V1678	k__Bacteria|p__Bacteroidota|c__Bacteroidia|o__Bacteroidales|f__Rikenellaceae|g__Rikenellaceae RC9 gut group	C_Aranae	-0.0544698	0.679348	0.889893
V1679	k__Bacteria|p__Proteobacteria|c__Gammaproteobacteria|o__Burkholderiales|f__Nitrosomonadaceae|g__Ellin6067	C_Aranae	-0.0395615	0.764091	0.889893
V1680	k__Bacteria|p__Proteobacteria|c__Gammaproteobacteria|o__Xanthomonadales|f__Xanthomonadaceae|g__Xanthomonas	C_Aranae	-0.0395615	0.764091	0.889893
V1681	k__Bacteria|p__Actinobacteriota|c__Actinobacteria|o__Actinomycetales|f__Actinomycetaceae|g__Trueperella	C_Aranae	-0.0395615	0.764091	0.889893
V1682	k__Bacteria|p__Firmicutes|c__Bacilli|o__Staphylococcales|f__Staphylococcaceae|g__Macrococcus	C_Aranae	-0.0395615	0.764091	0.889893
V1683	k__Bacteria|p__Actinobacteriota|c__Actinobacteria|o__Pseudonocardiales|f__Pseudonocardiaceae|g__Saccharopolyspora	C_Aranae	-0.0395615	0.764091	0.889893
V1684	k__Bacteria|p__Spirochaetota|c__Spirochaetia|o__Spirochaetales|f__Spirochaetaceae|g__Termite Treponema cluster	C_Aranae	-0.0459608	0.72731	0.889893
V1685	k__Bacteria|p__Verrucomicrobiota|c__Verrucomicrobiae|o__Verrucomicrobiales|f__Verrucomicrobiaceae|g__Roseimicrobium	C_Aranae	0.0208226	0.874524	0.94536
V1686	k__Bacteria|p__Chloroflexi|c__Ktedonobacteria|o__Ktedonobacterales|f__Ktedonobacteraceae|g__1921-2	C_Aranae	-0.0395615	0.764091	0.889893
V1687	k__Bacteria|p__Myxococcota|c__Polyangia|o__Haliangiales|f__Haliangiaceae|g__Haliangium	C_Aranae	-0.077014	0.558636	0.889893
V1688	k__Bacteria|p__Firmicutes|c__Bacilli|o__Entomoplasmatales|f__Spiroplasmataceae|g__Spiroplasma	C_Aranae	-0.0395615	0.764091	0.889893
V1689	k__Bacteria|p__Proteobacteria|c__Alphaproteobacteria|o__Rhizobiales|f__Rhizobiaceae|g__Ochrobactrum	C_Aranae	-0.0499091	0.704912	0.889893
V1690	k__Bacteria|p__Actinobacteriota|c__Actinobacteria|o__Propionibacteriales|f__Nocardioidaceae|g__Mumia	C_Aranae	-0.0395615	0.764091	0.889893
V1691	k__Bacteria|p__Proteobacteria|c__Alphaproteobacteria|o__Rickettsiales|f__Rickettsiaceae|g__Rickettsia	C_Aranae	-0.0395615	0.764091	0.889893
V1692	k__Bacteria|p__Actinobacteriota|c__Actinobacteria|o__Micrococcales|f__Bogoriellaceae|g__Georgenia	C_Aranae	-0.0395615	0.764091	0.889893
V1693	k__Bacteria|p__Bacteroidota|c__Bacteroidia|o__Bacteroidales|f__Porphyromonadaceae|g__Porphyromonas	C_Aranae	-0.0642289	0.625867	0.889893
V1694	k__Bacteria|p__Bacteroidota|c__Bacteroidia|o__Flavobacteriales|f__Weeksellaceae|g__Empedobacter	C_Aranae	0.244933	0.059272	0.889893
V1695	k__Bacteria|p__Actinobacteriota|c__Actinobacteria|o__Corynebacteriales|f__Nocardiaceae|g__Nocardia	C_Aranae	-0.0395615	0.764091	0.889893
V1696	k__Bacteria|p__Firmicutes|c__Clostridia|o__Oscillospirales|f__Ruminococcaceae|g__Pygmaiobacter	C_Aranae	0.207153	0.112258	0.889893
V1697	k__Bacteria|p__Firmicutes|c__Clostridia|o__Lachnospirales|f__Lachnospiraceae|g__Sellimonas	C_Aranae	-0.0395615	0.764091	0.889893
V1698	k__Bacteria|p__Firmicutes|c__Clostridia|o__Oscillospirales|f__Ruminococcaceae|g__UBA1819	C_Aranae	-0.0536064	0.684161	0.889893
V1699	k__Bacteria|p__Firmicutes|c__Clostridia|o__Lachnospirales|f__Lachnospiraceae|g__Lachnospiraceae UCG-003	C_Aranae	-0.0663312	0.614581	0.889893
V1700	k__Bacteria|p__Proteobacteria|c__Gammaproteobacteria|o__Enterobacterales|f__Pasteurellaceae|g__Aggregatibacter	C_Aranae	-0.0395615	0.764091	0.889893
V1701	k__Bacteria|p__Proteobacteria|c__Gammaproteobacteria|o__Enterobacterales|f__Budviciaceae|g__Budvicia	C_Aranae	-0.0395615	0.764091	0.889893
V1702	k__Bacteria|p__Proteobacteria|c__Gammaproteobacteria|o__Burkholderiales|f__Comamonadaceae|g__Comamonas	C_Aranae	0.251003	0.0530574	0.889893
V1703	k__Bacteria|p__Bacteroidota|c__Bacteroidia|o__Cytophagales|f__Amoebophilaceae|g__Candidatus Cardinium	C_Aranae	-0.0544504	0.679456	0.889893
V1704	k__Bacteria|p__Firmicutes|c__Clostridia|o__Lachnospirales|f__Lachnospiraceae|g__Lachnospiraceae ND3007 group	C_Aranae	0.129934	0.322419	0.889893
V1705	k__Bacteria|p__Bacteroidota|c__Bacteroidia|o__Bacteroidales|f__Marinifilaceae|g__Sanguibacteroides	C_Aranae	-0.0395615	0.764091	0.889893
V1706	k__Bacteria|p__Actinobacteriota|c__Actinobacteria|o__Streptosporangiales|f__Thermomonosporaceae|g__Actinoallomurus	C_Aranae	-0.049174	0.709064	0.889893
V1707	k__Bacteria|p__Myxococcota|c__Polyangia|o__Nannocystales|f__Nannocystaceae|g__Pseudenhygromyxa	C_Aranae	-0.0395615	0.764091	0.889893
V1708	k__Bacteria|p__Bacteroidota|c__Bacteroidia|o__Flavobacteriales|f__Blattabacteriaceae|g__Blattabacterium	C_Aranae	0.251003	0.0530574	0.889893
V1709	k__Bacteria|p__Proteobacteria|c__Gammaproteobacteria|o__Cardiobacteriales|f__Wohlfahrtiimonadaceae|g__Koukoulia	C_Aranae	-0.0395615	0.764091	0.889893
V1710	k__Bacteria|p__Firmicutes|c__Clostridia|o__Peptostreptococcales-Tissierellales|f__Family XI|g__Helcococcus	C_Aranae	-0.0395615	0.764091	0.889893
V1711	k__Bacteria|p__Actinobacteriota|c__Actinobacteria|o__Micrococcales|f__Micrococcaceae|g__Paeniglutamicibacter	C_Aranae	0.129934	0.322419	0.889893
V1712	k__Bacteria|p__Proteobacteria|c__Gammaproteobacteria|o__Coxiellales|f__Coxiellaceae|g__Coxiella	C_Aranae	-0.0562217	0.669621	0.889893
V1713	k__Bacteria|p__Firmicutes|c__Bacilli|o__Bacillales|f__Bacillaceae|g__Cerasibacillus	C_Aranae	-0.0395615	0.764091	0.889893
V1714	k__Bacteria|p__Cyanobacteria|c__Vampirivibrionia|o__Vampirovibrionales|f__Vampirovibrionaceae|g__Vampirovibrio	C_Aranae	-0.0469149	0.721876	0.889893
V1715	k__Bacteria|p__Firmicutes|c__Clostridia|o__Lachnospirales|f__Lachnospiraceae|g__Agathobacter	C_Aranae	-0.0395615	0.764091	0.889893
V1716	k__Bacteria|p__Bacteroidota|c__Bacteroidia|o__Cytophagales|f__Hymenobacteraceae|g__Adhaeribacter	C_Aranae	-0.010269	0.93793	0.972216
V1717	k__Bacteria|p__Actinobacteriota|c__Actinobacteria|o__Micrococcales|f__Dermacoccaceae|g__Flexivirga	C_Aranae	-0.0395615	0.764091	0.889893
V1718	k__Bacteria|p__Proteobacteria|c__Gammaproteobacteria|o__Burkholderiales|f__Alcaligenaceae|g__Paenalcaligenes	C_Aranae	-0.0395615	0.764091	0.889893
V1719	k__Bacteria|p__Firmicutes|c__Clostridia|o__Clostridiales|f__Clostridiaceae|g__Clostridium sensu stricto 3	C_Aranae	-0.0395615	0.764091	0.889893
V1720	k__Bacteria|p__Firmicutes|c__Clostridia|o__Lachnospirales|f__Lachnospiraceae|g__Anaerostignum	C_Aranae	-0.0395615	0.764091	0.889893
V1721	k__Bacteria|p__Actinobacteriota|c__Actinobacteria|o__Micrococcales|f__Microbacteriaceae|g__Gulosibacter	C_Aranae	-0.0395615	0.764091	0.889893
V1722	k__Bacteria|p__Acidobacteriota|c__Vicinamibacteria|o__Vicinamibacterales|f__Vicinamibacteraceae|g__Vicinamibacter	C_Aranae	-0.0395615	0.764091	0.889893
V1723	k__Bacteria|p__Bacteroidota|c__Bacteroidia|o__Chitinophagales|f__Chitinophagaceae|g__Flavihumibacter	C_Aranae	-0.0395615	0.764091	0.889893
V1724	k__Bacteria|p__Actinobacteriota|c__Actinobacteria|o__Micrococcales|f__Microbacteriaceae|g__Gryllotalpicola	C_Aranae	0.305896	0.0174589	0.889893
V1725	k__Bacteria|p__Cyanobacteria|c__Vampirivibrionia|o__Obscuribacterales|f__Obscuribacteraceae|g__Candidatus Obscuribacter	C_Aranae	-0.0506587	0.700687	0.889893
V1726	k__Bacteria|p__Myxococcota|c__Polyangia|o__Polyangiales|f__Polyangiaceae|g__Aetherobacter	C_Aranae	-0.0395615	0.764091	0.889893
V1727	k__Bacteria|p__Proteobacteria|c__Alphaproteobacteria|o__Rhizobiales|f__Rhizobiaceae|g__Bartonella	C_Aranae	-0.0395615	0.764091	0.889893
V1728	k__Bacteria|p__Chloroflexi|c__Anaerolineae|o__Anaerolineales|f__Anaerolineaceae|g__Flexilinea	C_Aranae	-0.0689325	0.600738	0.889893
V1729	k__Bacteria|p__Bacteroidota|c__Bacteroidia|o__Chitinophagales|f__Chitinophagaceae|g__Ferruginibacter	C_Aranae	-0.0395615	0.764091	0.889893
V1730	k__Bacteria|p__Proteobacteria|c__Gammaproteobacteria|o__Burkholderiales|f__Comamonadaceae|g__Rhizobacter	C_Aranae	-0.0395615	0.764091	0.889893
V1731	k__Bacteria|p__Proteobacteria|c__Alphaproteobacteria|o__Rhodobacterales|f__Rhodobacteraceae|g__Amaricoccus	C_Aranae	-0.0553726	0.674329	0.889893
V1732	k__Bacteria|p__Bacteroidota|c__Bacteroidia|o__Bacteroidales|f__Paludibacteraceae|g__H1	C_Aranae	-0.0395615	0.764091	0.889893
V1733	k__Bacteria|p__Firmicutes|c__Clostridia|o__Oscillospirales|f__Oscillospiraceae|g__Papillibacter	C_Aranae	-0.0395615	0.764091	0.889893
V1734	k__Bacteria|p__Bacteroidota|c__Bacteroidia|o__Flavobacteriales|f__Weeksellaceae|g__Riemerella	C_Aranae	-0.0395615	0.764091	0.889893
V1735	k__Bacteria|p__Firmicutes|c__Bacilli|o__Lactobacillales|f__Lactobacillaceae|g__Lapidilactobacillus	C_Aranae	-0.0395615	0.764091	0.889893
V1736	k__Bacteria|p__Chloroflexi|c__Ktedonobacteria|o__Ktedonobacterales|f__Ktedonobacteraceae|g__FCPS473	C_Aranae	-0.0499041	0.704941	0.889893
V1737	k__Bacteria|p__Firmicutes|c__Clostridia|o__Lachnospirales|f__Lachnospiraceae|g__Anaerocolumna	C_Aranae	-0.0395615	0.764091	0.889893
V1738	k__Bacteria|p__Abditibacteriota|c__Abditibacteria|o__Abditibacteriales|f__Abditibacteriaceae|g__Abditibacterium	C_Aranae	0.0266722	0.839689	0.924401
V1739	k__Bacteria|p__Firmicutes|c__Bacilli|o__Bacillales|f__Planococcaceae|g__Savagea	C_Aranae	-0.0395615	0.764091	0.889893
V1740	k__Bacteria|p__Actinobacteriota|c__Actinobacteria|o__Frankiales|f__Sporichthyaceae|g__Longivirga	C_Aranae	-0.0395615	0.764091	0.889893
V1741	k__Bacteria|p__Bacteroidota|c__Bacteroidia|o__Bacteroidales|f__Barnesiellaceae|g__Coprobacter	C_Aranae	-0.0395615	0.764091	0.889893
V1742	k__Bacteria|p__Actinobacteriota|c__Acidimicrobiia|o__Microtrichales|f__Microtrichaceae|g__IMCC26207	C_Aranae	0.0919442	0.484742	0.889893
V1743	k__Bacteria|p__Actinobacteriota|c__Thermoleophilia|o__Solirubrobacterales|f__Solirubrobacteraceae|g__Parviterribacter	C_Aranae	-0.0564103	0.668577	0.889893
V1744	k__Bacteria|p__Actinobacteriota|c__Thermoleophilia|o__Solirubrobacterales|f__Solirubrobacteraceae|g__JCM 18997	C_Aranae	-0.0395615	0.764091	0.889893
V1745	k__Bacteria|p__Proteobacteria|c__Alphaproteobacteria|o__Sphingomonadales|f__Sphingomonadaceae|g__Sphingoaurantiacus	C_Aranae	-0.0395615	0.764091	0.889893
V1747	k__Bacteria|p__Myxococcota|c__Polyangia|o__Polyangiales|f__Polyangiaceae|g__Pajaroellobacter	C_Aranae	-0.0687421	0.601746	0.889893
V1748	k__Bacteria|p__Bacteroidota|c__Bacteroidia|o__Cytophagales|f__Spirosomaceae|g__Fibrella	C_Aranae	-0.0395615	0.764091	0.889893
V1749	k__Bacteria|p__Firmicutes|c__Clostridia|o__Oscillospirales|f__Butyricicoccaceae|g__UCG-009	C_Aranae	-0.0529735	0.687697	0.889893
V1750	k__Bacteria|p__Proteobacteria|c__Gammaproteobacteria|o__Burkholderiales|f__Comamonadaceae|g__Pelomonas	C_Aranae	-0.0395615	0.764091	0.889893
V1751	k__Bacteria|p__Proteobacteria|c__Alphaproteobacteria|o__Rhizobiales|f__Hyphomicrobiaceae|g__Pedomicrobium	C_Aranae	0.0391339	0.766568	0.889893
V1752	k__Bacteria|p__Firmicutes|c__Clostridia|o__Lachnospirales|f__Lachnospiraceae|g__ASF356	C_Aranae	-0.0395615	0.764091	0.889893
V1753	k__Bacteria|p__Myxococcota|c__Myxococcia|o__Myxococcales|f__Anaeromyxobacteraceae|g__Anaeromyxobacter	C_Aranae	-0.0551127	0.675772	0.889893
V1754	k__Bacteria|p__Bacteroidota|c__Bacteroidia|o__Bacteroidales|f__Tannerellaceae|g__Tannerella	C_Aranae	-0.0395615	0.764091	0.889893
V1755	k__Bacteria|p__Proteobacteria|c__Alphaproteobacteria|o__Rickettsiales|f__Rickettsiaceae|g__Ac37b	C_Aranae	-0.0395615	0.764091	0.889893
V1756	k__Bacteria|p__Firmicutes|c__Clostridia|o__Lachnospirales|f__Lachnospiraceae|g__Lachnospiraceae NK4B4 group	C_Aranae	-0.0395615	0.764091	0.889893
V1757	k__Bacteria|p__Proteobacteria|c__Alphaproteobacteria|o__Rhizobiales|f__Xanthobacteraceae|g__Tardiphaga	C_Aranae	0.129934	0.322419	0.889893
V1758	k__Bacteria|p__Elusimicrobiota|c__Endomicrobia|o__Endomicrobiales|f__Endomicrobiaceae|g__Endomicrobium	C_Aranae	0.129934	0.322419	0.889893
V1759	k__Bacteria|p__Firmicutes|c__Bacilli|o__Erysipelotrichales|f__Erysipelotrichaceae|g__[Anaerorhabdus] furcosa group	C_Aranae	0.129934	0.322419	0.889893
V1760	k__Bacteria|p__Firmicutes|c__Clostridia|o__Lachnospirales|f__Lachnospiraceae|g__Anaerosporobacter	C_Aranae	0.129934	0.322419	0.889893
V1761	k__Bacteria|p__Firmicutes|c__Clostridia|o__Oscillospirales|f__Ruminococcaceae|g__Fournierella	C_Aranae	-0.0564118	0.668569	0.889893
V1762	k__Bacteria|p__Firmicutes|c__Bacilli|o__Exiguobacterales|f__Exiguobacteraceae|g__Exiguobacterium	C_Aranae	0.251003	0.0530574	0.889893
V1763	k__Bacteria|p__Firmicutes|c__Clostridia|o__Lachnospirales|f__Lachnospiraceae|g__Howardella	C_Aranae	-0.0524715	0.690507	0.889893
V1764	k__Bacteria|p__Myxococcota|c__Polyangia|o__Nannocystales|f__Nannocystaceae|g__Nannocystis	C_Aranae	-0.0562389	0.669526	0.889893
V1765	k__Bacteria|p__Desulfobacterota|c__Desulfomonilia|o__Desulfomonilales|f__Desulfomonilaceae|g__Desulfomonile	C_Aranae	-0.0395615	0.764091	0.889893
V1766	k__Bacteria|p__Firmicutes|c__Clostridia|o__Lachnospirales|f__Lachnospiraceae|g__Eisenbergiella	C_Aranae	-0.0395615	0.764091	0.889893
V1767	k__Bacteria|p__Proteobacteria|c__Alphaproteobacteria|o__Rhizobiales|f__Beijerinckiaceae|g__Camelimonas	C_Aranae	-0.0395615	0.764091	0.889893
V1768	k__Bacteria|p__Proteobacteria|c__Gammaproteobacteria|o__Xanthomonadales|f__Xanthomonadaceae|g__Thermomonas	C_Aranae	-0.0395615	0.764091	0.889893
V1769	k__Bacteria|p__Proteobacteria|c__Alphaproteobacteria|o__Rhizobiales|f__Rhizobiaceae|g__Pseudorhizobium	C_Aranae	-0.0395615	0.764091	0.889893
V1770	k__Bacteria|p__Proteobacteria|c__Alphaproteobacteria|o__Rhodobacterales|f__Rhodobacteraceae|g__Falsirhodobacter	C_Aranae	0.251003	0.0530574	0.889893
V1771	k__Bacteria|p__Bacteroidota|c__Bacteroidia|o__Chitinophagales|f__Chitinophagaceae|g__Niastella	C_Aranae	-0.0653377	0.619903	0.889893
V1772	k__Bacteria|p__Bdellovibrionota|c__Bdellovibrionia|o__Bdellovibrionales|f__Bdellovibrionaceae|g__OM27 clade	C_Aranae	-0.0563915	0.668681	0.889893
V1773	k__Bacteria|p__Verrucomicrobiota|c__Chlamydiae|o__Chlamydiales|f__Parachlamydiaceae|g__Neochlamydia	C_Aranae	-0.0558619	0.671614	0.889893
V1774	k__Bacteria|p__Firmicutes|c__Clostridia|o__Oscillospirales|f__Hungateiclostridiaceae|g__Ruminiclostridium	C_Aranae	-0.0395615	0.764091	0.889893
[truncated: 4,356 more rows]

## Sheet: Tab3_C_civetta_verterbrates
ASV	Bacterial taxa	Dietary order	Correlation	Pvalue	AdjPvalue	Significance
[truncated: 4,039 more rows]

## Sheet: Tab4_Genetta spp._verterbrates
ASV	Bacterial taxa	Dietary order	Correlation	Pvalue	AdjPvalue	Significance
[truncated: 5,598 more rows]

[truncated: 2 more sheets: Tab5_C_civetta_plants, Tab6_Genetta spp._plants]
